# Supplementary material for: Association between sequence variants in panicle development genes and the number of spikelets per panicle in rice
Source: BMC Genet. 2018 Jan 15;19:5. doi: 10.1186/s12863-017-0591-6 (PMC5769279; doi:10.1186/s12863-017-0591-6)
Supplement: Supplementary file 2 — General information for total accessions used in this study. (XLSX 16 kb) [file 12863_2017_591_MOESM2_ESM.xlsx]

## Sheet: Addtional file 1
Additional file 2 General information for total accessions used in this study
Variety	Accession number*	Group	Local origin	Haplotype / Allele										Cluster	2013				2014				Population structure
				APO1	APO2	FON1	DEP1	GHD8	GN1a	HD1	SP1	LAX1	MOC1		PL	PB	SB	SPP	PL	PB	SB	SPP	Q1	Q2	Q3
Akibare	941437	Japonica	Japan	2	2	1	3	1	3	1	1	T	C	A	17.7	9.7	16.3	104	19.1	9.2	19.4	109	0.998	0.001	0.001
Aus Jhari	941466	Indica	Bangladesh	1	1	4	2	7	7	5	2	G	G	D	24.5	11.3	18.7	146.3	24.4	9.8	23.8	156	0.001	0.001	0.998
Balikwadang	941448	Japonica	Philippine	2	2	6	3	4	6	7	4	T	C	A	31.6	17.3	26.7	182.7	29.9	15.2	18.6	141.2	0.001	0.998	0.001
Basmati 375	941462	Indica	Pakistan	2	2	6	3	7	6	9	4	T	C	A	30.5	12	39.7	211.3	28	12.2	38.4	202.4	0.002	0.742	0.257
Bina-ay	941447	Indica	Philippine	2	2	6	3	4	6	7	4	T	C	A	39.5	16.3	55	305.3	38.7	15	44.8	245.4	0.001	0.998	0.001
BPI 76 (nonsensitive)	941459	Indica (WCV)	Philippine	2	2	6	4	4	6	7	4	T	C	A	30.6	17	28.7	192.7	28.6	16.4	18.2	156.8	0.001	0.998	0.001
Calotoc	941474	Japonica (WCV)	Philippine	2	2	6	3	4	6	7	4	T	C	A	30	13	30	168.7	23.7	12	22.6	134.8	0.001	0.998	0.001
Cibogo	941473	Indica	Indonesia	3	3	5	6	8	5	7	5	G	G	B	24.4	10	25.3	141.3	23.5	9.8	28	149.8	0.001	0.003	0.996
Ciherang	941470	Indica	Indonesia	3	3	5	6	8	5	7	5	G	G	B	24.6	10	34	180.7	24	9.8	27.4	150.8	0.001	0.003	0.996
Ciliwung	941469	Indica	Indonesia	3	3	4	6	8	7	8	5	G	C	C	26.3	9.7	28.3	150.3	25.2	11.2	34.2	176.2	0.002	0.001	0.997
Cisadane	941460	Indica	Indonesia	3	3	4	6	6	5	6	5	G	C	B	26	9.3	30.3	161	24.3	10.4	27.2	142.2	0.002	0.004	0.994
Cpslo 17	941475	Japonica (WCV)	Philippine	2	3	6	3	2	5	7	4	T	C	A	20.1	12.7	29.3	169	20.2	12.2	37.4	201.6	0.001	0.353	0.646
Dasan	941477	Tong-il type	Korea	3	3	4	6	1	7	8	5	G	G	C	23.3	12.7	35.7	197.7	24.1	13	37.6	196.8	0.23	0.031	0.74
Deshi Boro	941468	Indica	Bangladesh	1	1	5	2	7	1	2	4	G	G	D	21.2	9	24.3	127.7	18	6.2	12.4	72.6	0.001	0.004	0.995
Dobong	941484	Japonica	Korea	2	2	1	3	1	3	7	5	T	C	B	24.5	10.7	37.3	186	24.1	10.6	35.4	181.6	0.551	0.373	0.077
Guyod	941451	Indica	Philippine	2	2	6	4	4	6	7	4	T	C	A	28.6	14	24.7	164	28.3	14.8	21.4	149.8	0.001	0.998	0.001
Hangangchal 1	941446	Tong-il type	Korea	3	3	4	6	3	7	8	5	G	G	C	27.4	12.7	49.3	254	24.3	10.8	39.4	206	0.002	0.001	0.997
Hanmaeum	941445	Tong-il type	Korea	2	2	1	3	1	3	3	4	T	C	A	21	12.3	22	130.7	21.4	13.2	21	132.4	0.997	0.002	0.001
Hitomebore	941443	Japonica	Japan	2	2	1	3	1	3	1	4	T	C	A	18.5	12.3	19	117.7	19.1	13.4	20.2	125.8	0.997	0.002	0.001
Hwachung	941482	Japonica	Korea	2	2	1	3	1	3	1	4	T	C	A	19.9	11.3	18.7	120.7	18.2	10	13.8	97.6	0.997	0.002	0.001
Ilpum	941440	Japonica	Korea	2	2	3	3	1	3	3	1	T	C	A	22.2	12.7	24.7	147.3	21.3	14.4	28.6	163.6	0.982	0.014	0.004
IR 64	941479	Indica	Philippine	3	3	5	9	2	5	7	5	G	C	C	24.9	11	44.7	234.7	23.5	11.4	38	199.2	0.002	0.001	0.997
IR 72	941444	Indica	Philippine	3	2	5	2	2	5	8	5	G	C	B	26	11.3	40.3	214	23.7	11.6	33.8	184.8	0.002	0.387	0.611
Jhona 349	941464	Indica	India	1	1	2	2	7	4	2	2	G	G	D	22.8	9.7	20	135	25.1	10.2	28.8	172	0.001	0.002	0.997
Kiangan	941452	Japonica	Philippine	2	2	6	3	4	6	7	4	T	C	A	32.7	14.3	19.3	142.3	31	15	29	171.2	0.001	0.998	0.001
Kiwisan	941453	Japonica	Philippine	2	2	6	3	4	8	7	4	T	C	A	35.4	17.7	41.3	266.3	31	16	34.2	204.2	0.001	0.998	0.001
Koshihikari	941483	Japonica	Japan	2	2	1	3	1	3	1	4	T	C	A	19.2	10.7	22.7	129.7	19.4	11.4	21	127.2	0.997	0.002	0.001
Lemont	941461	Japonica (WCV)	US	2	2	6	4	1	6	7	4	G	C	A	22.8	13	27.7	160	22.3	16	25.4	170	0.002	0.911	0.087
Milyang 23	941478	Tong-il type	Korea	3	3	4	7	9	7	8	5	G	C	C	23.5	11.3	37	192.7	24.2	11.2	34.2	184.6	0.218	0.032	0.75
Nampyung	941439	Japonica	Korea	2	2	1	3	1	3	3	3	T	C	A	17.9	12.7	22.3	138	18.1	11.8	24.6	137	0.998	0.001	0.001
Nipponbare	941442	Japonica	Japan	2	2	1	3	1	3	1	1	T	C	A	20.2	11.7	20	122	19	9.8	14.8	97.2	0.998	0.001	0.001
Nurien Bulu	941465	Japonica	Indonesia	2	2	6	3	7	6	7	6	T	C	A	26.4	15.7	33.7	195.3	25.7	14.2	28.2	169.4	0.002	0.695	0.303
OM 1490	941471	Indica	Vietnam	3	3	4	5	3	5	8	5	G	G	C	21.4	11	35.7	186	22.8	10.8	31	161	0.001	0.001	0.998
OM 4900	941472	Indica	Vietnam	3	3	4	6	2	7	8	5	G	G	C	24.3	12.3	38.3	207	23.9	12.2	37.6	210.8	0.002	0.001	0.997
P T Q D Q malilom	941449	Indica	Philippine	2	3	6	5	5	6	7	4	T	C	A	31.7	10.3	32	165.3	35.5	13.2	38.4	202.8	0.001	0.386	0.613
Sada Boro	941467	Indica	Bangladesh	1	3	4	2	7	2	2	2	G	G	D	24.4	9	20.7	129	25	10.2	28.2	164.6	0.001	0.002	0.997
Salanay (sabbol)	941454	Japonica	Philippine	2	2	6	3	4	6	7	4	T	C	A	33.3	16.3	28	184.3	32	18	26.4	191.6	0.001	0.998	0.001
Samgwang	941438	Japonica	Korea	2	2	1	3	1	3	1	1	T	C	A	18.4	10.7	31.3	157	18	9.4	29.6	144.4	0.998	0.001	0.001
Sangmi 4	941455	Japonica	?	2	2	1	3	1	3	7	4	T	C	A	21	12.3	21.7	132.7	24.1	12.8	31.6	176.6	0.568	0.431	0.001
Sepat	941450	Japonica	Philippine	2	2	6	3	4	6	7	4	T	C	A	36.6	15.7	34.3	206.7	32.1	14.6	25.4	162	0.001	0.998	0.001
Sindongjin	941441	Japonica	Korea	2	2	1	3	1	3	3	4	T	C	A	19.3	12.3	18	114.3	20.3	12.4	20.2	123.4	0.997	0.002	0.001
TN 1	941476	Indica	Taiwan	3	3	4	8	3	4	8	7	G	C	C	24.6	13.3	35.3	205.3	22.2	14	20.8	148.4	0.002	0.001	0.997
Tongil	941480	Tong-il type	Korea	3	3	4	6	3	3	7	5	G	C	B	21.5	10.7	24.3	124.3	23	13	28	158.8	0.007	0.002	0.991
Wuyujing 14	941458	Japonica	China	2	2	1	1	1	3	3	4	T	C	A	15.3	12	23.7	132	14.8	11.2	17.4	116.6	0.998	0.001	0.001
Wuyunjing 8	941457	Japonica	China	2	2	1	1	1	3	4	4	T	C	A	14.6	13.3	20	135.3	15.9	13.4	17.4	124.8	0.998	0.001	0.001
*, Accession number of agriculture genetic resource center at Seoul national university. WCB, wide-compatible rice variety; PL, panicle length; PB, the number of primary branches per panicle; SB, the number of secondary branches per panicle; SPP, the number of spikelets per panicle.
