# Supplementary material for: Association between sequence variants in panicle development genes and the number of spikelets per panicle in rice
Source: BMC Genet. 2018 Jan 15;19:5. doi: 10.1186/s12863-017-0591-6 (PMC5769279; doi:10.1186/s12863-017-0591-6)
Supplement: Supplementary file 4 — FASTA format files containing coding sequences for 9 genes. (ZIP 19 kb) [file 12863_2017_591_MOESM4_ESM.zip]

Archive with 9 entries (9 files):
- APO1.txt
- APO2.txt
- DEP1.txt
- FON1.txt
- GHD8.txt
- GN1a.txt
- HD1.txt
- LAX1.txt
- SP1.txt
