# Supplementary material for: Association between sequence variants in panicle development genes and the number of spikelets per panicle in rice
Source: BMC Genet. 2018 Jan 15;19:5. doi: 10.1186/s12863-017-0591-6 (PMC5769279; doi:10.1186/s12863-017-0591-6)
Supplement: Supplementary file 4 — FASTA format files containing coding sequences for 9 genes. (ZIP 19 kb) [file 12863_2017_591_MOESM4_ESM.zip › APO1.txt]

>APO1_Akibare
ATGATGAACCCTCGCCGGCTGCCGCCTCTGCCGTCGTCGACGTCGTCCGCCTCGGCAGCG
GACGACATGGACCCGCGCGTGTGGCGCCGGCTGCCGCAGCCGCTGGTGGACCGCATCCTG
GCGTGCCTCCCGACGCCGTCGTTCCTCCGCCTCCGCGCCGCCTGCCGCCGCTTCTACCAC
CTCCTCTTCTCCTCCCCGTTCCTCCACTCCCACCTCCTCCTCTCCCCTCACCTCCCCTTC
TTCGCCTTCGTCGTCCCCGCCGCCGGCCACCTCCTCCTCCTCGACCCCACCGCCACCGCC
TCCTGGTCCCGCCTCCCGCTCCCGCTCCCGCCCGTCGCCGGCGGCCCCGCCGCGTTCTCG
CCCGCGGCCGCGTCCGCCGGCCTGCTCGCGTTCCTGTCCGACGCGTCGGGGCACAAGACG
CTGCTGCTCGCCAACCCGATCACCCGCCTCCTCGCCGCGCTCCCCATCTCCCCGACCCCG
CGCCTCTCCCCCACCGTCGGCCTCGCCGCCGGCCCGACCTCCATCATCGCCGTCGTGGCC
GGGGACGACCTCGTGTCCCCCTTCGCCGTCAAGAACATCTCCGCCGACACGTTCGTCGCC
GACGCCGCCTCCGTCCCGCCCTCCGGCTTCTGGGCTCCCAGCTCCCTGCTCCCTCGCCTC
TCCTCCCTCGATCCCCGCGCCGGCATGGCCTTCGCCTCCGGCAGGTTCTACTGCATGAGC
TCGTCGCCGTTTGCGGTTCTGGTGTTCGACGTGGCGGAGAACGTATGGAGCAAGGTGCAG
CCGCCGATGAGGCGGTTCCTGAGGTCGCCGGCGCTGGTGGAGCTCGGCGGCGGGAGGGAG
GGAGCGGCG---AGGGTGGCGCTGGTGTCGGCCGTCGAGAAGAGCCGTCTCAGCGTGCCC
CGCAGCGTGCGCCTGTGGACGCTGCGCGGCGGCGGCGGCGGCGGCGGCGGTGGCGCGTGG
ACGGAGGTGGCGCGGATGCCGCCGGAGGTGCACGCGCAGTTCGCCGCGGCGGAGGGCGGG
CGCGGGTTCGAGTGCGCGGCGCACGGCGACTACGTCGTGCTCGCGCCGCGCGGGCCCGTG
GCGCAGGCGCCCACGAGCGCGCTCGTGTTCGACTCCCGCCGCGACGAGTGGCGGTGGGCG
CCGCCGTGCCCGTACGTCGTCGTCGCGCACCACGGCGGCGCCGGCGC------GGCGGGT
TTCCGGGTGTTCGCGTACGAGCCCCGGCTGGCGACGCCGGCCATTGGCCTCCTCGACGCC
ACGGCGCCCGTCGCCTTGCATGGCATGCATGATGGTTAG
>APO1_Samgwang
ATGATGAACCCTCGCCGGCTGCCGCCTCTGCCGTCGTCGACGTCGTCCGCCTCGGCAGCG
GACGACATGGACCCGCGCGTGTGGCGCCGGCTGCCGCAGCCGCTGGTGGACCGCATCCTG
GCGTGCCTCCCGACGCCGTCGTTCCTCCGCCTCCGCGCCGCCTGCCGCCGCTTCTACCAC
CTCCTCTTCTCCTCCCCGTTCCTCCACTCCCACCTCCTCCTCTCCCCTCACCTCCCCTTC
TTCGCCTTCGTCGTCCCCGCCGCCGGCCACCTCCTCCTCCTCGACCCCACCGCCACCGCC
TCCTGGTCCCGCCTCCCGCTCCCGCTCCCGCCCGTCGCCGGCGGCCCCGCCGCGTTCTCG
CCCGCGGCCGCGTCCGCCGGCCTGCTCGCGTTCCTGTCCGACGCGTCGGGGCACAAGACG
CTGCTGCTCGCCAACCCGATCACCCGCCTCCTCGCCGCGCTCCCCATCTCCCCGACCCCG
CGCCTCTCCCCCACCGTCGGCCTCGCCGCCGGCCCGACCTCCATCATCGCCGTCGTGGCC
GGGGACGACCTCGTGTCCCCCTTCGCCGTCAAGAACATCTCCGCCGACACGTTCGTCGCC
GACGCCGCCTCCGTCCCGCCCTCCGGCTTCTGGGCTCCCAGCTCCCTGCTCCCTCGCCTC
TCCTCCCTCGATCCCCGCGCCGGCATGGCCTTCGCCTCCGGCAGGTTCTACTGCATGAGC
TCGTCGCCGTTTGCGGTTCTGGTGTTCGACGTGGCGGAGAACGTATGGAGCAAGGTGCAG
CCGCCGATGAGGCGGTTCCTGAGGTCGCCGGCGCTGGTGGAGCTCGGCGGCGGGAGGGAG
GGAGCGGCG---AGGGTGGCGCTGGTGTCGGCCGTCGAGAAGAGCCGTCTCAGCGTGCCC
CGCAGCGTGCGCCTGTGGACGCTGCGCGGCGGCGGCGGCGGCGGCGGCGGTGGCGCGTGG
ACGGAGGTGGCGCGGATGCCGCCGGAGGTGCACGCGCAGTTCGCCGCGGCGGAGGGCGGG
CGCGGGTTCGAGTGCGCGGCGCACGGCGACTACGTCGTGCTCGCGCCGCGCGGGCCCGTG
GCGCAGGCGCCCACGAGCGCGCTCGTGTTCGACTCCCGCCGCGACGAGTGGCGGTGGGCG
CCGCCGTGCCCGTACGTCGTCGTCGCGCACCACGGCGGCGCCGGCGC------GGCGGGT
TTCCGGGTGTTCGCGTACGAGCCCCGGCTGGCGACGCCGGCCATTGGCCTCCTCGACGCC
ACGGCGCCCGTCGCCTTGCATGGCATGCATGATGGTTAG
>APO1_Nampyung
ATGATGAACCCTCGCCGGCTGCCGCCTCTGCCGTCGTCGACGTCGTCCGCCTCGGCAGCG
GACGACATGGACCCGCGCGTGTGGCGCCGGCTGCCGCAGCCGCTGGTGGACCGCATCCTG
GCGTGCCTCCCGACGCCGTCGTTCCTCCGCCTCCGCGCCGCCTGCCGCCGCTTCTACCAC
CTCCTCTTCTCCTCCCCGTTCCTCCACTCCCACCTCCTCCTCTCCCCTCACCTCCCCTTC
TTCGCCTTCGTCGTCCCCGCCGCCGGCCACCTCCTCCTCCTCGACCCCACCGCCACCGCC
TCCTGGTCCCGCCTCCCGCTCCCGCTCCCGCCCGTCGCCGGCGGCCCCGCCGCGTTCTCG
CCCGCGGCCGCGTCCGCCGGCCTGCTCGCGTTCCTGTCCGACGCGTCGGGGCACAAGACG
CTGCTGCTCGCCAACCCGATCACCCGCCTCCTCGCCGCGCTCCCCATCTCCCCGACCCCG
CGCCTCTCCCCCACCGTCGGCCTCGCCGCCGGCCCGACCTCCATCATCGCCGTCGTGGCC
GGGGACGACCTCGTGTCCCCCTTCGCCGTCAAGAACATCTCCGCCGACACGTTCGTCGCC
GACGCCGCCTCCGTCCCGCCCTCCGGCTTCTGGGCTCCCAGCTCCCTGCTCCCTCGCCTC
TCCTCCCTCGATCCCCGCGCCGGCATGGCCTTCGCCTCCGGCAGGTTCTACTGCATGAGC
TCGTCGCCGTTTGCGGTTCTGGTGTTCGACGTGGCGGAGAACGTATGGAGCAAGGTGCAG
CCGCCGATGAGGCGGTTCCTGAGGTCGCCGGCGCTGGTGGAGCTCGGCGGCGGGAGGGAG
GGAGCGGCG---AGGGTGGCGCTGGTGTCGGCCGTCGAGAAGAGCCGTCTCAGCGTGCCC
CGCAGCGTGCGCCTGTGGACGCTGCGCGGCGGCGGCGGCGGCGGCGGCGGTGGCGCGTGG
ACGGAGGTGGCGCGGATGCCGCCGGAGGTGCACGCGCAGTTCGCCGCGGCGGAGGGCGGG
CGCGGGTTCGAGTGCGCGGCGCACGGCGACTACGTCGTGCTCGCGCCGCGCGGGCCCGTG
GCGCAGGCGCCCACGAGCGCGCTCGTGTTCGACTCCCGCCGCGACGAGTGGCGGTGGGCG
CCGCCGTGCCCGTACGTCGTCGTCGCGCACCACGGCGGCGCCGGCGC------GGCGGGT
TTCCGGGTGTTCGCGTACGAGCCCCGGCTGGCGACGCCGGCCATTGGCCTCCTCGACGCC
ACGGCGCCCGTCGCCTTGCATGGCATGCATGATGGTTAG
>APO1_Ilpum
ATGATGAACCCTCGCCGGCTGCCGCCTCTGCCGTCGTCGACGTCGTCCGCCTCGGCAGCG
GACGACATGGACCCGCGCGTGTGGCGCCGGCTGCCGCAGCCGCTGGTGGACCGCATCCTG
GCGTGCCTCCCGACGCCGTCGTTCCTCCGCCTCCGCGCCGCCTGCCGCCGCTTCTACCAC
CTCCTCTTCTCCTCCCCGTTCCTCCACTCCCACCTCCTCCTCTCCCCTCACCTCCCCTTC
TTCGCCTTCGTCGTCCCCGCCGCCGGCCACCTCCTCCTCCTCGACCCCACCGCCACCGCC
TCCTGGTCCCGCCTCCCGCTCCCGCTCCCGCCCGTCGCCGGCGGCCCCGCCGCGTTCTCG
CCCGCGGCCGCGTCCGCCGGCCTGCTCGCGTTCCTGTCCGACGCGTCGGGGCACAAGACG
CTGCTGCTCGCCAACCCGATCACCCGCCTCCTCGCCGCGCTCCCCATCTCCCCGACCCCG
CGCCTCTCCCCCACCGTCGGCCTCGCCGCCGGCCCGACCTCCATCATCGCCGTCGTGGCC
GGGGACGACCTCGTGTCCCCCTTCGCCGTCAAGAACATCTCCGCCGACACGTTCGTCGCC
GACGCCGCCTCCGTCCCGCCCTCCGGCTTCTGGGCTCCCAGCTCCCTGCTCCCTCGCCTC
TCCTCCCTCGATCCCCGCGCCGGCATGGCCTTCGCCTCCGGCAGGTTCTACTGCATGAGC
TCGTCGCCGTTTGCGGTTCTGGTGTTCGACGTGGCGGAGAACGTATGGAGCAAGGTGCAG
CCGCCGATGAGGCGGTTCCTGAGGTCGCCGGCGCTGGTGGAGCTCGGCGGCGGGAGGGAG
GGAGCGGCG---AGGGTGGCGCTGGTGTCGGCCGTCGAGAAGAGCCGTCTCAGCGTGCCC
CGCAGCGTGCGCCTGTGGACGCTGCGCGGCGGCGGCGGCGGCGGCGGCGGTGGCGCGTGG
ACGGAGGTGGCGCGGATGCCGCCGGAGGTGCACGCGCAGTTCGCCGCGGCGGAGGGCGGG
CGCGGGTTCGAGTGCGCGGCGCACGGCGACTACGTCGTGCTCGCGCCGCGCGGGCCCGTG
GCGCAGGCGCCCACGAGCGCGCTCGTGTTCGACTCCCGCCGCGACGAGTGGCGGTGGGCG
CCGCCGTGCCCGTACGTCGTCGTCGCGCACCACGGCGGCGCCGGCGC------GGCGGGT
TTCCGGGTGTTCGCGTACGAGCCCCGGCTGGCGACGCCGGCCATTGGCCTCCTCGACGCC
ACGGCGCCCGTCGCCTTGCATGGCATGCATGATGGTTAG
>APO1_Sindongjin
ATGATGAACCCTCGCCGGCTGCCGCCTCTGCCGTCGTCGACGTCGTCCGCCTCGGCAGCG
GACGACATGGACCCGCGCGTGTGGCGCCGGCTGCCGCAGCCGCTGGTGGACCGCATCCTG
GCGTGCCTCCCGACGCCGTCGTTCCTCCGCCTCCGCGCCGCCTGCCGCCGCTTCTACCAC
CTCCTCTTCTCCTCCCCGTTCCTCCACTCCCACCTCCTCCTCTCCCCTCACCTCCCCTTC
TTCGCCTTCGTCGTCCCCGCCGCCGGCCACCTCCTCCTCCTCGACCCCACCGCCACCGCC
TCCTGGTCCCGCCTCCCGCTCCCGCTCCCGCCCGTCGCCGGCGGCCCCGCCGCGTTCTCG
CCCGCGGCCGCGTCCGCCGGCCTGCTCGCGTTCCTGTCCGACGCGTCGGGGCACAAGACG
CTGCTGCTCGCCAACCCGATCACCCGCCTCCTCGCCGCGCTCCCCATCTCCCCGACCCCG
CGCCTCTCCCCCACCGTCGGCCTCGCCGCCGGCCCGACCTCCATCATCGCCGTCGTGGCC
GGGGACGACCTCGTGTCCCCCTTCGCCGTCAAGAACATCTCCGCCGACACGTTCGTCGCC
GACGCCGCCTCCGTCCCGCCCTCCGGCTTCTGGGCTCCCAGCTCCCTGCTCCCTCGCCTC
TCCTCCCTCGATCCCCGCGCCGGCATGGCCTTCGCCTCCGGCAGGTTCTACTGCATGAGC
TCGTCGCCGTTTGCGGTTCTGGTGTTCGACGTGGCGGAGAACGTATGGAGCAAGGTGCAG
CCGCCGATGAGGCGGTTCCTGAGGTCGCCGGCGCTGGTGGAGCTCGGCGGCGGGAGGGAG
GGAGCGGCG---AGGGTGGCGCTGGTGTCGGCCGTCGAGAAGAGCCGTCTCAGCGTGCCC
CGCAGCGTGCGCCTGTGGACGCTGCGCGGCGGCGGCGGCGGCGGCGGCGGTGGCGCGTGG
ACGGAGGTGGCGCGGATGCCGCCGGAGGTGCACGCGCAGTTCGCCGCGGCGGAGGGCGGG
CGCGGGTTCGAGTGCGCGGCGCACGGCGACTACGTCGTGCTCGCGCCGCGCGGGCCCGTG
GCGCAGGCGCCCACGAGCGCGCTCGTGTTCGACTCCCGCCGCGACGAGTGGCGGTGGGCG
CCGCCGTGCCCGTACGTCGTCGTCGCGCACCACGGCGGCGCCGGCGC------GGCGGGT
TTCCGGGTGTTCGCGTACGAGCCCCGGCTGGCGACGCCGGCCATTGGCCTCCTCGACGCC
ACGGCGCCCGTCGCCTTGCATGGCATGCATGATGGTTAG
>APO1_Nipponbare
ATGATGAACCCTCGCCGGCTGCCGCCTCTGCCGTCGTCGACGTCGTCCGCCTCGGCAGCG
GACGACATGGACCCGCGCGTGTGGCGCCGGCTGCCGCAGCCGCTGGTGGACCGCATCCTG
GCGTGCCTCCCGACGCCGTCGTTCCTCCGCCTCCGCGCCGCCTGCCGCCGCTTCTACCAC
CTCCTCTTCTCCTCCCCGTTCCTCCACTCCCACCTCCTCCTCTCCCCTCACCTCCCCTTC
TTCGCCTTCGTCGTCCCCGCCGCCGGCCACCTCCTCCTCCTCGACCCCACCGCCACCGCC
TCCTGGTCCCGCCTCCCGCTCCCGCTCCCGCCCGTCGCCGGCGGCCCCGCCGCGTTCTCG
CCCGCGGCCGCGTCCGCCGGCCTGCTCGCGTTCCTGTCCGACGCGTCGGGGCACAAGACG
CTGCTGCTCGCCAACCCGATCACCCGCCTCCTCGCCGCGCTCCCCATCTCCCCGACCCCG
CGCCTCTCCCCCACCGTCGGCCTCGCCGCCGGCCCGACCTCCATCATCGCCGTCGTGGCC
GGGGACGACCTCGTGTCCCCCTTCGCCGTCAAGAACATCTCCGCCGACACGTTCGTCGCC
GACGCCGCCTCCGTCCCGCCCTCCGGCTTCTGGGCTCCCAGCTCCCTGCTCCCTCGCCTC
TCCTCCCTCGATCCCCGCGCCGGCATGGCCTTCGCCTCCGGCAGGTTCTACTGCATGAGC
TCGTCGCCGTTTGCGGTTCTGGTGTTCGACGTGGCGGAGAACGTATGGAGCAAGGTGCAG
CCGCCGATGAGGCGGTTCCTGAGGTCGCCGGCGCTGGTGGAGCTCGGCGGCGGGAGGGAG
GGAGCGGCG---AGGGTGGCGCTGGTGTCGGCCGTCGAGAAGAGCCGTCTCAGCGTGCCC
CGCAGCGTGCGCCTGTGGACGCTGCGCGGCGGCGGCGGCGGCGGCGGCGGTGGCGCGTGG
ACGGAGGTGGCGCGGATGCCGCCGGAGGTGCACGCGCAGTTCGCCGCGGCGGAGGGCGGG
CGCGGGTTCGAGTGCGCGGCGCACGGCGACTACGTCGTGCTCGCGCCGCGCGGGCCCGTG
GCGCAGGCGCCCACGAGCGCGCTCGTGTTCGACTCCCGCCGCGACGAGTGGCGGTGGGCG
CCGCCGTGCCCGTACGTCGTCGTCGCGCACCACGGCGGCGCCGGCGC------GGCGGGT
TTCCGGGTGTTCGCGTACGAGCCCCGGCTGGCGACGCCGGCCATTGGCCTCCTCGACGCC
ACGGCGCCCGTCGCCTTGCATGGCATGCATGATGGTTAG
>APO1_Hitomebore
ATGATGAACCCTCGCCGGCTGCCGCCTCTGCCGTCGTCGACGTCGTCCGCCTCGGCAGCG
GACGACATGGACCCGCGCGTGTGGCGCCGGCTGCCGCAGCCGCTGGTGGACCGCATCCTG
GCGTGCCTCCCGACGCCGTCGTTCCTCCGCCTCCGCGCCGCCTGCCGCCGCTTCTACCAC
CTCCTCTTCTCCTCCCCGTTCCTCCACTCCCACCTCCTCCTCTCCCCTCACCTCCCCTTC
TTCGCCTTCGTCGTCCCCGCCGCCGGCCACCTCCTCCTCCTCGACCCCACCGCCACCGCC
TCCTGGTCCCGCCTCCCGCTCCCGCTCCCGCCCGTCGCCGGCGGCCCCGCCGCGTTCTCG
CCCGCGGCCGCGTCCGCCGGCCTGCTCGCGTTCCTGTCCGACGCGTCGGGGCACAAGACG
CTGCTGCTCGCCAACCCGATCACCCGCCTCCTCGCCGCGCTCCCCATCTCCCCGACCCCG
CGCCTCTCCCCCACCGTCGGCCTCGCCGCCGGCCCGACCTCCATCATCGCCGTCGTGGCC
GGGGACGACCTCGTGTCCCCCTTCGCCGTCAAGAACATCTCCGCCGACACGTTCGTCGCC
GACGCCGCCTCCGTCCCGCCCTCCGGCTTCTGGGCTCCCAGCTCCCTGCTCCCTCGCCTC
TCCTCCCTCGATCCCCGCGCCGGCATGGCCTTCGCCTCCGGCAGGTTCTACTGCATGAGC
TCGTCGCCGTTTGCGGTTCTGGTGTTCGACGTGGCGGAGAACGTATGGAGCAAGGTGCAG
CCGCCGATGAGGCGGTTCCTGAGGTCGCCGGCGCTGGTGGAGCTCGGCGGCGGGAGGGAG
GGAGCGGCG---AGGGTGGCGCTGGTGTCGGCCGTCGAGAAGAGCCGTCTCAGCGTGCCC
CGCAGCGTGCGCCTGTGGACGCTGCGCGGCGGCGGCGGCGGCGGCGGCGGTGGCGCGTGG
ACGGAGGTGGCGCGGATGCCGCCGGAGGTGCACGCGCAGTTCGCCGCGGCGGAGGGCGGG
CGCGGGTTCGAGTGCGCGGCGCACGGCGACTACGTCGTGCTCGCGCCGCGCGGGCCCGTG
GCGCAGGCGCCCACGAGCGCGCTCGTGTTCGACTCCCGCCGCGACGAGTGGCGGTGGGCG
CCGCCGTGCCCGTACGTCGTCGTCGCGCACCACGGCGGCGCCGGCGC------GGCGGGT
TTCCGGGTGTTCGCGTACGAGCCCCGGCTGGCGACGCCGGCCATTGGCCTCCTCGACGCC
ACGGCGCCCGTCGCCTTGCATGGCATGCATGATGGTTAG
>APO1_IR72
ATGATGAACCCTCGCCGGCTGCCGCCTCTGCCGTCGTCGACGTCGTCCGCCTCGGCAGCG
GACGACATGGACCCGCGCGTGTGGCGCCGGCTGCCGCAGCCGCTGGTGGACCGCGTCCTG
GCGTGCCTCCCGACGCCGTCGTTCCTCCGCCTCCGCGCCGCCTGCCGCCGCTTCTACCAC
CTCCTCTTCTCCTCCCCGTTCCTCCACTCCCACCTCCTCCTCTCCCCTCACCTCCCCTTC
TTCGCCTTCGTCGTCCCCGCCGCCGGCCACCTCCTCCTCCTCGACCCCACCGCCACCGCC
TCCTGGTCCCGCCTCCCGCTCCCGCTCCCGCCCGTCGCCGGCGGCCCCGCCGCGTTCTCG
CCCGCGGCCGCGTCCGCCGGCCTGCTCGCGTTCCTGTCCGACGCGTCGGGGCACAAGACG
CTGCTGCTCGCCAACCCGATCACCCGCCTCCTCGCCGCGCTCCCCATCTCCCCGACCCCG
CGCCTCTCCCCCACCGTCGGCCTCGCCGCCGGCCCGACCTCCATCATCGCCGTCGTGGCC
GGGGACGACCTCGTGTCCCCCTTCGCCGTCAAGAACATCTCCGCCGACACGTTCGTCGCC
GACGCCGCCTCCGTCCCGCCCTCCGGCTTCTGGGCTCCCAGCTCCCTGCTCCCTCGCCTC
TCCTCCCTCGATCCCGGCGCCGGCATGGCCTTCGCCTCCGGCAGGTTCTACTGCATGAGC
TCGTCGCCGTTTGCGGTTCTGGTGTTCGACGTGGCGGAGAACGTATGGAGCAAGGTGCAG
CCGCCGATGAGGCGGTTCCTGAGGTCGCCGGCGCTGGTGGAGCTCGGCGGCGGGAGGGAG
GGAGCGGCG---AGGGTGGCGCTGGTGTCGGCCGTCGAGAAGAGCCGTCTCAGCGTGCCC
CGCAGCGTGCGCCTGTGGACGCTGCGCGGCGGCGGCGGCG---------GTGGCGCGTGG
ACGGAGGTGGCGCGGATGCCGCCGGAGGTGCACGCGCAGTTCGCCGCGGCGGAGGGCGGG
CGCGGGTTCGAGTGCGCGGCGCACGGCGACTACGTCGTGCTCGCGCCGCGCGGGCCCGTG
GCGCAGGCGCCCACGAGCGCGCTCGTGTTCGACTCCCGCCGCGACGAGTGGCGGTGGGCG
CCGCCGTGCCCGTACGTCGTCGTCGCGCACCACGGCGGCGCCGGCGC------GGCGGGT
TTCCGGGTGTTCGCGTACGAGCCCCGGCTGGCGACGCCGGCCATTGGCCTCCTCGACGCC
ACGGCGCCCGTCGCCTTGCATGGCATGCATGATGGTTAG
>APO1_Hanmaeum
ATGATGAACCCTCGCCGGCTGCCGCCTCTGCCGTCGTCGACGTCGTCCGCCTCGGCAGCG
GACGACATGGACCCGCGCGTGTGGCGCCGGCTGCCGCAGCCGCTGGTGGACCGCATCCTG
GCGTGCCTCCCGACGCCGTCGTTCCTCCGCCTCCGCGCCGCCTGCCGCCGCTTCTACCAC
CTCCTCTTCTCCTCCCCGTTCCTCCACTCCCACCTCCTCCTCTCCCCTCACCTCCCCTTC
TTCGCCTTCGTCGTCCCCGCCGCCGGCCACCTCCTCCTCCTCGACCCCACCGCCACCGCC
TCCTGGTCCCGCCTCCCGCTCCCGCTCCCGCCCGTCGCCGGCGGCCCCGCCGCGTTCTCG
CCCGCGGCCGCGTCCGCCGGCCTGCTCGCGTTCCTGTCCGACGCGTCGGGGCACAAGACG
CTGCTGCTCGCCAACCCGATCACCCGCCTCCTCGCCGCGCTCCCCATCTCCCCGACCCCG
CGCCTCTCCCCCACCGTCGGCCTCGCCGCCGGCCCGACCTCCATCATCGCCGTCGTGGCC
GGGGACGACCTCGTGTCCCCCTTCGCCGTCAAGAACATCTCCGCCGACACGTTCGTCGCC
GACGCCGCCTCCGTCCCGCCCTCCGGCTTCTGGGCTCCCAGCTCCCTGCTCCCTCGCCTC
TCCTCCCTCGATCCCCGCGCCGGCATGGCCTTCGCCTCCGGCAGGTTCTACTGCATGAGC
TCGTCGCCGTTTGCGGTTCTGGTGTTCGACGTGGCGGAGAACGTATGGAGCAAGGTGCAG
CCGCCGATGAGGCGGTTCCTGAGGTCGCCGGCGCTGGTGGAGCTCGGCGGCGGGAGGGAG
GGAGCGGCG---AGGGTGGCGCTGGTGTCGGCCGTCGAGAAGAGCCGTCTCAGCGTGCCC
CGCAGCGTGCGCCTGTGGACGCTGCGCGGCGGCGGCGGCGGCGGCGGCGGTGGCGCGTGG
ACGGAGGTGGCGCGGATGCCGCCGGAGGTGCACGCGCAGTTCGCCGCGGCGGAGGGCGGG
CGCGGGTTCGAGTGCGCGGCGCACGGCGACTACGTCGTGCTCGCGCCGCGCGGGCCCGTG
GCGCAGGCGCCCACGAGCGCGCTCGTGTTCGACTCCCGCCGCGACGAGTGGCGGTGGGCG
CCGCCGTGCCCGTACGTCGTCGTCGCGCACCACGGCGGCGCCGGCGC------GGCGGGT
TTCCGGGTGTTCGCGTACGAGCCCCGGCTGGCGACGCCGGCCATTGGCCTCCTCGACGCC
ACGGCGCCCGTCGCCTTGCATGGCATGCATGATGGTTAG
>APO1_Hangangchal1
ATGATGAACCCTCGCCGGCTGCCGCCTCTGCCGTCGTCGACGTCGTCCGCCTCGGCAGCG
GACGACATGGACCCGCGCGTGTGGCGCCGGCTGCCGCAGCCGCTGGTGGACCGCGTCCTG
GCGTGCCTCCCGACGCCGTCGTTCCTCCGCCTCCGCGCCGCCTGCCGCCGCTTCTACCAC
CTCCTCTTCTCCTCCCCGTTCCTCCACTCCCACCTCCTCCTCTCCCCTCACCTCCCCTTC
TTCGCCTTCGTCGTCCCCGCCGCCGGCCACCTCCTCCTCCTCGACCCCACCGCCACCGCC
TCCTGGTCCCGCCTCCCGCTCCCGCTCCCGCCCGTCGCCGGCGGCCCCGCCGCGTTCTCG
CCCGCGGCCGCGTCCGCCGGCCTGCTCGCGTTCCTGTCCGACGCGTCGGGGCACAAGACG
CTGCTGCTCGCCAACCCGATCACCCGCCTCCTCGCCGCGCTCCCCATCTCCCCGACCCCG
CGCCTCTCCCCCACCGTCGGCCTCGCCGCCGGCCCGACCTCCATCATCGCCGTCGTGGCC
GGGGACGACCTCGTGTCCCCCTTCGCCGTCAAGAACATCTCCGCCGACACGTTCGTCGCC
GACGCCGCCTCCGTCCCGCCCTCCGGCTTCTGGGCTCCCAGCTCCCTGCTCCCTCGCCTC
TCCTCCCTCGATCCCGGCGCCGGCATGGCCTTCGCCTCCGGCAGGTTCTACTGCATGAGC
TCGTCGCCGTTTGCGGTTCTGGTGTTCGACGTGGCGGAGAACGTATGGAGCAAGGTGCAG
CCGCCGATGAGGCGGTTCCTGAGGTCGCCGGCGCTGGTGGAGCTCGGCGGCGGGAGGGAG
GGAGCGGCG---AGGGTGGCGCTGGTGTCGGCCGTCGAGAAGAGCCGTCTCAGCGTGCCC
CGCAGCGTGCGCCTGTGGACGCTGCGCGGCGGCGGCGGCG---------GTGGCGCGTGG
ACGGAGGTGGCGCGGATGCCGCCGGAGGTGCACGCGCAGTTCGCCGCGGCGGAGGGCGGG
CGCGGGTTCGAGTGCGCGGCGCACGGCGACTACGTCGTGCTCGCGCCGCGCGGGCCCGTG
GCGCAGGCGCCCACGAGCGCGCTCGTGTTCGACTCCCGCCGCGACGAGTGGCGGTGGGCG
CCGCCGTGCCCGTACGTCGTCGTCGCGCACCACGGCGGCGCCGGCGC------GGCGGGT
TTCCGGGTGTTCGCGTACGAGCCCCGGCTGGCGACGCCGGCCATTGGCCTCCTCGACGCC
ACGGCGCCCGTCGCCTTGCATGGCATGCATGATGGTTAG
>APO1_Bina-ay
ATGATGAACCCTCGCCGGCTGCCGCCTCTGCCGTCGTCGACGTCGTCCGCCTCGGCAGCG
GACGACATGGACCCGCGCGTGTGGCGCCGGCTGCCGCAGCCGCTGGTGGACCGCATCCTG
GCGTGCCTCCCGACGCCGTCGTTCCTCCGCCTCCGCGCCGCCTGCCGCCGCTTCTACCAC
CTCCTCTTCTCCTCCCCGTTCCTCCACTCCCACCTCCTCCTCTCCCCTCACCTCCCCTTC
TTCGCCTTCGTCGTCCCCGCCGCCGGCCACCTCCTCCTCCTCGACCCCACCGCCACCGCC
TCCTGGTCCCGCCTCCCGCTCCCGCTCCCGCCCGTCGCCGGCGGCCCCGCCGCGTTCTCG
CCCGCGGCCGCGTCCGCCGGCCTGCTCGCGTTCCTGTCCGACGCGTCGGGGCACAAGACG
CTGCTGCTCGCCAACCCGATCACCCGCCTCCTCGCCGCGCTCCCCATCTCCCCGACCCCG
CGCCTCTCCCCCACCGTCGGCCTCGCCGCCGGCCCGACCTCCATCATCGCCGTCGTGGCC
GGGGACGACCTCGTGTCCCCCTTCGCCGTCAAGAACATCTCCGCCGACACGTTCGTCGCC
GACGCCGCCTCCGTCCCGCCCTCCGGCTTCTGGGCTCCCAGCTCCCTGCTCCCTCGCCTC
TCCTCCCTCGATCCCCGCGCCGGCATGGCCTTCGCCTCCGGCAGGTTCTACTGCATGAGC
TCGTCGCCGTTTGCGGTTCTGGTGTTCGACGTGGCGGAGAACGTATGGAGCAAGGTGCAG
CCGCCGATGAGGCGGTTCCTGAGGTCGCCGGCGCTGGTGGAGCTCGGCGGCGGGAGGGAG
GGAGCGGCG---AGGGTGGCGCTGGTGTCGGCCGTCGAGAAGAGCCGTCTCAGCGTGCCC
CGCAGCGTGCGCCTGTGGACGCTGCGCGGCGGCGGCGGCGGCGGCGGCGGTGGCGCGTGG
ACGGAGGTGGCGCGGATGCCGCCGGAGGTGCACGCGCAGTTCGCCGCGGCGGAGGGCGGG
CGCGGGTTCGAGTGCGCGGCGCACGGCGACTACGTCGTGCTCGCGCCGCGCGGGCCCGTG
GCGCAGGCGCCCACGAGCGCGCTCGTGTTCGACTCCCGCCGCGACGAGTGGCGGTGGGCG
CCGCCGTGCCCGTACGTCGTCGTCGCGCACCACGGCGGCGCCGGCGC------GGCGGGT
TTCCGGGTGTTCGCGTACGAGCCCCGGCTGGCGACGCCGGCCATTGGCCTCCTCGACGCC
ACGGCGCCCGTCGCCTTGCATGGCATGCATGATGGTTAG
>APO1_Balikwadang
ATGATGAACCCTCGCCGGCTGCCGCCTCTGCCGTCGTCGACGTCGTCCGCCTCGGCAGCG
GACGACATGGACCCGCGCGTGTGGCGCCGGCTGCCGCAGCCGCTGGTGGACCGCATCCTG
GCGTGCCTCCCGACGCCGTCGTTCCTCCGCCTCCGCGCCGCCTGCCGCCGCTTCTACCAC
CTCCTCTTCTCCTCCCCGTTCCTCCACTCCCACCTCCTCCTCTCCCCTCACCTCCCCTTC
TTCGCCTTCGTCGTCCCCGCCGCCGGCCACCTCCTCCTCCTCGACCCCACCGCCACCGCC
TCCTGGTCCCGCCTCCCGCTCCCGCTCCCGCCCGTCGCCGGCGGCCCCGCCGCGTTCTCG
CCCGCGGCCGCGTCCGCCGGCCTGCTCGCGTTCCTGTCCGACGCGTCGGGGCACAAGACG
CTGCTGCTCGCCAACCCGATCACCCGCCTCCTCGCCGCGCTCCCCATCTCCCCGACCCCG
CGCCTCTCCCCCACCGTCGGCCTCGCCGCCGGCCCGACCTCCATCATCGCCGTCGTGGCC
GGGGACGACCTCGTGTCCCCCTTCGCCGTCAAGAACATCTCCGCCGACACGTTCGTCGCC
GACGCCGCCTCCGTCCCGCCCTCCGGCTTCTGGGCTCCCAGCTCCCTGCTCCCTCGCCTC
TCCTCCCTCGATCCCCGCGCCGGCATGGCCTTCGCCTCCGGCAGGTTCTACTGCATGAGC
TCGTCGCCGTTTGCGGTTCTGGTGTTCGACGTGGCGGAGAACGTATGGAGCAAGGTGCAG
CCGCCGATGAGGCGGTTCCTGAGGTCGCCGGCGCTGGTGGAGCTCGGCGGCGGGAGGGAG
GGAGCGGCG---AGGGTGGCGCTGGTGTCGGCCGTCGAGAAGAGCCGTCTCAGCGTGCCC
CGCAGCGTGCGCCTGTGGACGCTGCGCGGCGGCGGCGGCGGCGGCGGCGGTGGCGCGTGG
ACGGAGGTGGCGCGGATGCCGCCGGAGGTGCACGCGCAGTTCGCCGCGGCGGAGGGCGGG
CGCGGGTTCGAGTGCGCGGCGCACGGCGACTACGTCGTGCTCGCGCCGCGCGGGCCCGTG
GCGCAGGCGCCCACGAGCGCGCTCGTGTTCGACTCCCGCCGCGACGAGTGGCGGTGGGCG
CCGCCGTGCCCGTACGTCGTCGTCGCGCACCACGGCGGCGCCGGCGC------GGCGGGT
TTCCGGGTGTTCGCGTACGAGCCCCGGCTGGCGACGCCGGCCATTGGCCTCCTCGACGCC
ACGGCGCCCGTCGCCTTGCATGGCATGCATGATGGTTAG
>APO1_PTQDQmalilom
ATGATGAACCCTCGCCGGCTGCCGCCTCTGCCGTCGTCGACGTCGTCCGCCTCGGCAGCG
GACGACATGGACCCGCGCGTGTGGCGCCGGCTGCCGCAGCCGCTGGTGGACCGCATCCTG
GCGTGCCTCCCGACGCCGTCGTTCCTCCGCCTCCGCGCCGCCTGCCGCCGCTTCTACCAC
CTCCTCTTCTCCTCCCCGTTCCTCCACTCCCACCTCCTCCTCTCCCCTCACCTCCCCTTC
TTCGCCTTCGTCGTCCCCGCCGCCGGCCACCTCCTCCTCCTCGACCCCACCGCCACCGCC
TCCTGGTCCCGCCTCCCGCTCCCGCTCCCGCCCGTCGCCGGCGGCCCCGCCGCGTTCTCG
CCCGCGGCCGCGTCCGCCGGCCTGCTCGCGTTCCTGTCCGACGCGTCGGGGCACAAGACG
CTGCTGCTCGCCAACCCGATCACCCGCCTCCTCGCCGCGCTCCCCATCTCCCCGACCCCG
CGCCTCTCCCCCACCGTCGGCCTCGCCGCCGGCCCGACCTCCATCATCGCCGTCGTGGCC
GGGGACGACCTCGTGTCCCCCTTCGCCGTCAAGAACATCTCCGCCGACACGTTCGTCGCC
GACGCCGCCTCCGTCCCGCCCTCCGGCTTCTGGGCTCCCAGCTCCCTGCTCCCTCGCCTC
TCCTCCCTCGATCCCCGCGCCGGCATGGCCTTCGCCTCCGGCAGGTTCTACTGCATGAGC
TCGTCGCCGTTTGCGGTTCTGGTGTTCGACGTGGCGGAGAACGTATGGAGCAAGGTGCAG
CCGCCGATGAGGCGGTTCCTGAGGTCGCCGGCGCTGGTGGAGCTCGGCGGCGGGAGGGAG
GGAGCGGCG---AGGGTGGCGCTGGTGTCGGCCGTCGAGAAGAGCCGTCTCAGCGTGCCC
CGCAGCGTGCGCCTGTGGACGCTGCGCGGCGGCGGCGGCGGCGGCGGCGGTGGCGCGTGG
ACGGAGGTGGCGCGGATGCCGCCGGAGGTGCACGCGCAGTTCGCCGCGGCGGAGGGCGGG
CGCGGGTTCGAGTGCGCGGCGCACGGCGACTACGTCGTGCTCGCGCCGCGCGGGCCCGTG
GCGCAGGCGCCCACGAGCGCGCTCGTGTTCGACTCCCGCCGCGACGAGTGGCGGTGGGCG
CCGCCGTGCCCGTACGTCGTCGTCGCGCACCACGGCGGCGCCGGCGC------GGCGGGT
TTCCGGGTGTTCGCGTACGAGCCCCGGCTGGCGACGCCGGCCATTGGCCTCCTCGACGCC
ACGGCGCCCGTCGCCTTGCATGGCATGCATGATGGTTAG
>APO1_Sepat
ATGATGAACCCTCGCCGGCTGCCGCCTCTGCCGTCGTCGACGTCGTCCGCCTCGGCAGCG
GACGACATGGACCCGCGCGTGTGGCGCCGGCTGCCGCAGCCGCTGGTGGACCGCATCCTG
GCGTGCCTCCCGACGCCGTCGTTCCTCCGCCTCCGCGCCGCCTGCCGCCGCTTCTACCAC
CTCCTCTTCTCCTCCCCGTTCCTCCACTCCCACCTCCTCCTCTCCCCTCACCTCCCCTTC
TTCGCCTTCGTCGTCCCCGCCGCCGGCCACCTCCTCCTCCTCGACCCCACCGCCACCGCC
TCCTGGTCCCGCCTCCCGCTCCCGCTCCCGCCCGTCGCCGGCGGCCCCGCCGCGTTCTCG
CCCGCGGCCGCGTCCGCCGGCCTGCTCGCGTTCCTGTCCGACGCGTCGGGGCACAAGACG
CTGCTGCTCGCCAACCCGATCACCCGCCTCCTCGCCGCGCTCCCCATCTCCCCGACCCCG
CGCCTCTCCCCCACCGTCGGCCTCGCCGCCGGCCCGACCTCCATCATCGCCGTCGTGGCC
GGGGACGACCTCGTGTCCCCCTTCGCCGTCAAGAACATCTCCGCCGACACGTTCGTCGCC
GACGCCGCCTCCGTCCCGCCCTCCGGCTTCTGGGCTCCCAGCTCCCTGCTCCCTCGCCTC
TCCTCCCTCGATCCCCGCGCCGGCATGGCCTTCGCCTCCGGCAGGTTCTACTGCATGAGC
TCGTCGCCGTTTGCGGTTCTGGTGTTCGACGTGGCGGAGAACGTATGGAGCAAGGTGCAG
CCGCCGATGAGGCGGTTCCTGAGGTCGCCGGCGCTGGTGGAGCTCGGCGGCGGGAGGGAG
GGAGCGGCG---AGGGTGGCGCTGGTGTCGGCCGTCGAGAAGAGCCGTCTCAGCGTGCCC
CGCAGCGTGCGCCTGTGGACGCTGCGCGGCGGCGGCGGCGGCGGCGGCGGTGGCGCGTGG
ACGGAGGTGGCGCGGATGCCGCCGGAGGTGCACGCGCAGTTCGCCGCGGCGGAGGGCGGG
CGCGGGTTCGAGTGCGCGGCGCACGGCGACTACGTCGTGCTCGCGCCGCGCGGGCCCGTG
GCGCAGGCGCCCACGAGCGCGCTCGTGTTCGACTCCCGCCGCGACGAGTGGCGGTGGGCG
CCGCCGTGCCCGTACGTCGTCGTCGCGCACCACGGCGGCGCCGGCGC------GGCGGGT
TTCCGGGTGTTCGCGTACGAGCCCCGGCTGGCGACGCCGGCCATTGGCCTCCTCGACGCC
ACGGCGCCCGTCGCCTTGCATGGCATGCATGATGGTTAG
>APO1_Guyod
ATGATGAACCCTCGCCGGCTGCCGCCTCTGCCGTCGTCGACGTCGTCCGCCTCGGCAGCG
GACGACATGGACCCGCGCGTGTGGCGCCGGCTGCCGCAGCCGCTGGTGGACCGCATCCTG
GCGTGCCTCCCGACGCCGTCGTTCCTCCGCCTCCGCGCCGCCTGCCGCCGCTTCTACCAC
CTCCTCTTCTCCTCCCCGTTCCTCCACTCCCACCTCCTCCTCTCCCCTCACCTCCCCTTC
TTCGCCTTCGTCGTCCCCGCCGCCGGCCACCTCCTCCTCCTCGACCCCACCGCCACCGCC
TCCTGGTCCCGCCTCCCGCTCCCGCTCCCGCCCGTCGCCGGCGGCCCCGCCGCGTTCTCG
CCCGCGGCCGCGTCCGCCGGCCTGCTCGCGTTCCTGTCCGACGCGTCGGGGCACAAGACG
CTGCTGCTCGCCAACCCGATCACCCGCCTCCTCGCCGCGCTCCCCATCTCCCCGACCCCG
CGCCTCTCCCCCACCGTCGGCCTCGCCGCCGGCCCGACCTCCATCATCGCCGTCGTGGCC
GGGGACGACCTCGTGTCCCCCTTCGCCGTCAAGAACATCTCCGCCGACACGTTCGTCGCC
GACGCCGCCTCCGTCCCGCCCTCCGGCTTCTGGGCTCCCAGCTCCCTGCTCCCTCGCCTC
TCCTCCCTCGATCCCCGCGCCGGCATGGCCTTCGCCTCCGGCAGGTTCTACTGCATGAGC
TCGTCGCCGTTTGCGGTTCTGGTGTTCGACGTGGCGGAGAACGTATGGAGCAAGGTGCAG
CCGCCGATGAGGCGGTTCCTGAGGTCGCCGGCGCTGGTGGAGCTCGGCGGCGGGAGGGAG
GGAGCGGCG---AGGGTGGCGCTGGTGTCGGCCGTCGAGAAGAGCCGTCTCAGCGTGCCC
CGCAGCGTGCGCCTGTGGACGCTGCGCGGCGGCGGCGGCGGCGGCGGCGGTGGCGCGTGG
ACGGAGGTGGCGCGGATGCCGCCGGAGGTGCACGCGCAGTTCGCCGCGGCGGAGGGCGGG
CGCGGGTTCGAGTGCGCGGCGCACGGCGACTACGTCGTGCTCGCGCCGCGCGGGCCCGTG
GCGCAGGCGCCCACGAGCGCGCTCGTGTTCGACTCCCGCCGCGACGAGTGGCGGTGGGCG
CCGCCGTGCCCGTACGTCGTCGTCGCGCACCACGGCGGCGCCGGCGC------GGCGGGT
TTCCGGGTGTTCGCGTACGAGCCCCGGCTGGCGACGCCGGCCATTGGCCTCCTCGACGCC
ACGGCGCCCGTCGCCTTGCATGGCATGCATGATGGTTAG
>APO1_Kiangan
ATGATGAACCCTCGCCGGCTGCCGCCTCTGCCGTCGTCGACGTCGTCCGCCTCGGCAGCG
GACGACATGGACCCGCGCGTGTGGCGCCGGCTGCCGCAGCCGCTGGTGGACCGCATCCTG
GCGTGCCTCCCGACGCCGTCGTTCCTCCGCCTCCGCGCCGCCTGCCGCCGCTTCTACCAC
CTCCTCTTCTCCTCCCCGTTCCTCCACTCCCACCTCCTCCTCTCCCCTCACCTCCCCTTC
TTCGCCTTCGTCGTCCCCGCCGCCGGCCACCTCCTCCTCCTCGACCCCACCGCCACCGCC
TCCTGGTCCCGCCTCCCGCTCCCGCTCCCGCCCGTCGCCGGCGGCCCCGCCGCGTTCTCG
CCCGCGGCCGCGTCCGCCGGCCTGCTCGCGTTCCTGTCCGACGCGTCGGGGCACAAGACG
CTGCTGCTCGCCAACCCGATCACCCGCCTCCTCGCCGCGCTCCCCATCTCCCCGACCCCG
CGCCTCTCCCCCACCGTCGGCCTCGCCGCCGGCCCGACCTCCATCATCGCCGTCGTGGCC
GGGGACGACCTCGTGTCCCCCTTCGCCGTCAAGAACATCTCCGCCGACACGTTCGTCGCC
GACGCCGCCTCCGTCCCGCCCTCCGGCTTCTGGGCTCCCAGCTCCCTGCTCCCTCGCCTC
TCCTCCCTCGATCCCCGCGCCGGCATGGCCTTCGCCTCCGGCAGGTTCTACTGCATGAGC
TCGTCGCCGTTTGCGGTTCTGGTGTTCGACGTGGCGGAGAACGTATGGAGCAAGGTGCAG
CCGCCGATGAGGCGGTTCCTGAGGTCGCCGGCGCTGGTGGAGCTCGGCGGCGGGAGGGAG
GGAGCGGCG---AGGGTGGCGCTGGTGTCGGCCGTCGAGAAGAGCCGTCTCAGCGTGCCC
CGCAGCGTGCGCCTGTGGACGCTGCGCGGCGGCGGCGGCGGCGGCGGCGGTGGCGCGTGG
ACGGAGGTGGCGCGGATGCCGCCGGAGGTGCACGCGCAGTTCGCCGCGGCGGAGGGCGGG
CGCGGGTTCGAGTGCGCGGCGCACGGCGACTACGTCGTGCTCGCGCCGCGCGGGCCCGTG
GCGCAGGCGCCCACGAGCGCGCTCGTGTTCGACTCCCGCCGCGACGAGTGGCGGTGGGCG
CCGCCGTGCCCGTACGTCGTCGTCGCGCACCACGGCGGCGCCGGCGC------GGCGGGT
TTCCGGGTGTTCGCGTACGAGCCCCGGCTGGCGACGCCGGCCATTGGCCTCCTCGACGCC
ACGGCGCCCGTCGCCTTGCATGGCATGCATGATGGTTAG
>APO1_Kiwisan
ATGATGAACCCTCGCCGGCTGCCGCCTCTGCCGTCGTCGACGTCGTCCGCCTCGGCAGCG
GACGACATGGACCCGCGCGTGTGGCGCCGGCTGCCGCAGCCGCTGGTGGACCGCATCCTG
GCGTGCCTCCCGACGCCGTCGTTCCTCCGCCTCCGCGCCGCCTGCCGCCGCTTCTACCAC
CTCCTCTTCTCCTCCCCGTTCCTCCACTCCCACCTCCTCCTCTCCCCTCACCTCCCCTTC
TTCGCCTTCGTCGTCCCCGCCGCCGGCCACCTCCTCCTCCTCGACCCCACCGCCACCGCC
TCCTGGTCCCGCCTCCCGCTCCCGCTCCCGCCCGTCGCCGGCGGCCCCGCCGCGTTCTCG
CCCGCGGCCGCGTCCGCCGGCCTGCTCGCGTTCCTGTCCGACGCGTCGGGGCACAAGACG
CTGCTGCTCGCCAACCCGATCACCCGCCTCCTCGCCGCGCTCCCCATCTCCCCGACCCCG
CGCCTCTCCCCCACCGTCGGCCTCGCCGCCGGCCCGACCTCCATCATCGCCGTCGTGGCC
GGGGACGACCTCGTGTCCCCCTTCGCCGTCAAGAACATCTCCGCCGACACGTTCGTCGCC
GACGCCGCCTCCGTCCCGCCCTCCGGCTTCTGGGCTCCCAGCTCCCTGCTCCCTCGCCTC
TCCTCCCTCGATCCCCGCGCCGGCATGGCCTTCGCCTCCGGCAGGTTCTACTGCATGAGC
TCGTCGCCGTTTGCGGTTCTGGTGTTCGACGTGGCGGAGAACGTATGGAGCAAGGTGCAG
CCGCCGATGAGGCGGTTCCTGAGGTCGCCGGCGCTGGTGGAGCTCGGCGGCGGGAGGGAG
GGAGCGGCG---AGGGTGGCGCTGGTGTCGGCCGTCGAGAAGAGCCGTCTCAGCGTGCCC
CGCAGCGTGCGCCTGTGGACGCTGCGCGGCGGCGGCGGCGGCGGCGGCGGTGGCGCGTGG
ACGGAGGTGGCGCGGATGCCGCCGGAGGTGCACGCGCAGTTCGCCGCGGCGGAGGGCGGG
CGCGGGTTCGAGTGCGCGGCGCACGGCGACTACGTCGTGCTCGCGCCGCGCGGGCCCGTG
GCGCAGGCGCCCACGAGCGCGCTCGTGTTCGACTCCCGCCGCGACGAGTGGCGGTGGGCG
CCGCCGTGCCCGTACGTCGTCGTCGCGCACCACGGCGGCGCCGGCGC------GGCGGGT
TTCCGGGTGTTCGCGTACGAGCCCCGGCTGGCGACGCCGGCCATTGGCCTCCTCGACGCC
ACGGCGCCCGTCGCCTTGCATGGCATGCATGATGGTTAG
>APO1_Salanay(sabbol)
ATGATGAACCCTCGCCGGCTGCCGCCTCTGCCGTCGTCGACGTCGTCCGCCTCGGCAGCG
GACGACATGGACCCGCGCGTGTGGCGCCGGCTGCCGCAGCCGCTGGTGGACCGCATCCTG
GCGTGCCTCCCGACGCCGTCGTTCCTCCGCCTCCGCGCCGCCTGCCGCCGCTTCTACCAC
CTCCTCTTCTCCTCCCCGTTCCTCCACTCCCACCTCCTCCTCTCCCCTCACCTCCCCTTC
TTCGCCTTCGTCGTCCCCGCCGCCGGCCACCTCCTCCTCCTCGACCCCACCGCCACCGCC
TCCTGGTCCCGCCTCCCGCTCCCGCTCCCGCCCGTCGCCGGCGGCCCCGCCGCGTTCTCG
CCCGCGGCCGCGTCCGCCGGCCTGCTCGCGTTCCTGTCCGACGCGTCGGGGCACAAGACG
CTGCTGCTCGCCAACCCGATCACCCGCCTCCTCGCCGCGCTCCCCATCTCCCCGACCCCG
CGCCTCTCCCCCACCGTCGGCCTCGCCGCCGGCCCGACCTCCATCATCGCCGTCGTGGCC
GGGGACGACCTCGTGTCCCCCTTCGCCGTCAAGAACATCTCCGCCGACACGTTCGTCGCC
GACGCCGCCTCCGTCCCGCCCTCCGGCTTCTGGGCTCCCAGCTCCCTGCTCCCTCGCCTC
TCCTCCCTCGATCCCCGCGCCGGCATGGCCTTCGCCTCCGGCAGGTTCTACTGCATGAGC
TCGTCGCCGTTTGCGGTTCTGGTGTTCGACGTGGCGGAGAACGTATGGAGCAAGGTGCAG
CCGCCGATGAGGCGGTTCCTGAGGTCGCCGGCGCTGGTGGAGCTCGGCGGCGGGAGGGAG
GGAGCGGCG---AGGGTGGCGCTGGTGTCGGCCGTCGAGAAGAGCCGTCTCAGCGTGCCC
CGCAGCGTGCGCCTGTGGACGCTGCGCGGCGGCGGCGGCGGCGGCGGCGGTGGCGCGTGG
ACGGAGGTGGCGCGGATGCCGCCGGAGGTGCACGCGCAGTTCGCCGCGGCGGAGGGCGGG
CGCGGGTTCGAGTGCGCGGCGCACGGCGACTACGTCGTGCTCGCGCCGCGCGGGCCCGTG
GCGCAGGCGCCCACGAGCGCGCTCGTGTTCGACTCCCGCCGCGACGAGTGGCGGTGGGCG
CCGCCGTGCCCGTACGTCGTCGTCGCGCACCACGGCGGCGCCGGCGC------GGCGGGT
TTCCGGGTGTTCGCGTACGAGCCCCGGCTGGCGACGCCGGCCATTGGCCTCCTCGACGCC
ACGGCGCCCGTCGCCTTGCATGGCATGCATGATGGTTAG
>APO1_Sangmi 4
ATGATGAACCCTCGCCGGCTGCCGCCTCTGCCGTCGTCGACGTCGTCCGCCTCGGCAGCG
GACGACATGGACCCGCGCGTGTGGCGCCGGCTGCCGCAGCCGCTGGTGGACCGCATCCTG
GCGTGCCTCCCGACGCCGTCGTTCCTCCGCCTCCGCGCCGCCTGCCGCCGCTTCTACCAC
CTCCTCTTCTCCTCCCCGTTCCTCCACTCCCACCTCCTCCTCTCCCCTCACCTCCCCTTC
TTCGCCTTCGTCGTCCCCGCCGCCGGCCACCTCCTCCTCCTCGACCCCACCGCCACCGCC
TCCTGGTCCCGCCTCCCGCTCCCGCTCCCGCCCGTCGCCGGCGGCCCCGCCGCGTTCTCG
CCCGCGGCCGCGTCCGCCGGCCTGCTCGCGTTCCTGTCCGACGCGTCGGGGCACAAGACG
CTGCTGCTCGCCAACCCGATCACCCGCCTCCTCGCCGCGCTCCCCATCTCCCCGACCCCG
CGCCTCTCCCCCACCGTCGGCCTCGCCGCCGGCCCGACCTCCATCATCGCCGTCGTGGCC
GGGGACGACCTCGTGTCCCCCTTCGCCGTCAAGAACATCTCCGCCGACACGTTCGTCGCC
GACGCCGCCTCCGTCCCGCCCTCCGGCTTCTGGGCTCCCAGCTCCCTGCTCCCTCGCCTC
TCCTCCCTCGATCCCCGCGCCGGCATGGCCTTCGCCTCCGGCAGGTTCTACTGCATGAGC
TCGTCGCCGTTTGCGGTTCTGGTGTTCGACGTGGCGGAGAACGTATGGAGCAAGGTGCAG
CCGCCGATGAGGCGGTTCCTGAGGTCGCCGGCGCTGGTGGAGCTCGGCGGCGGGAGGGAG
GGAGCGGCG---AGGGTGGCGCTGGTGTCGGCCGTCGAGAAGAGCCGTCTCAGCGTGCCC
CGCAGCGTGCGCCTGTGGACGCTGCGCGGCGGCGGCGGCGGCGGCGGCGGTGGCGCGTGG
ACGGAGGTGGCGCGGATGCCGCCGGAGGTGCACGCGCAGTTCGCCGCGGCGGAGGGCGGG
CGCGGGTTCGAGTGCGCGGCGCACGGCGACTACGTCGTGCTCGCGCCGCGCGGGCCCGTG
GCGCAGGCGCCCACGAGCGCGCTCGTGTTCGACTCCCGCCGCGACGAGTGGCGGTGGGCG
CCGCCGTGCCCGTACGTCGTCGTCGCGCACCACGGCGGCGCCGGCGC------GGCGGGT
TTCCGGGTGTTCGCGTACGAGCCCCGGCTGGCGACGCCGGCCATTGGCCTCCTCGACGCC
ACGGCGCCCGTCGCCTTGCATGGCATGCATGATGGTTAG
>APO1_Wuyunjing8
ATGATGAACCCTCGCCGGCTGCCGCCTCTGCCGTCGTCGACGTCGTCCGCCTCGGCAGCG
GACGACATGGACCCGCGCGTGTGGCGCCGGCTGCCGCAGCCGCTGGTGGACCGCATCCTG
GCGTGCCTCCCGACGCCGTCGTTCCTCCGCCTCCGCGCCGCCTGCCGCCGCTTCTACCAC
CTCCTCTTCTCCTCCCCGTTCCTCCACTCCCACCTCCTCCTCTCCCCTCACCTCCCCTTC
TTCGCCTTCGTCGTCCCCGCCGCCGGCCACCTCCTCCTCCTCGACCCCACCGCCACCGCC
TCCTGGTCCCGCCTCCCGCTCCCGCTCCCGCCCGTCGCCGGCGGCCCCGCCGCGTTCTCG
CCCGCGGCCGCGTCCGCCGGCCTGCTCGCGTTCCTGTCCGACGCGTCGGGGCACAAGACG
CTGCTGCTCGCCAACCCGATCACCCGCCTCCTCGCCGCGCTCCCCATCTCCCCGACCCCG
CGCCTCTCCCCCACCGTCGGCCTCGCCGCCGGCCCGACCTCCATCATCGCCGTCGTGGCC
GGGGACGACCTCGTGTCCCCCTTCGCCGTCAAGAACATCTCCGCCGACACGTTCGTCGCC
GACGCCGCCTCCGTCCCGCCCTCCGGCTTCTGGGCTCCCAGCTCCCTGCTCCCTCGCCTC
TCCTCCCTCGATCCCCGCGCCGGCATGGCCTTCGCCTCCGGCAGGTTCTACTGCATGAGC
TCGTCGCCGTTTGCGGTTCTGGTGTTCGACGTGGCGGAGAACGTATGGAGCAAGGTGCAG
CCGCCGATGAGGCGGTTCCTGAGGTCGCCGGCGCTGGTGGAGCTCGGCGGCGGGAGGGAG
GGAGCGGCG---AGGGTGGCGCTGGTGTCGGCCGTCGAGAAGAGCCGTCTCAGCGTGCCC
CGCAGCGTGCGCCTGTGGACGCTGCGCGGCGGCGGCGGCGGCGGCGGCGGTGGCGCGTGG
ACGGAGGTGGCGCGGATGCCGCCGGAGGTGCACGCGCAGTTCGCCGCGGCGGAGGGCGGG
CGCGGGTTCGAGTGCGCGGCGCACGGCGACTACGTCGTGCTCGCGCCGCGCGGGCCCGTG
GCGCAGGCGCCCACGAGCGCGCTCGTGTTCGACTCCCGCCGCGACGAGTGGCGGTGGGCG
CCGCCGTGCCCGTACGTCGTCGTCGCGCACCACGGCGGCGCCGGCGC------GGCGGGT
TTCCGGGTGTTCGCGTACGAGCCCCGGCTGGCGACGCCGGCCATTGGCCTCCTCGACGCC
ACGGCGCCCGTCGCCTTGCATGGCATGCATGATGGTTAG
>APO1_Wuyujing 14
ATGATGAACCCTCGCCGGCTGCCGCCTCTGCCGTCGTCGACGTCGTCCGCCTCGGCAGCG
GACGACATGGACCCGCGCGTGTGGCGCCGGCTGCCGCAGCCGCTGGTGGACCGCATCCTG
GCGTGCCTCCCGACGCCGTCGTTCCTCCGCCTCCGCGCCGCCTGCCGCCGCTTCTACCAC
CTCCTCTTCTCCTCCCCGTTCCTCCACTCCCACCTCCTCCTCTCCCCTCACCTCCCCTTC
TTCGCCTTCGTCGTCCCCGCCGCCGGCCACCTCCTCCTCCTCGACCCCACCGCCACCGCC
TCCTGGTCCCGCCTCCCGCTCCCGCTCCCGCCCGTCGCCGGCGGCCCCGCCGCGTTCTCG
CCCGCGGCCGCGTCCGCCGGCCTGCTCGCGTTCCTGTCCGACGCGTCGGGGCACAAGACG
CTGCTGCTCGCCAACCCGATCACCCGCCTCCTCGCCGCGCTCCCCATCTCCCCGACCCCG
CGCCTCTCCCCCACCGTCGGCCTCGCCGCCGGCCCGACCTCCATCATCGCCGTCGTGGCC
GGGGACGACCTCGTGTCCCCCTTCGCCGTCAAGAACATCTCCGCCGACACGTTCGTCGCC
GACGCCGCCTCCGTCCCGCCCTCCGGCTTCTGGGCTCCCAGCTCCCTGCTCCCTCGCCTC
TCCTCCCTCGATCCCCGCGCCGGCATGGCCTTCGCCTCCGGCAGGTTCTACTGCATGAGC
TCGTCGCCGTTTGCGGTTCTGGTGTTCGACGTGGCGGAGAACGTATGGAGCAAGGTGCAG
CCGCCGATGAGGCGGTTCCTGAGGTCGCCGGCGCTGGTGGAGCTCGGCGGCGGGAGGGAG
GGAGCGGCG---AGGGTGGCGCTGGTGTCGGCCGTCGAGAAGAGCCGTCTCAGCGTGCCC
CGCAGCGTGCGCCTGTGGACGCTGCGCGGCGGCGGCGGCGGCGGCGGCGGTGGCGCGTGG
ACGGAGGTGGCGCGGATGCCGCCGGAGGTGCACGCGCAGTTCGCCGCGGCGGAGGGCGGG
CGCGGGTTCGAGTGCGCGGCGCACGGCGACTACGTCGTGCTCGCGCCGCGCGGGCCCGTG
GCGCAGGCGCCCACGAGCGCGCTCGTGTTCGACTCCCGCCGCGACGAGTGGCGGTGGGCG
CCGCCGTGCCCGTACGTCGTCGTCGCGCACCACGGCGGCGCCGGCGC------GGCGGGT
TTCCGGGTGTTCGCGTACGAGCCCCGGCTGGCGACGCCGGCCATTGGCCTCCTCGACGCC
ACGGCGCCCGTCGCCTTGCATGGCATGCATGATGGTTAG
>APO1_BPI76(nonsensitive)
ATGATGAACCCTCGCCGGCTGCCGCCTCTGCCGTCGTCGACGTCGTCCGCCTCGGCAGCG
GACGACATGGACCCGCGCGTGTGGCGCCGGCTGCCGCAGCCGCTGGTGGACCGCATCCTG
GCGTGCCTCCCGACGCCGTCGTTCCTCCGCCTCCGCGCCGCCTGCCGCCGCTTCTACCAC
CTCCTCTTCTCCTCCCCGTTCCTCCACTCCCACCTCCTCCTCTCCCCTCACCTCCCCTTC
TTCGCCTTCGTCGTCCCCGCCGCCGGCCACCTCCTCCTCCTCGACCCCACCGCCACCGCC
TCCTGGTCCCGCCTCCCGCTCCCGCTCCCGCCCGTCGCCGGCGGCCCCGCCGCGTTCTCG
CCCGCGGCCGCGTCCGCCGGCCTGCTCGCGTTCCTGTCCGACGCGTCGGGGCACAAGACG
CTGCTGCTCGCCAACCCGATCACCCGCCTCCTCGCCGCGCTCCCCATCTCCCCGACCCCG
CGCCTCTCCCCCACCGTCGGCCTCGCCGCCGGCCCGACCTCCATCATCGCCGTCGTGGCC
GGGGACGACCTCGTGTCCCCCTTCGCCGTCAAGAACATCTCCGCCGACACGTTCGTCGCC
GACGCCGCCTCCGTCCCGCCCTCCGGCTTCTGGGCTCCCAGCTCCCTGCTCCCTCGCCTC
TCCTCCCTCGATCCCCGCGCCGGCATGGCCTTCGCCTCCGGCAGGTTCTACTGCATGAGC
TCGTCGCCGTTTGCGGTTCTGGTGTTCGACGTGGCGGAGAACGTATGGAGCAAGGTGCAG
CCGCCGATGAGGCGGTTCCTGAGGTCGCCGGCGCTGGTGGAGCTCGGCGGCGGGAGGGAG
GGAGCGGCG---AGGGTGGCGCTGGTGTCGGCCGTCGAGAAGAGCCGTCTCAGCGTGCCC
CGCAGCGTGCGCCTGTGGACGCTGCGCGGCGGCGGCGGCGGCGGCGGCGGTGGCGCGTGG
ACGGAGGTGGCGCGGATGCCGCCGGAGGTGCACGCGCAGTTCGCCGCGGCGGAGGGCGGG
CGCGGGTTCGAGTGCGCGGCGCACGGCGACTACGTCGTGCTCGCGCCGCGCGGGCCCGTG
GCGCAGGCGCCCACGAGCGCGCTCGTGTTCGACTCCCGCCGCGACGAGTGGCGGTGGGCG
CCGCCGTGCCCGTACGTCGTCGTCGCGCACCACGGCGGCGCCGGCGC------GGCGGGT
TTCCGGGTGTTCGCGTACGAGCCCCGGCTGGCGACGCCGGCCATTGGCCTCCTCGACGCC
ACGGCGCCCGTCGCCTTGCATGGCATGCATGATGGTTAG
>APO1_Cisadane
ATGATGAACCCTCGCCGGCTGCCGCCTCTGCCGTCGTCGACGTCGTCCGCCTCGGCAGCG
GACGACATGGACCCGCGCGTGTGGCGCCGGCTGCCGCAGCCGCTGGTGGACCGCGTCCTG
GCGTGCCTCCCGACGCCGTCGTTCCTCCGCCTCCGCGCCGCCTGCCGCCGCTTCTACCAC
CTCCTCTTCTCCTCCCCGTTCCTCCACTCCCACCTCCTCCTCTCCCCTCACCTCCCCTTC
TTCGCCTTCGTCGTCCCCGCCGCCGGCCACCTCCTCCTCCTCGACCCCACCGCCACCGCC
TCCTGGTCCCGCCTCCCGCTCCCGCTCCCGCCCGTCGCCGGCGGCCCCGCCGCGTTCTCG
CCCGCGGCCGCGTCCGCCGGCCTGCTCGCGTTCCTGTCCGACGCGTCGGGGCACAAGACG
CTGCTGCTCGCCAACCCGATCACCCGCCTCCTCGCCGCGCTCCCCATCTCCCCGACCCCG
CGCCTCTCCCCCACCGTCGGCCTCGCCGCCGGCCCGACCTCCATCATCGCCGTCGTGGCC
GGGGACGACCTCGTGTCCCCCTTCGCCGTCAAGAACATCTCCGCCGACACGTTCGTCGCC
GACGCCGCCTCCGTCCCGCCCTCCGGCTTCTGGGCTCCCAGCTCCCTGCTCCCTCGCCTC
TCCTCCCTCGATCCCGGCGCCGGCATGGCCTTCGCCTCCGGCAGGTTCTACTGCATGAGC
TCGTCGCCGTTTGCGGTTCTGGTGTTCGACGTGGCGGAGAACGTATGGAGCAAGGTGCAG
CCGCCGATGAGGCGGTTCCTGAGGTCGCCGGCGCTGGTGGAGCTCGGCGGCGGGAGGGAG
GGAGCGGCG---AGGGTGGCGCTGGTGTCGGCCGTCGAGAAGAGCCGTCTCAGCGTGCCC
CGCAGCGTGCGCCTGTGGACGCTGCGCGGCGGCGGCGGCG---------GTGGCGCGTGG
ACGGAGGTGGCGCGGATGCCGCCGGAGGTGCACGCGCAGTTCGCCGCGGCGGAGGGCGGG
CGCGGGTTCGAGTGCGCGGCGCACGGCGACTACGTCGTGCTCGCGCCGCGCGGGCCCGTG
GCGCAGGCGCCCACGAGCGCGCTCGTGTTCGACTCCCGCCGCGACGAGTGGCGGTGGGCG
CCGCCGTGCCCGTACGTCGTCGTCGCGCACCACGGCGGCGCCGGCGC------GGCGGGT
TTCCGGGTGTTCGCGTACGAGCCCCGGCTGGCGACGCCGGCCATTGGCCTCCTCGACGCC
ACGGCGCCCGTCGCCTTGCATGGCATGCATGATGGTTAG
>APO1_Lemont
ATGATGAACCCTCGCCGGCTGCCGCCTCTGCCGTCGTCGACGTCGTCCGCCTCGGCAGCG
GACGACATGGACCCGCGCGTGTGGCGCCGGCTGCCGCAGCCGCTGGTGGACCGCATCCTG
GCGTGCCTCCCGACGCCGTCGTTCCTCCGCCTCCGCGCCGCCTGCCGCCGCTTCTACCAC
CTCCTCTTCTCCTCCCCGTTCCTCCACTCCCACCTCCTCCTCTCCCCTCACCTCCCCTTC
TTCGCCTTCGTCGTCCCCGCCGCCGGCCACCTCCTCCTCCTCGACCCCACCGCCACCGCC
TCCTGGTCCCGCCTCCCGCTCCCGCTCCCGCCCGTCGCCGGCGGCCCCGCCGCGTTCTCG
CCCGCGGCCGCGTCCGCCGGCCTGCTCGCGTTCCTGTCCGACGCGTCGGGGCACAAGACG
CTGCTGCTCGCCAACCCGATCACCCGCCTCCTCGCCGCGCTCCCCATCTCCCCGACCCCG
CGCCTCTCCCCCACCGTCGGCCTCGCCGCCGGCCCGACCTCCATCATCGCCGTCGTGGCC
GGGGACGACCTCGTGTCCCCCTTCGCCGTCAAGAACATCTCCGCCGACACGTTCGTCGCC
GACGCCGCCTCCGTCCCGCCCTCCGGCTTCTGGGCTCCCAGCTCCCTGCTCCCTCGCCTC
TCCTCCCTCGATCCCCGCGCCGGCATGGCCTTCGCCTCCGGCAGGTTCTACTGCATGAGC
TCGTCGCCGTTTGCGGTTCTGGTGTTCGACGTGGCGGAGAACGTATGGAGCAAGGTGCAG
CCGCCGATGAGGCGGTTCCTGAGGTCGCCGGCGCTGGTGGAGCTCGGCGGCGGGAGGGAG
GGAGCGGCG---AGGGTGGCGCTGGTGTCGGCCGTCGAGAAGAGCCGTCTCAGCGTGCCC
CGCAGCGTGCGCCTGTGGACGCTGCGCGGCGGCGGCGGCGGCGGCGGCGGTGGCGCGTGG
ACGGAGGTGGCGCGGATGCCGCCGGAGGTGCACGCGCAGTTCGCCGCGGCGGAGGGCGGG
CGCGGGTTCGAGTGCGCGGCGCACGGCGACTACGTCGTGCTCGCGCCGCGCGGGCCCGTG
GCGCAGGCGCCCACGAGCGCGCTCGTGTTCGACTCCCGCCGCGACGAGTGGCGGTGGGCG
CCGCCGTGCCCGTACGTCGTCGTCGCGCACCACGGCGGCGCCGGCGC------GGCGGGT
TTCCGGGTGTTCGCGTACGAGCCCCGGCTGGCGACGCCGGCCATTGGCCTCCTCGACGCC
ACGGCGCCCGTCGCCTTGCATGGCATGCATGATGGTTAG
>APO1_Basmati375
ATGATGAACCCTCGCCGGCTGCCGCCTCTGCCGTCGTCGACGTCGTCCGCCTCGGCAGCG
GACGACATGGACCCGCGCGTGTGGCGCCGGCTGCCGCAGCCGCTGGTGGACCGCATCCTG
GCGTGCCTCCCGACGCCGTCGTTCCTCCGCCTCCGCGCCGCCTGCCGCCGCTTCTACCAC
CTCCTCTTCTCCTCCCCGTTCCTCCACTCCCACCTCCTCCTCTCCCCTCACCTCCCCTTC
TTCGCCTTCGTCGTCCCCGCCGCCGGCCACCTCCTCCTCCTCGACCCCACCGCCACCGCC
TCCTGGTCCCGCCTCCCGCTCCCGCTCCCGCCCGTCGCCGGCGGCCCCGCCGCGTTCTCG
CCCGCGGCCGCGTCCGCCGGCCTGCTCGCGTTCCTGTCCGACGCGTCGGGGCACAAGACG
CTGCTGCTCGCCAACCCGATCACCCGCCTCCTCGCCGCGCTCCCCATCTCCCCGACCCCG
CGCCTCTCCCCCACCGTCGGCCTCGCCGCCGGCCCGACCTCCATCATCGCCGTCGTGGCC
GGGGACGACCTCGTGTCCCCCTTCGCCGTCAAGAACATCTCCGCCGACACGTTCGTCGCC
GACGCCGCCTCCGTCCCGCCCTCCGGCTTCTGGGCTCCCAGCTCCCTGCTCCCTCGCCTC
TCCTCCCTCGATCCCCGCGCCGGCATGGCCTTCGCCTCCGGCAGGTTCTACTGCATGAGC
TCGTCGCCGTTTGCGGTTCTGGTGTTCGACGTGGCGGAGAACGTATGGAGCAAGGTGCAG
CCGCCGATGAGGCGGTTCCTGAGGTCGCCGGCGCTGGTGGAGCTCGGCGGCGGGAGGGAG
GGAGCGGCG---AGGGTGGCGCTGGTGTCGGCCGTCGAGAAGAGCCGTCTCAGCGTGCCC
CGCAGCGTGCGCCTGTGGACGCTGCGCGGCGGCGGCGGCGGCGGCGGCGGTGGCGCGTGG
ACGGAGGTGGCGCGGATGCCGCCGGAGGTGCACGCGCAGTTCGCCGCGGCGGAGGGCGGG
CGCGGGTTCGAGTGCGCGGCGCACGGCGACTACGTCGTGCTCGCGCCGCGCGGGCCCGTG
GCGCAGGCGCCCACGAGCGCGCTCGTGTTCGACTCCCGCCGCGACGAGTGGCGGTGGGCG
CCGCCGTGCCCGTACGTCGTCGTCGCGCACCACGGCGGCGCCGGCGC------GGCGGGT
TTCCGGGTGTTCGCGTACGAGCCCCGGCTGGCGACGCCGGCCATTGGCCTCCTCGACGCC
ACGGCGCCCGTCGCCTTGCATGGCATGCATGATGGTTAG
>APO1_Jhona 349
ATGATGAACCCTCGCCGGCTGCCGCCTCTGCCGTCGTCGGCGTCGTCCGCCTCGGCGGCG
GACGACATGGACCCGCGCGTGTGGCGCCGGCTGCCGCAGCCGCTGGTGGACCGCGTCCTG
GCGTGCCTCCCGACGCCGTCGTTCCTCCGCCTCCGCGCCGCCTGCCGCCGCTTCTACCAC
CTCCTCTTCTCCTCCCCGTTCCTCCACTCCCACCTCCTCCTCTCCCCTCACCTCCCCTTC
TTCGCCTTCGTCGTCCCCGCCGCCGGCCACCTCCTCCTCCTCGACCCCACCGCCACCGCC
TCCTGGTCCCGCCTCCCGCTCCCGCTCCCGCCCGTCGCCGGCGGCCCCGCCGCGTTCTCG
CCCGCGGCCGCGTCCGCCGGCCTGCTCGCGTTCCTGTCCGACGCGTCGGGGCACAAGACG
CTGCTGCTCGCCAACCCGATCACCCGCCTCCTCGCCGCGCTCCCCATCTCCCCGACCCCG
CGCCTCTCCCCCACCGTCGGCCTCGCCGCCGGCCCGACCTCCATCATCGCCGTCGTCGCC
GGGGATGACCTCGTGTCCCCCTTCGCCGTCAAGAACATCTCCGCCGACACGTTCGTCGCC
GACGCCGCCTCCGTCCCGCCCTCCGGATTCTGGGCTCCCAGCTCCCTGCTCCCTCGCCTC
TCCTCCCTCGATCCCCGCGCCGGCATGGCCTTCGCCTCCGGCAGGTTCTACTGCATGAGC
TCGTCGCCGTTTGCGGTTCTGGTGTTCGACGTGGCGGAGAACGTGTGGAGCAAGGTGCAG
CCGCCGATGAGGCGATTCCTGAGGTCGCCGGCGCTGGTGGAGCTCGGCGGCGGGAGGGAG
GGAGCGGCGGCGAGGGTGGCGCTGGTGTCGGCCGTCGAGAAGAGCCGTCTCAGCGTGCCC
CGCAGCGTGCGCCTGTGGACGCTGCGCGGCGGCGGCGGCGGCGGCGGAGGAGGCGCGTGG
ACGGAGGTGGCGCGGATGCCGCCGGAGGTGCACGCGCAGTTCGCGGCGGCGGAGGGCGGG
CGCGGGTTCGAGTGCGCGGCGCACGGCGACTACGTCGTGCTCGCGCCGCGCGGGCCCGTG
GCGCAGGCGCCCACGAGCGCGCTCGTGTTCGACTCCCGCCGCGACGAGTGGCGGTGGGCG
CCGCCGTGCCCGTACGTCGTCGTCGCGCACCACGGCGGCGCCGGCGCCGGCGCGGCGGGT
TTCCGGGTGTTCGCGTACGAGCCCCGGCTGGCGACGCCGGCCATTGGCCTCCTCGACGCC
ACGGCGCCCGTCGCCTTGCATGGCATGCATGATGGTTAG
>APO1_NurienBulu
ATGATGAACCCTCGCCGGCTGCCGCCTCTGCCGTCGTCGACGTCGTCCGCCTCGGCAGCG
GACGACATGGACCCGCGCGTGTGGCGCCGGCTGCCGCAGCCGCTGGTGGACCGCATCCTG
GCGTGCCTCCCGACGCCGTCGTTCCTCCGCCTCCGCGCCGCCTGCCGCCGCTTCTACCAC
CTCCTCTTCTCCTCCCCGTTCCTCCACTCCCACCTCCTCCTCTCCCCTCACCTCCCCTTC
TTCGCCTTCGTCGTCCCCGCCGCCGGCCACCTCCTCCTCCTCGACCCCACCGCCACCGCC
TCCTGGTCCCGCCTCCCGCTCCCGCTCCCGCCCGTCGCCGGCGGCCCCGCCGCGTTCTCG
CCCGCGGCCGCGTCCGCCGGCCTGCTCGCGTTCCTGTCCGACGCGTCGGGGCACAAGACG
CTGCTGCTCGCCAACCCGATCACCCGCCTCCTCGCCGCGCTCCCCATCTCCCCGACCCCG
CGCCTCTCCCCCACCGTCGGCCTCGCCGCCGGCCCGACCTCCATCATCGCCGTCGTGGCC
GGGGACGACCTCGTGTCCCCCTTCGCCGTCAAGAACATCTCCGCCGACACGTTCGTCGCC
GACGCCGCCTCCGTCCCGCCCTCCGGCTTCTGGGCTCCCAGCTCCCTGCTCCCTCGCCTC
TCCTCCCTCGATCCCCGCGCCGGCATGGCCTTCGCCTCCGGCAGGTTCTACTGCATGAGC
TCGTCGCCGTTTGCGGTTCTGGTGTTCGACGTGGCGGAGAACGTATGGAGCAAGGTGCAG
CCGCCGATGAGGCGGTTCCTGAGGTCGCCGGCGCTGGTGGAGCTCGGCGGCGGGAGGGAG
GGAGCGGCG---AGGGTGGCGCTGGTGTCGGCCGTCGAGAAGAGCCGTCTCAGCGTGCCC
CGCAGCGTGCGCCTGTGGACGCTGCGCGGCGGCGGCGGCGGCGGCGGCGGTGGCGCGTGG
ACGGAGGTGGCGCGGATGCCGCCGGAGGTGCACGCGCAGTTCGCCGCGGCGGAGGGCGGG
CGCGGGTTCGAGTGCGCGGCGCACGGCGACTACGTCGTGCTCGCGCCGCGCGGGCCCGTG
GCGCAGGCGCCCACGAGCGCGCTCGTGTTCGACTCCCGCCGCGACGAGTGGCGGTGGGCG
CCGCCGTGCCCGTACGTCGTCGTCGCGCACCACGGCGGCGCCGGCGC------GGCGGGT
TTCCGGGTGTTCGCGTACGAGCCCCGGCTGGCGACGCCGGCCATTGGCCTCCTCGACGCC
ACGGCGCCCGTCGCCTTGCATGGCATGCATGATGGTTAG
>APO1_Aus Jhari
ATGATGAACCCTCGCCGGCTGCCGCCTCTGCCGTCGTCGGCGTCGTCCGCCTCGGCGGCG
GACGACATGGACCCGCGCGTGTGGCGCCGGCTGCCGCAGCCGCTGGTGGACCGCGTCCTG
GCGTGCCTCCCGACGCCGTCGTTCCTCCGCCTCCGCGCCGCCTGCCGCCGCTTCTACCAC
CTCCTCTTCTCCTCCCCGTTCCTCCACTCCCACCTCCTCCTCTCCCCTCACCTCCCCTTC
TTCGCCTTCGTCGTCCCCGCCGCCGGCCACCTCCTCCTCCTCGACCCCACCGCCACCGCC
TCCTGGTCCCGCCTCCCGCTCCCGCTCCCGCCCGTCGCCGGCGGCCCCGCCGCGTTCTCG
CCCGCGGCCGCGTCCGCCGGCCTGCTCGCGTTCCTGTCCGACGCGTCGGGGCACAAGACG
CTGCTGCTCGCCAACCCGATCACCCGCCTCCTCGCCGCGCTCCCCATCTCCCCGACCCCG
CGCCTCTCCCCCACCGTCGGCCTCGCCGCCGGCCCGACCTCCATCATCGCCGTCGTCGCC
GGGGATGACCTCGTGTCCCCCTTCGCCGTCAAGAACATCTCCGCCGACACGTTCGTCGCC
GACGCCGCCTCCGTCCCGCCCTCCGGATTCTGGGCTCCCAGCTCCCTGCTCCCTCGCCTC
TCCTCCCTCGATCCCCGCGCCGGCATGGCCTTCGCCTCCGGCAGGTTCTACTGCATGAGC
TCGTCGCCGTTTGCGGTTCTGGTGTTCGACGTGGCGGAGAACGTGTGGAGCAAGGTGCAG
CCGCCGATGAGGCGATTCCTGAGGTCGCCGGCGCTGGTGGAGCTCGGCGGCGGGAGGGAG
GGAGCGGCGGCGAGGGTGGCGCTGGTGTCGGCCGTCGAGAAGAGCCGTCTCAGCGTGCCC
CGCAGCGTGCGCCTGTGGACGCTGCGCGGCGGCGGCGGCGGCGGCGGAGGAGGCGCGTGG
ACGGAGGTGGCGCGGATGCCGCCGGAGGTGCACGCGCAGTTCGCGGCGGCGGAGGGCGGG
CGCGGGTTCGAGTGCGCGGCGCACGGCGACTACGTCGTGCTCGCGCCGCGCGGGCCCGTG
GCGCAGGCGCCCACGAGCGCGCTCGTGTTCGACTCCCGCCGCGACGAGTGGCGGTGGGCG
CCGCCGTGCCCGTACGTCGTCGTCGCGCACCACGGCGGCGCCGGCGCCGGCGCGGCGGGT
TTCCGGGTGTTCGCGTACGAGCCCCGGCTGGCGACGCCGGCCATTGGCCTCCTCGACGCC
ACGGCGCCCGTCGCCTTGCATGGCATGCATGATGGTTAG
>APO1_SadaBoro
ATGATGAACCCTCGCCGGCTGCCGCCTCTGCCGTCGTCGGCGTCGTCCGCCTCGGCGGCG
GACGACATGGACCCGCGCGTGTGGCGCCGGCTGCCGCAGCCGCTGGTGGACCGCGTCCTG
GCGTGCCTCCCGACGCCGTCGTTCCTCCGCCTCCGCGCCGCCTGCCGCCGCTTCTACCAC
CTCCTCTTCTCCTCCCCGTTCCTCCACTCCCACCTCCTCCTCTCCCCTCACCTCCCCTTC
TTCGCCTTCGTCGTCCCCGCCGCCGGCCACCTCCTCCTCCTCGACCCCACCGCCACCGCC
TCCTGGTCCCGCCTCCCGCTCCCGCTCCCGCCCGTCGCCGGCGGCCCCGCCGCGTTCTCG
CCCGCGGCCGCGTCCGCCGGCCTGCTCGCGTTCCTGTCCGACGCGTCGGGGCACAAGACG
CTGCTGCTCGCCAACCCGATCACCCGCCTCCTCGCCGCGCTCCCCATCTCCCCGACCCCG
CGCCTCTCCCCCACCGTCGGCCTCGCCGCCGGCCCGACCTCCATCATCGCCGTCGTCGCC
GGGGATGACCTCGTGTCCCCCTTCGCCGTCAAGAACATCTCCGCCGACACGTTCGTCGCC
GACGCCGCCTCCGTCCCGCCCTCCGGATTCTGGGCTCCCAGCTCCCTGCTCCCTCGCCTC
TCCTCCCTCGATCCCCGCGCCGGCATGGCCTTCGCCTCCGGCAGGTTCTACTGCATGAGC
TCGTCGCCGTTTGCGGTTCTGGTGTTCGACGTGGCGGAGAACGTGTGGAGCAAGGTGCAG
CCGCCGATGAGGCGATTCCTGAGGTCGCCGGCGCTGGTGGAGCTCGGCGGCGGGAGGGAG
GGAGCGGCGGCGAGGGTGGCGCTGGTGTCGGCCGTCGAGAAGAGCCGTCTCAGCGTGCCC
CGCAGCGTGCGCCTGTGGACGCTGCGCGGCGGCGGCGGCGGCGGCGGAGGAGGCGCGTGG
ACGGAGGTGGCGCGGATGCCGCCGGAGGTGCACGCGCAGTTCGCGGCGGCGGAGGGCGGG
CGCGGGTTCGAGTGCGCGGCGCACGGCGACTACGTCGTGCTCGCGCCGCGCGGGCCCGTG
GCGCAGGCGCCCACGAGCGCGCTCGTGTTCGACTCCCGCCGCGACGAGTGGCGGTGGGCG
CCGCCGTGCCCGTACGTCGTCGTCGCGCACCACGGCGGCGCCGGCGCCGGCGCGGCGGGT
TTCCGGGTGTTCGCGTACGAGCCCCGGCTGGCGACGCCGGCCATTGGCCTCCTCGACGCC
ACGGCGCCCGTCGCCTTGCATGGCATGCATGATGGTTAG
>APO1_DeshiBoro
ATGATGAACCCTCGCCGGCTGCCGCCTCTGCCGTCGTCGGCGTCGTCCGCCTCGGCGGCG
GACGACATGGACCCGCGCGTGTGGCGCCGGCTGCCGCAGCCGCTGGTGGACCGCGTCCTG
GCGTGCCTCCCGACGCCGTCGTTCCTCCGCCTCCGCGCCGCCTGCCGCCGCTTCTACCAC
CTCCTCTTCTCCTCCCCGTTCCTCCACTCCCACCTCCTCCTCTCCCCTCACCTCCCCTTC
TTCGCCTTCGTCGTCCCCGCCGCCGGCCACCTCCTCCTCCTCGACCCCACCGCCACCGCC
TCCTGGTCCCGCCTCCCGCTCCCGCTCCCGCCCGTCGCCGGCGGCCCCGCCGCGTTCTCG
CCCGCGGCCGCGTCCGCCGGCCTGCTCGCGTTCCTGTCCGACGCGTCGGGGCACAAGACG
CTGCTGCTCGCCAACCCGATCACCCGCCTCCTCGCCGCGCTCCCCATCTCCCCGACCCCG
CGCCTCTCCCCCACCGTCGGCCTCGCCGCCGGCCCGACCTCCATCATCGCCGTCGTCGCC
GGGGATGACCTCGTGTCCCCCTTCGCCGTCAAGAACATCTCCGCCGACACGTTCGTCGCC
GACGCCGCCTCCGTCCCGCCCTCCGGATTCTGGGCTCCCAGCTCCCTGCTCCCTCGCCTC
TCCTCCCTCGATCCCCGCGCCGGCATGGCCTTCGCCTCCGGCAGGTTCTACTGCATGAGC
TCGTCGCCGTTTGCGGTTCTGGTGTTCGACGTGGCGGAGAACGTGTGGAGCAAGGTGCAG
CCGCCGATGAGGCGATTCCTGAGGTCGCCGGCGCTGGTGGAGCTCGGCGGCGGGAGGGAG
GGAGCGGCGGCGAGGGTGGCGCTGGTGTCGGCCGTCGAGAAGAGCCGTCTCAGCGTGCCC
CGCAGCGTGCGCCTGTGGACGCTGCGCGGCGGCGGCGGCGGCGGCGGAGGAGGCGCGTGG
ACGGAGGTGGCGCGGATGCCGCCGGAGGTGCACGCGCAGTTCGCGGCGGCGGAGGGCGGG
CGCGGGTTCGAGTGCGCGGCGCACGGCGACTACGTCGTGCTCGCGCCGCGCGGGCCCGTG
GCGCAGGCGCCCACGAGCGCGCTCGTGTTCGACTCCCGCCGCGACGAGTGGCGGTGGGCG
CCGCCGTGCCCGTACGTCGTCGTCGCGCACCACGGCGGCGCCGGCGCCGGCGCGGCGGGT
TTCCGGGTGTTCGCGTACGAGCCCCGGCTGGCGACGCCGGCCATTGGCCTCCTCGACGCC
ACGGCGCCCGTCGCCTTGCATGGCATGCATGATGGTTAG
>APO1_Ciliwung
ATGATGAACCCTCGCCGGCTGCCGCCTCTGCCGTCGTCGACGTCGTCCGCCTCGGCAGCG
GACGACATGGACCCGCGCGTGTGGCGCCGGCTGCCGCAGCCGCTGGTGGACCGCGTCCTG
GCGTGCCTCCCGACGCCGTCGTTCCTCCGCCTCCGCGCCGCCTGCCGCCGCTTCTACCAC
CTCCTCTTCTCCTCCCCGTTCCTCCACTCCCACCTCCTCCTCTCCCCTCACCTCCCCTTC
TTCGCCTTCGTCGTCCCCGCCGCCGGCCACCTCCTCCTCCTCGACCCCACCGCCACCGCC
TCCTGGTCCCGCCTCCCGCTCCCGCTCCCGCCCGTCGCCGGCGGCCCCGCCGCGTTCTCG
CCCGCGGCCGCGTCCGCCGGCCTGCTCGCGTTCCTGTCCGACGCGTCGGGGCACAAGACG
CTGCTGCTCGCCAACCCGATCACCCGCCTCCTCGCCGCGCTCCCCATCTCCCCGACCCCG
CGCCTCTCCCCCACCGTCGGCCTCGCCGCCGGCCCGACCTCCATCATCGCCGTCGTGGCC
GGGGACGACCTCGTGTCCCCCTTCGCCGTCAAGAACATCTCCGCCGACACGTTCGTCGCC
GACGCCGCCTCCGTCCCGCCCTCCGGCTTCTGGGCTCCCAGCTCCCTGCTCCCTCGCCTC
TCCTCCCTCGATCCCGGCGCCGGCATGGCCTTCGCCTCCGGCAGGTTCTACTGCATGAGC
TCGTCGCCGTTTGCGGTTCTGGTGTTCGACGTGGCGGAGAACGTATGGAGCAAGGTGCAG
CCGCCGATGAGGCGGTTCCTGAGGTCGCCGGCGCTGGTGGAGCTCGGCGGCGGGAGGGAG
GGAGCGGCG---AGGGTGGCGCTGGTGTCGGCCGTCGAGAAGAGCCGTCTCAGCGTGCCC
CGCAGCGTGCGCCTGTGGACGCTGCGCGGCGGCGGCGGCG---------GTGGCGCGTGG
ACGGAGGTGGCGCGGATGCCGCCGGAGGTGCACGCGCAGTTCGCCGCGGCGGAGGGCGGG
CGCGGGTTCGAGTGCGCGGCGCACGGCGACTACGTCGTGCTCGCGCCGCGCGGGCCCGTG
GCGCAGGCGCCCACGAGCGCGCTCGTGTTCGACTCCCGCCGCGACGAGTGGCGGTGGGCG
CCGCCGTGCCCGTACGTCGTCGTCGCGCACCACGGCGGCGCCGGCGC------GGCGGGT
TTCCGGGTGTTCGCGTACGAGCCCCGGCTGGCGACGCCGGCCATTGGCCTCCTCGACGCC
ACGGCGCCCGTCGCCTTGCATGGCATGCATGATGGTTAG
>APO1_Ciherang
ATGATGAACCCTCGCCGGCTGCCGCCTCTGCCGTCGTCGACGTCGTCCGCCTCGGCAGCG
GACGACATGGACCCGCGCGTGTGGCGCCGGCTGCCGCAGCCGCTGGTGGACCGCGTCCTG
GCGTGCCTCCCGACGCCGTCGTTCCTCCGCCTCCGCGCCGCCTGCCGCCGCTTCTACCAC
CTCCTCTTCTCCTCCCCGTTCCTCCACTCCCACCTCCTCCTCTCCCCTCACCTCCCCTTC
TTCGCCTTCGTCGTCCCCGCCGCCGGCCACCTCCTCCTCCTCGACCCCACCGCCACCGCC
TCCTGGTCCCGCCTCCCGCTCCCGCTCCCGCCCGTCGCCGGCGGCCCCGCCGCGTTCTCG
CCCGCGGCCGCGTCCGCCGGCCTGCTCGCGTTCCTGTCCGACGCGTCGGGGCACAAGACG
CTGCTGCTCGCCAACCCGATCACCCGCCTCCTCGCCGCGCTCCCCATCTCCCCGACCCCG
CGCCTCTCCCCCACCGTCGGCCTCGCCGCCGGCCCGACCTCCATCATCGCCGTCGTGGCC
GGGGACGACCTCGTGTCCCCCTTCGCCGTCAAGAACATCTCCGCCGACACGTTCGTCGCC
GACGCCGCCTCCGTCCCGCCCTCCGGCTTCTGGGCTCCCAGCTCCCTGCTCCCTCGCCTC
TCCTCCCTCGATCCCGGCGCCGGCATGGCCTTCGCCTCCGGCAGGTTCTACTGCATGAGC
TCGTCGCCGTTTGCGGTTCTGGTGTTCGACGTGGCGGAGAACGTATGGAGCAAGGTGCAG
CCGCCGATGAGGCGGTTCCTGAGGTCGCCGGCGCTGGTGGAGCTCGGCGGCGGGAGGGAG
GGAGCGGCG---AGGGTGGCGCTGGTGTCGGCCGTCGAGAAGAGCCGTCTCAGCGTGCCC
CGCAGCGTGCGCCTGTGGACGCTGCGCGGCGGCGGCGGCG---------GTGGCGCGTGG
ACGGAGGTGGCGCGGATGCCGCCGGAGGTGCACGCGCAGTTCGCCGCGGCGGAGGGCGGG
CGCGGGTTCGAGTGCGCGGCGCACGGCGACTACGTCGTGCTCGCGCCGCGCGGGCCCGTG
GCGCAGGCGCCCACGAGCGCGCTCGTGTTCGACTCCCGCCGCGACGAGTGGCGGTGGGCG
CCGCCGTGCCCGTACGTCGTCGTCGCGCACCACGGCGGCGCCGGCGC------GGCGGGT
TTCCGGGTGTTCGCGTACGAGCCCCGGCTGGCGACGCCGGCCATTGGCCTCCTCGACGCC
ACGGCGCCCGTCGCCTTGCATGGCATGCATGATGGTTAG
>APO1_OM1490
ATGATGAACCCTCGCCGGCTGCCGCCTCTGCCGTCGTCGACGTCGTCCGCCTCGGCAGCG
GACGACATGGACCCGCGCGTGTGGCGCCGGCTGCCGCAGCCGCTGGTGGACCGCGTCCTG
GCGTGCCTCCCGACGCCGTCGTTCCTCCGCCTCCGCGCCGCCTGCCGCCGCTTCTACCAC
CTCCTCTTCTCCTCCCCGTTCCTCCACTCCCACCTCCTCCTCTCCCCTCACCTCCCCTTC
TTCGCCTTCGTCGTCCCCGCCGCCGGCCACCTCCTCCTCCTCGACCCCACCGCCACCGCC
TCCTGGTCCCGCCTCCCGCTCCCGCTCCCGCCCGTCGCCGGCGGCCCCGCCGCGTTCTCG
CCCGCGGCCGCGTCCGCCGGCCTGCTCGCGTTCCTGTCCGACGCGTCGGGGCACAAGACG
CTGCTGCTCGCCAACCCGATCACCCGCCTCCTCGCCGCGCTCCCCATCTCCCCGACCCCG
CGCCTCTCCCCCACCGTCGGCCTCGCCGCCGGCCCGACCTCCATCATCGCCGTCGTGGCC
GGGGACGACCTCGTGTCCCCCTTCGCCGTCAAGAACATCTCCGCCGACACGTTCGTCGCC
GACGCCGCCTCCGTCCCGCCCTCCGGCTTCTGGGCTCCCAGCTCCCTGCTCCCTCGCCTC
TCCTCCCTCGATCCCGGCGCCGGCATGGCCTTCGCCTCCGGCAGGTTCTACTGCATGAGC
TCGTCGCCGTTTGCGGTTCTGGTGTTCGACGTGGCGGAGAACGTATGGAGCAAGGTGCAG
CCGCCGATGAGGCGGTTCCTGAGGTCGCCGGCGCTGGTGGAGCTCGGCGGCGGGAGGGAG
GGAGCGGCG---AGGGTGGCGCTGGTGTCGGCCGTCGAGAAGAGCCGTCTCAGCGTGCCC
CGCAGCGTGCGCCTGTGGACGCTGCGCGGCGGCGGCGGCG---------GTGGCGCGTGG
ACGGAGGTGGCGCGGATGCCGCCGGAGGTGCACGCGCAGTTCGCCGCGGCGGAGGGCGGG
CGCGGGTTCGAGTGCGCGGCGCACGGCGACTACGTCGTGCTCGCGCCGCGCGGGCCCGTG
GCGCAGGCGCCCACGAGCGCGCTCGTGTTCGACTCCCGCCGCGACGAGTGGCGGTGGGCG
CCGCCGTGCCCGTACGTCGTCGTCGCGCACCACGGCGGCGCCGGCGC------GGCGGGT
TTCCGGGTGTTCGCGTACGAGCCCCGGCTGGCGACGCCGGCCATTGGCCTCCTCGACGCC
ACGGCGCCCGTCGCCTTGCATGGCATGCATGATGGTTAG
>APO1_OM4900
ATGATGAACCCTCGCCGGCTGCCGCCTCTGCCGTCGTCGACGTCGTCCGCCTCGGCAGCG
GACGACATGGACCCGCGCGTGTGGCGCCGGCTGCCGCAGCCGCTGGTGGACCGCGTCCTG
GCGTGCCTCCCGACGCCGTCGTTCCTCCGCCTCCGCGCCGCCTGCCGCCGCTTCTACCAC
CTCCTCTTCTCCTCCCCGTTCCTCCACTCCCACCTCCTCCTCTCCCCTCACCTCCCCTTC
TTCGCCTTCGTCGTCCCCGCCGCCGGCCACCTCCTCCTCCTCGACCCCACCGCCACCGCC
TCCTGGTCCCGCCTCCCGCTCCCGCTCCCGCCCGTCGCCGGCGGCCCCGCCGCGTTCTCG
CCCGCGGCCGCGTCCGCCGGCCTGCTCGCGTTCCTGTCCGACGCGTCGGGGCACAAGACG
CTGCTGCTCGCCAACCCGATCACCCGCCTCCTCGCCGCGCTCCCCATCTCCCCGACCCCG
CGCCTCTCCCCCACCGTCGGCCTCGCCGCCGGCCCGACCTCCATCATCGCCGTCGTGGCC
GGGGACGACCTCGTGTCCCCCTTCGCCGTCAAGAACATCTCCGCCGACACGTTCGTCGCC
GACGCCGCCTCCGTCCCGCCCTCCGGCTTCTGGGCTCCCAGCTCCCTGCTCCCTCGCCTC
TCCTCCCTCGATCCCGGCGCCGGCATGGCCTTCGCCTCCGGCAGGTTCTACTGCATGAGC
TCGTCGCCGTTTGCGGTTCTGGTGTTCGACGTGGCGGAGAACGTATGGAGCAAGGTGCAG
CCGCCGATGAGGCGGTTCCTGAGGTCGCCGGCGCTGGTGGAGCTCGGCGGCGGGAGGGAG
GGAGCGGCG---AGGGTGGCGCTGGTGTCGGCCGTCGAGAAGAGCCGTCTCAGCGTGCCC
CGCAGCGTGCGCCTGTGGACGCTGCGCGGCGGCGGCGGCG---------GTGGCGCGTGG
ACGGAGGTGGCGCGGATGCCGCCGGAGGTGCACGCGCAGTTCGCCGCGGCGGAGGGCGGG
CGCGGGTTCGAGTGCGCGGCGCACGGCGACTACGTCGTGCTCGCGCCGCGCGGGCCCGTG
GCGCAGGCGCCCACGAGCGCGCTCGTGTTCGACTCCCGCCGCGACGAGTGGCGGTGGGCG
CCGCCGTGCCCGTACGTCGTCGTCGCGCACCACGGCGGCGCCGGCGC------GGCGGGT
TTCCGGGTGTTCGCGTACGAGCCCCGGCTGGCGACGCCGGCCATTGGCCTCCTCGACGCC
ACGGCGCCCGTCGCCTTGCATGGCATGCATGATGGTTAG
>APO1_Cibogo
ATGATGAACCCTCGCCGGCTGCCGCCTCTGCCGTCGTCGACGTCGTCCGCCTCGGCAGCG
GACGACATGGACCCGCGCGTGTGGCGCCGGCTGCCGCAGCCGCTGGTGGACCGCGTCCTG
GCGTGCCTCCCGACGCCGTCGTTCCTCCGCCTCCGCGCCGCCTGCCGCCGCTTCTACCAC
CTCCTCTTCTCCTCCCCGTTCCTCCACTCCCACCTCCTCCTCTCCCCTCACCTCCCCTTC
TTCGCCTTCGTCGTCCCCGCCGCCGGCCACCTCCTCCTCCTCGACCCCACCGCCACCGCC
TCCTGGTCCCGCCTCCCGCTCCCGCTCCCGCCCGTCGCCGGCGGCCCCGCCGCGTTCTCG
CCCGCGGCCGCGTCCGCCGGCCTGCTCGCGTTCCTGTCCGACGCGTCGGGGCACAAGACG
CTGCTGCTCGCCAACCCGATCACCCGCCTCCTCGCCGCGCTCCCCATCTCCCCGACCCCG
CGCCTCTCCCCCACCGTCGGCCTCGCCGCCGGCCCGACCTCCATCATCGCCGTCGTGGCC
GGGGACGACCTCGTGTCCCCCTTCGCCGTCAAGAACATCTCCGCCGACACGTTCGTCGCC
GACGCCGCCTCCGTCCCGCCCTCCGGCTTCTGGGCTCCCAGCTCCCTGCTCCCTCGCCTC
TCCTCCCTCGATCCCGGCGCCGGCATGGCCTTCGCCTCCGGCAGGTTCTACTGCATGAGC
TCGTCGCCGTTTGCGGTTCTGGTGTTCGACGTGGCGGAGAACGTATGGAGCAAGGTGCAG
CCGCCGATGAGGCGGTTCCTGAGGTCGCCGGCGCTGGTGGAGCTCGGCGGCGGGAGGGAG
GGAGCGGCG---AGGGTGGCGCTGGTGTCGGCCGTCGAGAAGAGCCGTCTCAGCGTGCCC
CGCAGCGTGCGCCTGTGGACGCTGCGCGGCGGCGGCGGCG---------GTGGCGCGTGG
ACGGAGGTGGCGCGGATGCCGCCGGAGGTGCACGCGCAGTTCGCCGCGGCGGAGGGCGGG
CGCGGGTTCGAGTGCGCGGCGCACGGCGACTACGTCGTGCTCGCGCCGCGCGGGCCCGTG
GCGCAGGCGCCCACGAGCGCGCTCGTGTTCGACTCCCGCCGCGACGAGTGGCGGTGGGCG
CCGCCGTGCCCGTACGTCGTCGTCGCGCACCACGGCGGCGCCGGCGC------GGCGGGT
TTCCGGGTGTTCGCGTACGAGCCCCGGCTGGCGACGCCGGCCATTGGCCTCCTCGACGCC
ACGGCGCCCGTCGCCTTGCATGGCATGCATGATGGTTAG
>APO1_Calotoc
ATGATGAACCCTCGCCGGCTGCCGCCTCTGCCGTCGTCGACGTCGTCCGCCTCGGCAGCG
GACGACATGGACCCGCGCGTGTGGCGCCGGCTGCCGCAGCCGCTGGTGGACCGCATCCTG
GCGTGCCTCCCGACGCCGTCGTTCCTCCGCCTCCGCGCCGCCTGCCGCCGCTTCTACCAC
CTCCTCTTCTCCTCCCCGTTCCTCCACTCCCACCTCCTCCTCTCCCCTCACCTCCCCTTC
TTCGCCTTCGTCGTCCCCGCCGCCGGCCACCTCCTCCTCCTCGACCCCACCGCCACCGCC
TCCTGGTCCCGCCTCCCGCTCCCGCTCCCGCCCGTCGCCGGCGGCCCCGCCGCGTTCTCG
CCCGCGGCCGCGTCCGCCGGCCTGCTCGCGTTCCTGTCCGACGCGTCGGGGCACAAGACG
CTGCTGCTCGCCAACCCGATCACCCGCCTCCTCGCCGCGCTCCCCATCTCCCCGACCCCG
CGCCTCTCCCCCACCGTCGGCCTCGCCGCCGGCCCGACCTCCATCATCGCCGTCGTGGCC
GGGGACGACCTCGTGTCCCCCTTCGCCGTCAAGAACATCTCCGCCGACACGTTCGTCGCC
GACGCCGCCTCCGTCCCGCCCTCCGGCTTCTGGGCTCCCAGCTCCCTGCTCCCTCGCCTC
TCCTCCCTCGATCCCCGCGCCGGCATGGCCTTCGCCTCCGGCAGGTTCTACTGCATGAGC
TCGTCGCCGTTTGCGGTTCTGGTGTTCGACGTGGCGGAGAACGTATGGAGCAAGGTGCAG
CCGCCGATGAGGCGGTTCCTGAGGTCGCCGGCGCTGGTGGAGCTCGGCGGCGGGAGGGAG
GGAGCGGCG---AGGGTGGCGCTGGTGTCGGCCGTCGAGAAGAGCCGTCTCAGCGTGCCC
CGCAGCGTGCGCCTGTGGACGCTGCGCGGCGGCGGCGGCGGCGGCGGCGGTGGCGCGTGG
ACGGAGGTGGCGCGGATGCCGCCGGAGGTGCACGCGCAGTTCGCCGCGGCGGAGGGCGGG
CGCGGGTTCGAGTGCGCGGCGCACGGCGACTACGTCGTGCTCGCGCCGCGCGGGCCCGTG
GCGCAGGCGCCCACGAGCGCGCTCGTGTTCGACTCCCGCCGCGACGAGTGGCGGTGGGCG
CCGCCGTGCCCGTACGTCGTCGTCGCGCACCACGGCGGCGCCGGCGC------GGCGGGT
TTCCGGGTGTTCGCGTACGAGCCCCGGCTGGCGACGCCGGCCATTGGCCTCCTCGACGCC
ACGGCGCCCGTCGCCTTGCATGGCATGCATGATGGTTAG
>APO1_Cpslo17
ATGATGAACCCTCGCCGGCTGCCGCCTCTGCCGTCGTCGACGTCGTCCGCCTCGGCAGCG
GACGACATGGACCCGCGCGTGTGGCGCCGGCTGCCGCAGCCGCTGGTGGACCGCATCCTG
GCGTGCCTCCCGACGCCGTCGTTCCTCCGCCTCCGCGCCGCCTGCCGCCGCTTCTACCAC
CTCCTCTTCTCCTCCCCGTTCCTCCACTCCCACCTCCTCCTCTCCCCTCACCTCCCCTTC
TTCGCCTTCGTCGTCCCCGCCGCCGGCCACCTCCTCCTCCTCGACCCCACCGCCACCGCC
TCCTGGTCCCGCCTCCCGCTCCCGCTCCCGCCCGTCGCCGGCGGCCCCGCCGCGTTCTCG
CCCGCGGCCGCGTCCGCCGGCCTGCTCGCGTTCCTGTCCGACGCGTCGGGGCACAAGACG
CTGCTGCTCGCCAACCCGATCACCCGCCTCCTCGCCGCGCTCCCCATCTCCCCGACCCCG
CGCCTCTCCCCCACCGTCGGCCTCGCCGCCGGCCCGACCTCCATCATCGCCGTCGTGGCC
GGGGACGACCTCGTGTCCCCCTTCGCCGTCAAGAACATCTCCGCCGACACGTTCGTCGCC
GACGCCGCCTCCGTCCCGCCCTCCGGCTTCTGGGCTCCCAGCTCCCTGCTCCCTCGCCTC
TCCTCCCTCGATCCCCGCGCCGGCATGGCCTTCGCCTCCGGCAGGTTCTACTGCATGAGC
TCGTCGCCGTTTGCGGTTCTGGTGTTCGACGTGGCGGAGAACGTATGGAGCAAGGTGCAG
CCGCCGATGAGGCGGTTCCTGAGGTCGCCGGCGCTGGTGGAGCTCGGCGGCGGGAGGGAG
GGAGCGGCG---AGGGTGGCGCTGGTGTCGGCCGTCGAGAAGAGCCGTCTCAGCGTGCCC
CGCAGCGTGCGCCTGTGGACGCTGCGCGGCGGCGGCGGCGGCGGCGGCGGTGGCGCGTGG
ACGGAGGTGGCGCGGATGCCGCCGGAGGTGCACGCGCAGTTCGCCGCGGCGGAGGGCGGG
CGCGGGTTCGAGTGCGCGGCGCACGGCGACTACGTCGTGCTCGCGCCGCGCGGGCCCGTG
GCGCAGGCGCCCACGAGCGCGCTCGTGTTCGACTCCCGCCGCGACGAGTGGCGGTGGGCG
CCGCCGTGCCCGTACGTCGTCGTCGCGCACCACGGCGGCGCCGGCGC------GGCGGGT
TTCCGGGTGTTCGCGTACGAGCCCCGGCTGGCGACGCCGGCCATTGGCCTCCTCGACGCC
ACGGCGCCCGTCGCCTTGCATGGCATGCATGATGGTTAG
>APO1_TN1
ATGATGAACCCTCGCCGGCTGCCGCCTCTGCCGTCGTCGACGTCGTCCGCCTCGGCAGCG
GACGACATGGACCCGCGCGTGTGGCGCCGGCTGCCGCAGCCGCTGGTGGACCGCGTCCTG
GCGTGCCTCCCGACGCCGTCGTTCCTCCGCCTCCGCGCCGCCTGCCGCCGCTTCTACCAC
CTCCTCTTCTCCTCCCCGTTCCTCCACTCCCACCTCCTCCTCTCCCCTCACCTCCCCTTC
TTCGCCTTCGTCGTCCCCGCCGCCGGCCACCTCCTCCTCCTCGACCCCACCGCCACCGCC
TCCTGGTCCCGCCTCCCGCTCCCGCTCCCGCCCGTCGCCGGCGGCCCCGCCGCGTTCTCG
CCCGCGGCCGCGTCCGCCGGCCTGCTCGCGTTCCTGTCCGACGCGTCGGGGCACAAGACG
CTGCTGCTCGCCAACCCGATCACCCGCCTCCTCGCCGCGCTCCCCATCTCCCCGACCCCG
CGCCTCTCCCCCACCGTCGGCCTCGCCGCCGGCCCGACCTCCATCATCGCCGTCGTGGCC
GGGGACGACCTCGTGTCCCCCTTCGCCGTCAAGAACATCTCCGCCGACACGTTCGTCGCC
GACGCCGCCTCCGTCCCGCCCTCCGGCTTCTGGGCTCCCAGCTCCCTGCTCCCTCGCCTC
TCCTCCCTCGATCCCGGCGCCGGCATGGCCTTCGCCTCCGGCAGGTTCTACTGCATGAGC
TCGTCGCCGTTTGCGGTTCTGGTGTTCGACGTGGCGGAGAACGTATGGAGCAAGGTGCAG
CCGCCGATGAGGCGGTTCCTGAGGTCGCCGGCGCTGGTGGAGCTCGGCGGCGGGAGGGAG
GGAGCGGCG---AGGGTGGCGCTGGTGTCGGCCGTCGAGAAGAGCCGTCTCAGCGTGCCC
CGCAGCGTGCGCCTGTGGACGCTGCGCGGCGGCGGCGGCG---------GTGGCGCGTGG
ACGGAGGTGGCGCGGATGCCGCCGGAGGTGCACGCGCAGTTCGCCGCGGCGGAGGGCGGG
CGCGGGTTCGAGTGCGCGGCGCACGGCGACTACGTCGTGCTCGCGCCGCGCGGGCCCGTG
GCGCAGGCGCCCACGAGCGCGCTCGTGTTCGACTCCCGCCGCGACGAGTGGCGGTGGGCG
CCGCCGTGCCCGTACGTCGTCGTCGCGCACCACGGCGGCGCCGGCGC------GGCGGGT
TTCCGGGTGTTCGCGTACGAGCCCCGGCTGGCGACGCCGGCCATTGGCCTCCTCGACGCC
ACGGCGCCCGTCGCCTTGCATGGCATGCATGATGGTTAG
>APO1_Dasan
ATGATGAACCCTCGCCGGCTGCCGCCTCTGCCGTCGTCGACGTCGTCCGCCTCGGCAGCG
GACGACATGGACCCGCGCGTGTGGCGCCGGCTGCCGCAGCCGCTGGTGGACCGCGTCCTG
GCGTGCCTCCCGACGCCGTCGTTCCTCCGCCTCCGCGCCGCCTGCCGCCGCTTCTACCAC
CTCCTCTTCTCCTCCCCGTTCCTCCACTCCCACCTCCTCCTCTCCCCTCACCTCCCCTTC
TTCGCCTTCGTCGTCCCCGCCGCCGGCCACCTCCTCCTCCTCGACCCCACCGCCACCGCC
TCCTGGTCCCGCCTCCCGCTCCCGCTCCCGCCCGTCGCCGGCGGCCCCGCCGCGTTCTCG
CCCGCGGCCGCGTCCGCCGGCCTGCTCGCGTTCCTGTCCGACGCGTCGGGGCACAAGACG
CTGCTGCTCGCCAACCCGATCACCCGCCTCCTCGCCGCGCTCCCCATCTCCCCGACCCCG
CGCCTCTCCCCCACCGTCGGCCTCGCCGCCGGCCCGACCTCCATCATCGCCGTCGTGGCC
GGGGACGACCTCGTGTCCCCCTTCGCCGTCAAGAACATCTCCGCCGACACGTTCGTCGCC
GACGCCGCCTCCGTCCCGCCCTCCGGCTTCTGGGCTCCCAGCTCCCTGCTCCCTCGCCTC
TCCTCCCTCGATCCCGGCGCCGGCATGGCCTTCGCCTCCGGCAGGTTCTACTGCATGAGC
TCGTCGCCGTTTGCGGTTCTGGTGTTCGACGTGGCGGAGAACGTATGGAGCAAGGTGCAG
CCGCCGATGAGGCGGTTCCTGAGGTCGCCGGCGCTGGTGGAGCTCGGCGGCGGGAGGGAG
GGAGCGGCG---AGGGTGGCGCTGGTGTCGGCCGTCGAGAAGAGCCGTCTCAGCGTGCCC
CGCAGCGTGCGCCTGTGGACGCTGCGCGGCGGCGGCGGCG---------GTGGCGCGTGG
ACGGAGGTGGCGCGGATGCCGCCGGAGGTGCACGCGCAGTTCGCCGCGGCGGAGGGCGGG
CGCGGGTTCGAGTGCGCGGCGCACGGCGACTACGTCGTGCTCGCGCCGCGCGGGCCCGTG
GCGCAGGCGCCCACGAGCGCGCTCGTGTTCGACTCCCGCCGCGACGAGTGGCGGTGGGCG
CCGCCGTGCCCGTACGTCGTCGTCGCGCACCACGGCGGCGCCGGCGC------GGCGGGT
TTCCGGGTGTTCGCGTACGAGCCCCGGCTGGCGACGCCGGCCATTGGCCTCCTCGACGCC
ACGGCGCCCGTCGCCTTGCATGGCATGCATGATGGTTAG
>APO1_Milyang23
ATGATGAACCCTCGCCGGCTGCCGCCTCTGCCGTCGTCGACGTCGTCCGCCTCGGCAGCG
GACGACATGGACCCGCGCGTGTGGCGCCGGCTGCCGCAGCCGCTGGTGGACCGCGTCCTG
GCGTGCCTCCCGACGCCGTCGTTCCTCCGCCTCCGCGCCGCCTGCCGCCGCTTCTACCAC
CTCCTCTTCTCCTCCCCGTTCCTCCACTCCCACCTCCTCCTCTCCCCTCACCTCCCCTTC
TTCGCCTTCGTCGTCCCCGCCGCCGGCCACCTCCTCCTCCTCGACCCCACCGCCACCGCC
TCCTGGTCCCGCCTCCCGCTCCCGCTCCCGCCCGTCGCCGGCGGCCCCGCCGCGTTCTCG
CCCGCGGCCGCGTCCGCCGGCCTGCTCGCGTTCCTGTCCGACGCGTCGGGGCACAAGACG
CTGCTGCTCGCCAACCCGATCACCCGCCTCCTCGCCGCGCTCCCCATCTCCCCGACCCCG
CGCCTCTCCCCCACCGTCGGCCTCGCCGCCGGCCCGACCTCCATCATCGCCGTCGTGGCC
GGGGACGACCTCGTGTCCCCCTTCGCCGTCAAGAACATCTCCGCCGACACGTTCGTCGCC
GACGCCGCCTCCGTCCCGCCCTCCGGCTTCTGGGCTCCCAGCTCCCTGCTCCCTCGCCTC
TCCTCCCTCGATCCCGGCGCCGGCATGGCCTTCGCCTCCGGCAGGTTCTACTGCATGAGC
TCGTCGCCGTTTGCGGTTCTGGTGTTCGACGTGGCGGAGAACGTATGGAGCAAGGTGCAG
CCGCCGATGAGGCGGTTCCTGAGGTCGCCGGCGCTGGTGGAGCTCGGCGGCGGGAGGGAG
GGAGCGGCG---AGGGTGGCGCTGGTGTCGGCCGTCGAGAAGAGCCGTCTCAGCGTGCCC
CGCAGCGTGCGCCTGTGGACGCTGCGCGGCGGCGGCGGCG---------GTGGCGCGTGG
ACGGAGGTGGCGCGGATGCCGCCGGAGGTGCACGCGCAGTTCGCCGCGGCGGAGGGCGGG
CGCGGGTTCGAGTGCGCGGCGCACGGCGACTACGTCGTGCTCGCGCCGCGCGGGCCCGTG
GCGCAGGCGCCCACGAGCGCGCTCGTGTTCGACTCCCGCCGCGACGAGTGGCGGTGGGCG
CCGCCGTGCCCGTACGTCGTCGTCGCGCACCACGGCGGCGCCGGCGC------GGCGGGT
TTCCGGGTGTTCGCGTACGAGCCCCGGCTGGCGACGCCGGCCATTGGCCTCCTCGACGCC
ACGGCGCCCGTCGCCTTGCATGGCATGCATGATGGTTAG
>APO1_IR64
ATGATGAACCCTCGCCGGCTGCCGCCTCTGCCGTCGTCGACGTCGTCCGCCTCGGCAGCG
GACGACATGGACCCGCGCGTGTGGCGCCGGCTGCCGCAGCCGCTGGTGGACCGCGTCCTG
GCGTGCCTCCCGACGCCGTCGTTCCTCCGCCTCCGCGCCGCCTGCCGCCGCTTCTACCAC
CTCCTCTTCTCCTCCCCGTTCCTCCACTCCCACCTCCTCCTCTCCCCTCACCTCCCCTTC
TTCGCCTTCGTCGTCCCCGCCGCCGGCCACCTCCTCCTCCTCGACCCCACCGCCACCGCC
TCCTGGTCCCGCCTCCCGCTCCCGCTCCCGCCCGTCGCCGGCGGCCCCGCCGCGTTCTCG
CCCGCGGCCGCGTCCGCCGGCCTGCTCGCGTTCCTGTCCGACGCGTCGGGGCACAAGACG
CTGCTGCTCGCCAACCCGATCACCCGCCTCCTCGCCGCGCTCCCCATCTCCCCGACCCCG
CGCCTCTCCCCCACCGTCGGCCTCGCCGCCGGCCCGACCTCCATCATCGCCGTCGTGGCC
GGGGACGACCTCGTGTCCCCCTTCGCCGTCAAGAACATCTCCGCCGACACGTTCGTCGCC
GACGCCGCCTCCGTCCCGCCCTCCGGCTTCTGGGCTCCCAGCTCCCTGCTCCCTCGCCTC
TCCTCCCTCGATCCCGGCGCCGGCATGGCCTTCGCCTCCGGCAGGTTCTACTGCATGAGC
TCGTCGCCGTTTGCGGTTCTGGTGTTCGACGTGGCGGAGAACGTATGGAGCAAGGTGCAG
CCGCCGATGAGGCGGTTCCTGAGGTCGCCGGCGCTGGTGGAGCTCGGCGGCGGGAGGGAG
GGAGCGGCG---AGGGTGGCGCTGGTGTCGGCCGTCGAGAAGAGCCGTCTCAGCGTGCCC
CGCAGCGTGCGCCTGTGGACGCTGCGCGGCGGCGGCGGCG---------GTGGCGCGTGG
ACGGAGGTGGCGCGGATGCCGCCGGAGGTGCACGCGCAGTTCGCCGCGGCGGAGGGCGGG
CGCGGGTTCGAGTGCGCGGCGCACGGCGACTACGTCGTGCTCGCGCCGCGCGGGCCCGTG
GCGCAGGCGCCCACGAGCGCGCTCGTGTTCGACTCCCGCCGCGACGAGTGGCGGTGGGCG
CCGCCGTGCCCGTACGTCGTCGTCGCGCACCACGGCGGCGCCGGCGC------GGCGGGT
TTCCGGGTGTTCGCGTACGAGCCCCGGCTGGCGACGCCGGCCATTGGCCTCCTCGACGCC
ACGGCGCCCGTCGCCTTGCATGGCATGCATGATGGTTAG
>APO1_Tongil
ATGATGAACCCTCGCCGGCTGCCGCCTCTGCCGTCGTCGACGTCGTCCGCCTCGGCAGCG
GACGACATGGACCCGCGCGTGTGGCGCCGGCTGCCGCAGCCGCTGGTGGACCGCGTCCTG
GCGTGCCTCCCGACGCCGTCGTTCCTCCGCCTCCGCGCCGCCTGCCGCCGCTTCTACCAC
CTCCTCTTCTCCTCCCCGTTCCTCCACTCCCACCTCCTCCTCTCCCCTCACCTCCCCTTC
TTCGCCTTCGTCGTCCCCGCCGCCGGCCACCTCCTCCTCCTCGACCCCACCGCCACCGCC
TCCTGGTCCCGCCTCCCGCTCCCGCTCCCGCCCGTCGCCGGCGGCCCCGCCGCGTTCTCG
CCCGCGGCCGCGTCCGCCGGCCTGCTCGCGTTCCTGTCCGACGCGTCGGGGCACAAGACG
CTGCTGCTCGCCAACCCGATCACCCGCCTCCTCGCCGCGCTCCCCATCTCCCCGACCCCG
CGCCTCTCCCCCACCGTCGGCCTCGCCGCCGGCCCGACCTCCATCATCGCCGTCGTGGCC
GGGGACGACCTCGTGTCCCCCTTCGCCGTCAAGAACATCTCCGCCGACACGTTCGTCGCC
GACGCCGCCTCCGTCCCGCCCTCCGGCTTCTGGGCTCCCAGCTCCCTGCTCCCTCGCCTC
TCCTCCCTCGATCCCGGCGCCGGCATGGCCTTCGCCTCCGGCAGGTTCTACTGCATGAGC
TCGTCGCCGTTTGCGGTTCTGGTGTTCGACGTGGCGGAGAACGTATGGAGCAAGGTGCAG
CCGCCGATGAGGCGGTTCCTGAGGTCGCCGGCGCTGGTGGAGCTCGGCGGCGGGAGGGAG
GGAGCGGCG---AGGGTGGCGCTGGTGTCGGCCGTCGAGAAGAGCCGTCTCAGCGTGCCC
CGCAGCGTGCGCCTGTGGACGCTGCGCGGCGGCGGCGGCG---------GTGGCGCGTGG
ACGGAGGTGGCGCGGATGCCGCCGGAGGTGCACGCGCAGTTCGCCGCGGCGGAGGGCGGG
CGCGGGTTCGAGTGCGCGGCGCACGGCGACTACGTCGTGCTCGCGCCGCGCGGGCCCGTG
GCGCAGGCGCCCACGAGCGCGCTCGTGTTCGACTCCCGCCGCGACGAGTGGCGGTGGGCG
CCGCCGTGCCCGTACGTCGTCGTCGCGCACCACGGCGGCGCCGGCGC------GGCGGGT
TTCCGGGTGTTCGCGTACGAGCCCCGGCTGGCGACGCCGGCCATTGGCCTCCTCGACGCC
ACGGCGCCCGTCGCCTTGCATGGCATGCATGATGGTTAG
>APO1_Hwachung
ATGATGAACCCTCGCCGGCTGCCGCCTCTGCCGTCGTCGACGTCGTCCGCCTCGGCAGCG
GACGACATGGACCCGCGCGTGTGGCGCCGGCTGCCGCAGCCGCTGGTGGACCGCATCCTG
GCGTGCCTCCCGACGCCGTCGTTCCTCCGCCTCCGCGCCGCCTGCCGCCGCTTCTACCAC
CTCCTCTTCTCCTCCCCGTTCCTCCACTCCCACCTCCTCCTCTCCCCTCACCTCCCCTTC
TTCGCCTTCGTCGTCCCCGCCGCCGGCCACCTCCTCCTCCTCGACCCCACCGCCACCGCC
TCCTGGTCCCGCCTCCCGCTCCCGCTCCCGCCCGTCGCCGGCGGCCCCGCCGCGTTCTCG
CCCGCGGCCGCGTCCGCCGGCCTGCTCGCGTTCCTGTCCGACGCGTCGGGGCACAAGACG
CTGCTGCTCGCCAACCCGATCACCCGCCTCCTCGCCGCGCTCCCCATCTCCCCGACCCCG
CGCCTCTCCCCCACCGTCGGCCTCGCCGCCGGCCCGACCTCCATCATCGCCGTCGTGGCC
GGGGACGACCTCGTGTCCCCCTTCGCCGTCAAGAACATCTCCGCCGACACGTTCGTCGCC
GACGCCGCCTCCGTCCCGCCCTCCGGCTTCTGGGCTCCCAGCTCCCTGCTCCCTCGCCTC
TCCTCCCTCGATCCCCGCGCCGGCATGGCCTTCGCCTCCGGCAGGTTCTACTGCATGAGC
TCGTCGCCGTTTGCGGTTCTGGTGTTCGACGTGGCGGAGAACGTATGGAGCAAGGTGCAG
CCGCCGATGAGGCGGTTCCTGAGGTCGCCGGCGCTGGTGGAGCTCGGCGGCGGGAGGGAG
GGAGCGGCG---AGGGTGGCGCTGGTGTCGGCCGTCGAGAAGAGCCGTCTCAGCGTGCCC
CGCAGCGTGCGCCTGTGGACGCTGCGCGGCGGCGGCGGCGGCGGCGGCGGTGGCGCGTGG
ACGGAGGTGGCGCGGATGCCGCCGGAGGTGCACGCGCAGTTCGCCGCGGCGGAGGGCGGG
CGCGGGTTCGAGTGCGCGGCGCACGGCGACTACGTCGTGCTCGCGCCGCGCGGGCCCGTG
GCGCAGGCGCCCACGAGCGCGCTCGTGTTCGACTCCCGCCGCGACGAGTGGCGGTGGGCG
CCGCCGTGCCCGTACGTCGTCGTCGCGCACCACGGCGGCGCCGGCGC------GGCGGGT
TTCCGGGTGTTCGCGTACGAGCCCCGGCTGGCGACGCCGGCCATTGGCCTCCTCGACGCC
ACGGCGCCCGTCGCCTTGCATGGCATGCATGATGGTTAG
>APO1_Koshihikari
ATGATGAACCCTCGCCGGCTGCCGCCTCTGCCGTCGTCGACGTCGTCCGCCTCGGCAGCG
GACGACATGGACCCGCGCGTGTGGCGCCGGCTGCCGCAGCCGCTGGTGGACCGCATCCTG
GCGTGCCTCCCGACGCCGTCGTTCCTCCGCCTCCGCGCCGCCTGCCGCCGCTTCTACCAC
CTCCTCTTCTCCTCCCCGTTCCTCCACTCCCACCTCCTCCTCTCCCCTCACCTCCCCTTC
TTCGCCTTCGTCGTCCCCGCCGCCGGCCACCTCCTCCTCCTCGACCCCACCGCCACCGCC
TCCTGGTCCCGCCTCCCGCTCCCGCTCCCGCCCGTCGCCGGCGGCCCCGCCGCGTTCTCG
CCCGCGGCCGCGTCCGCCGGCCTGCTCGCGTTCCTGTCCGACGCGTCGGGGCACAAGACG
CTGCTGCTCGCCAACCCGATCACCCGCCTCCTCGCCGCGCTCCCCATCTCCCCGACCCCG
CGCCTCTCCCCCACCGTCGGCCTCGCCGCCGGCCCGACCTCCATCATCGCCGTCGTGGCC
GGGGACGACCTCGTGTCCCCCTTCGCCGTCAAGAACATCTCCGCCGACACGTTCGTCGCC
GACGCCGCCTCCGTCCCGCCCTCCGGCTTCTGGGCTCCCAGCTCCCTGCTCCCTCGCCTC
TCCTCCCTCGATCCCCGCGCCGGCATGGCCTTCGCCTCCGGCAGGTTCTACTGCATGAGC
TCGTCGCCGTTTGCGGTTCTGGTGTTCGACGTGGCGGAGAACGTATGGAGCAAGGTGCAG
CCGCCGATGAGGCGGTTCCTGAGGTCGCCGGCGCTGGTGGAGCTCGGCGGCGGGAGGGAG
GGAGCGGCG---AGGGTGGCGCTGGTGTCGGCCGTCGAGAAGAGCCGTCTCAGCGTGCCC
CGCAGCGTGCGCCTGTGGACGCTGCGCGGCGGCGGCGGCGGCGGCGGCGGTGGCGCGTGG
ACGGAGGTGGCGCGGATGCCGCCGGAGGTGCACGCGCAGTTCGCCGCGGCGGAGGGCGGG
CGCGGGTTCGAGTGCGCGGCGCACGGCGACTACGTCGTGCTCGCGCCGCGCGGGCCCGTG
GCGCAGGCGCCCACGAGCGCGCTCGTGTTCGACTCCCGCCGCGACGAGTGGCGGTGGGCG
CCGCCGTGCCCGTACGTCGTCGTCGCGCACCACGGCGGCGCCGGCGC------GGCGGGT
TTCCGGGTGTTCGCGTACGAGCCCCGGCTGGCGACGCCGGCCATTGGCCTCCTCGACGCC
ACGGCGCCCGTCGCCTTGCATGGCATGCATGATGGTTAG
>APO1_Dobong
ATGATGAACCCTCGCCGGCTGCCGCCTCTGCCGTCGTCGACGTCGTCCGCCTCGGCAGCG
GACGACATGGACCCGCGCGTGTGGCGCCGGCTGCCGCAGCCGCTGGTGGACCGCATCCTG
GCGTGCCTCCCGACGCCGTCGTTCCTCCGCCTCCGCGCCGCCTGCCGCCGCTTCTACCAC
CTCCTCTTCTCCTCCCCGTTCCTCCACTCCCACCTCCTCCTCTCCCCTCACCTCCCCTTC
TTCGCCTTCGTCGTCCCCGCCGCCGGCCACCTCCTCCTCCTCGACCCCACCGCCACCGCC
TCCTGGTCCCGCCTCCCGCTCCCGCTCCCGCCCGTCGCCGGCGGCCCCGCCGCGTTCTCG
CCCGCGGCCGCGTCCGCCGGCCTGCTCGCGTTCCTGTCCGACGCGTCGGGGCACAAGACG
CTGCTGCTCGCCAACCCGATCACCCGCCTCCTCGCCGCGCTCCCCATCTCCCCGACCCCG
CGCCTCTCCCCCACCGTCGGCCTCGCCGCCGGCCCGACCTCCATCATCGCCGTCGTGGCC
GGGGACGACCTCGTGTCCCCCTTCGCCGTCAAGAACATCTCCGCCGACACGTTCGTCGCC
GACGCCGCCTCCGTCCCGCCCTCCGGCTTCTGGGCTCCCAGCTCCCTGCTCCCTCGCCTC
TCCTCCCTCGATCCCCGCGCCGGCATGGCCTTCGCCTCCGGCAGGTTCTACTGCATGAGC
TCGTCGCCGTTTGCGGTTCTGGTGTTCGACGTGGCGGAGAACGTATGGAGCAAGGTGCAG
CCGCCGATGAGGCGGTTCCTGAGGTCGCCGGCGCTGGTGGAGCTCGGCGGCGGGAGGGAG
GGAGCGGCG---AGGGTGGCGCTGGTGTCGGCCGTCGAGAAGAGCCGTCTCAGCGTGCCC
CGCAGCGTGCGCCTGTGGACGCTGCGCGGCGGCGGCGGCGGCGGCGGCGGTGGCGCGTGG
ACGGAGGTGGCGCGGATGCCGCCGGAGGTGCACGCGCAGTTCGCCGCGGCGGAGGGCGGG
CGCGGGTTCGAGTGCGCGGCGCACGGCGACTACGTCGTGCTCGCGCCGCGCGGGCCCGTG
GCGCAGGCGCCCACGAGCGCGCTCGTGTTCGACTCCCGCCGCGACGAGTGGCGGTGGGCG
CCGCCGTGCCCGTACGTCGTCGTCGCGCACCACGGCGGCGCCGGCGC------GGCGGGT
TTCCGGGTGTTCGCGTACGAGCCCCGGCTGGCGACGCCGGCCATTGGCCTCCTCGACGCC
ACGGCGCCCGTCGCCTTGCATGGCATGCATGATGGTTAG
