# Supplementary material for: Association between sequence variants in panicle development genes and the number of spikelets per panicle in rice
Source: BMC Genet. 2018 Jan 15;19:5. doi: 10.1186/s12863-017-0591-6 (PMC5769279; doi:10.1186/s12863-017-0591-6)
Supplement: Supplementary file 4 — FASTA format files containing coding sequences for 9 genes. (ZIP 19 kb) [file 12863_2017_591_MOESM4_ESM.zip › APO2.txt]

>APO2_Akibare
ATGGATCCCAACGATGCCTTCTCGGCCGCGCACCCGTTCCGGTGGGACCTCGGCCCGCCG
GCGCCGGCGCCCGTGCCACCACCGCCGCCACCACCGCCGCCGCCGCCGCCGGCTAACGTG
CCCAGGGAGCTGGAGGAGCTGGTGGCAGGGTACGGCGTGCGGATGTCGACGGTGGCGCGG
ATCTCGGAGCTCGGGTTCACGGCGAGCACGCTCCTGGCCATGACGGAGCGCGAGCTCGAC
GACATGATGGCCGCGCTCGCCGGGCTGTTCCGCTGGGACCTGCTCCTCGGCGAGCGGTTC
GGCCTCCGCGCCGCGCTGCGAGCCGAGCGCGGCCGCCTGATGTCGCTCGGCGGCCGCCAC
CATGGGCACCAGTCCGGGAGCACCGTGGACGGCGCCTCCCAGGAAGTGTTGTCCGACGAG
CATGACATGGCGGGGAGCGGCGGCATGGGCGACGACGACAACGGCAGGAGGATGGTGACC
GGCAAGAAGCAGGCGAAGAAGGGATCCGCGGCGAGGAAGGGCAAGAAGGCGAGGAGGAAG
AAGGTGGACGACCTAAGGCTGGACATGCAGGAGGACGAGATGGACTGCTGCGACGAGGAC
GGCGGCGGCGGGTCGGAGTCGACGGAGTCGTCGGCCGGCGGCGGCGGCGGGGAGCGGCAG
AGGGAGCATCCTTTCGTGGTGACGGAGCCCGGCGAGGTGGCGAGGGCCAAGAAGAACGGG
CTGGACTACCTGTTCCATCTGTACGAGCAGTGCCGCCTCTTCCTGCTGCAGGTGCAATCC
ATGGCTAAGCTGCATGGACACAAGTCCCCAACCAAGGTGACGAACCAGGTGTTCCGGTAC
GCGAAGAAGGTCGGGGCGAGCTACATCAACAAGCCCAAGATGCGGCACTACGTGCACTGC
TACGCGCTGCACTGCCTGGACGAGGAGGCGTCGGACGCGCTGCGGCGCGCCTACAAGGCC
CGCGGCGAGAACGTGGGGGCGTGGAGGCAGGCCTGCTACGCGCCGCTCGTCGACATCTCC
GCGCGCCACGGATTCGACATCGACGCCGTCTTCGCCGCGCACCCGCGCCTCGCCATCTGG
TACGTGCCCACCAGACTCCGCCAGCTCTGCCACCAGGCGCGGAGCAGCCACGCCGCCGCC
GCCGCCGCGCTCCCGCCGCCCTTGTTCTAA
>APO2_Samgwang
ATGGATCCCAACGATGCCTTCTCGGCCGCGCACCCGTTCCGGTGGGACCTCGGCCCGCCG
GCGCCGGCGCCCGTGCCACCACCGCCGCCACCACCGCCGCCGCCGCCGCCGGCTAACGTG
CCCAGGGAGCTGGAGGAGCTGGTGGCAGGGTACGGCGTGCGGATGTCGACGGTGGCGCGG
ATCTCGGAGCTCGGGTTCACGGCGAGCACGCTCCTGGCCATGACGGAGCGCGAGCTCGAC
GACATGATGGCCGCGCTCGCCGGGCTGTTCCGCTGGGACCTGCTCCTCGGCGAGCGGTTC
GGCCTCCGCGCCGCGCTGCGAGCCGAGCGCGGCCGCCTGATGTCGCTCGGCGGCCGCCAC
CATGGGCACCAGTCCGGGAGCACCGTGGACGGCGCCTCCCAGGAAGTGTTGTCCGACGAG
CATGACATGGCGGGGAGCGGCGGCATGGGCGACGACGACAACGGCAGGAGGATGGTGACC
GGCAAGAAGCAGGCGAAGAAGGGATCCGCGGCGAGGAAGGGCAAGAAGGCGAGGAGGAAG
AAGGTGGACGACCTAAGGCTGGACATGCAGGAGGACGAGATGGACTGCTGCGACGAGGAC
GGCGGCGGCGGGTCGGAGTCGACGGAGTCGTCGGCCGGCGGCGGCGGCGGGGAGCGGCAG
AGGGAGCATCCTTTCGTGGTGACGGAGCCCGGCGAGGTGGCGAGGGCCAAGAAGAACGGG
CTGGACTACCTGTTCCATCTGTACGAGCAGTGCCGCCTCTTCCTGCTGCAGGTGCAATCC
ATGGCTAAGCTGCATGGACACAAGTCCCCAACCAAGGTGACGAACCAGGTGTTCCGGTAC
GCGAAGAAGGTCGGGGCGAGCTACATCAACAAGCCCAAGATGCGGCACTACGTGCACTGC
TACGCGCTGCACTGCCTGGACGAGGAGGCGTCGGACGCGCTGCGGCGCGCCTACAAGGCC
CGCGGCGAGAACGTGGGGGCGTGGAGGCAGGCCTGCTACGCGCCGCTCGTCGACATCTCC
GCGCGCCACGGATTCGACATCGACGCCGTCTTCGCCGCGCACCCGCGCCTCGCCATCTGG
TACGTGCCCACCAGACTCCGCCAGCTCTGCCACCAGGCGCGGAGCAGCCACGCCGCCGCC
GCCGCCGCGCTCCCGCCGCCCTTGTTCTAA
>APO2_Nampyung
ATGGATCCCAACGATGCCTTCTCGGCCGCGCACCCGTTCCGGTGGGACCTCGGCCCGCCG
GCGCCGGCGCCCGTGCCACCACCGCCGCCACCACCGCCGCCGCCGCCGCCGGCTAACGTG
CCCAGGGAGCTGGAGGAGCTGGTGGCAGGGTACGGCGTGCGGATGTCGACGGTGGCGCGG
ATCTCGGAGCTCGGGTTCACGGCGAGCACGCTCCTGGCCATGACGGAGCGCGAGCTCGAC
GACATGATGGCCGCGCTCGCCGGGCTGTTCCGCTGGGACCTGCTCCTCGGCGAGCGGTTC
GGCCTCCGCGCCGCGCTGCGAGCCGAGCGCGGCCGCCTGATGTCGCTCGGCGGCCGCCAC
CATGGGCACCAGTCCGGGAGCACCGTGGACGGCGCCTCCCAGGAAGTGTTGTCCGACGAG
CATGACATGGCGGGGAGCGGCGGCATGGGCGACGACGACAACGGCAGGAGGATGGTGACC
GGCAAGAAGCAGGCGAAGAAGGGATCCGCGGCGAGGAAGGGCAAGAAGGCGAGGAGGAAG
AAGGTGGACGACCTAAGGCTGGACATGCAGGAGGACGAGATGGACTGCTGCGACGAGGAC
GGCGGCGGCGGGTCGGAGTCGACGGAGTCGTCGGCCGGCGGCGGCGGCGGGGAGCGGCAG
AGGGAGCATCCTTTCGTGGTGACGGAGCCCGGCGAGGTGGCGAGGGCCAAGAAGAACGGG
CTGGACTACCTGTTCCATCTGTACGAGCAGTGCCGCCTCTTCCTGCTGCAGGTGCAATCC
ATGGCTAAGCTGCATGGACACAAGTCCCCAACCAAGGTGACGAACCAGGTGTTCCGGTAC
GCGAAGAAGGTCGGGGCGAGCTACATCAACAAGCCCAAGATGCGGCACTACGTGCACTGC
TACGCGCTGCACTGCCTGGACGAGGAGGCGTCGGACGCGCTGCGGCGCGCCTACAAGGCC
CGCGGCGAGAACGTGGGGGCGTGGAGGCAGGCCTGCTACGCGCCGCTCGTCGACATCTCC
GCGCGCCACGGATTCGACATCGACGCCGTCTTCGCCGCGCACCCGCGCCTCGCCATCTGG
TACGTGCCCACCAGACTCCGCCAGCTCTGCCACCAGGCGCGGAGCAGCCACGCCGCCGCC
GCCGCCGCGCTCCCGCCGCCCTTGTTCTAA
>APO2_Ilpum
ATGGATCCCAACGATGCCTTCTCGGCCGCGCACCCGTTCCGGTGGGACCTCGGCCCGCCG
GCGCCGGCGCCCGTGCCACCACCGCCGCCACCACCGCCGCCGCCGCCGCCGGCTAACGTG
CCCAGGGAGCTGGAGGAGCTGGTGGCAGGGTACGGCGTGCGGATGTCGACGGTGGCGCGG
ATCTCGGAGCTCGGGTTCACGGCGAGCACGCTCCTGGCCATGACGGAGCGCGAGCTCGAC
GACATGATGGCCGCGCTCGCCGGGCTGTTCCGCTGGGACCTGCTCCTCGGCGAGCGGTTC
GGCCTCCGCGCCGCGCTGCGAGCCGAGCGCGGCCGCCTGATGTCGCTCGGCGGCCGCCAC
CATGGGCACCAGTCCGGGAGCACCGTGGACGGCGCCTCCCAGGAAGTGTTGTCCGACGAG
CATGACATGGCGGGGAGCGGCGGCATGGGCGACGACGACAACGGCAGGAGGATGGTGACC
GGCAAGAAGCAGGCGAAGAAGGGATCCGCGGCGAGGAAGGGCAAGAAGGCGAGGAGGAAG
AAGGTGGACGACCTAAGGCTGGACATGCAGGAGGACGAGATGGACTGCTGCGACGAGGAC
GGCGGCGGCGGGTCGGAGTCGACGGAGTCGTCGGCCGGCGGCGGCGGCGGGGAGCGGCAG
AGGGAGCATCCTTTCGTGGTGACGGAGCCCGGCGAGGTGGCGAGGGCCAAGAAGAACGGG
CTGGACTACCTGTTCCATCTGTACGAGCAGTGCCGCCTCTTCCTGCTGCAGGTGCAATCC
ATGGCTAAGCTGCATGGACACAAGTCCCCAACCAAGGTGACGAACCAGGTGTTCCGGTAC
GCGAAGAAGGTCGGGGCGAGCTACATCAACAAGCCCAAGATGCGGCACTACGTGCACTGC
TACGCGCTGCACTGCCTGGACGAGGAGGCGTCGGACGCGCTGCGGCGCGCCTACAAGGCC
CGCGGCGAGAACGTGGGGGCGTGGAGGCAGGCCTGCTACGCGCCGCTCGTCGACATCTCC
GCGCGCCACGGATTCGACATCGACGCCGTCTTCGCCGCGCACCCGCGCCTCGCCATCTGG
TACGTGCCCACCAGACTCCGCCAGCTCTGCCACCAGGCGCGGAGCAGCCACGCCGCCGCC
GCCGCCGCGCTCCCGCCGCCCTTGTTCTAA
>APO2_Sindongjin
ATGGATCCCAACGATGCCTTCTCGGCCGCGCACCCGTTCCGGTGGGACCTCGGCCCGCCG
GCGCCGGCGCCCGTGCCACCACCGCCGCCACCACCGCCGCCGCCGCCGCCGGCTAACGTG
CCCAGGGAGCTGGAGGAGCTGGTGGCAGGGTACGGCGTGCGGATGTCGACGGTGGCGCGG
ATCTCGGAGCTCGGGTTCACGGCGAGCACGCTCCTGGCCATGACGGAGCGCGAGCTCGAC
GACATGATGGCCGCGCTCGCCGGGCTGTTCCGCTGGGACCTGCTCCTCGGCGAGCGGTTC
GGCCTCCGCGCCGCGCTGCGAGCCGAGCGCGGCCGCCTGATGTCGCTCGGCGGCCGCCAC
CATGGGCACCAGTCCGGGAGCACCGTGGACGGCGCCTCCCAGGAAGTGTTGTCCGACGAG
CATGACATGGCGGGGAGCGGCGGCATGGGCGACGACGACAACGGCAGGAGGATGGTGACC
GGCAAGAAGCAGGCGAAGAAGGGATCCGCGGCGAGGAAGGGCAAGAAGGCGAGGAGGAAG
AAGGTGGACGACCTAAGGCTGGACATGCAGGAGGACGAGATGGACTGCTGCGACGAGGAC
GGCGGCGGCGGGTCGGAGTCGACGGAGTCGTCGGCCGGCGGCGGCGGCGGGGAGCGGCAG
AGGGAGCATCCTTTCGTGGTGACGGAGCCCGGCGAGGTGGCGAGGGCCAAGAAGAACGGG
CTGGACTACCTGTTCCATCTGTACGAGCAGTGCCGCCTCTTCCTGCTGCAGGTGCAATCC
ATGGCTAAGCTGCATGGACACAAGTCCCCAACCAAGGTGACGAACCAGGTGTTCCGGTAC
GCGAAGAAGGTCGGGGCGAGCTACATCAACAAGCCCAAGATGCGGCACTACGTGCACTGC
TACGCGCTGCACTGCCTGGACGAGGAGGCGTCGGACGCGCTGCGGCGCGCCTACAAGGCC
CGCGGCGAGAACGTGGGGGCGTGGAGGCAGGCCTGCTACGCGCCGCTCGTCGACATCTCC
GCGCGCCACGGATTCGACATCGACGCCGTCTTCGCCGCGCACCCGCGCCTCGCCATCTGG
TACGTGCCCACCAGACTCCGCCAGCTCTGCCACCAGGCGCGGAGCAGCCACGCCGCCGCC
GCCGCCGCGCTCCCGCCGCCCTTGTTCTAA
>APO2_Nipponbare
ATGGATCCCAACGATGCCTTCTCGGCCGCGCACCCGTTCCGGTGGGACCTCGGCCCGCCG
GCGCCGGCGCCCGTGCCACCACCGCCGCCACCACCGCCGCCGCCGCCGCCGGCTAACGTG
CCCAGGGAGCTGGAGGAGCTGGTGGCAGGGTACGGCGTGCGGATGTCGACGGTGGCGCGG
ATCTCGGAGCTCGGGTTCACGGCGAGCACGCTCCTGGCCATGACGGAGCGCGAGCTCGAC
GACATGATGGCCGCGCTCGCCGGGCTGTTCCGCTGGGACCTGCTCCTCGGCGAGCGGTTC
GGCCTCCGCGCCGCGCTGCGAGCCGAGCGCGGCCGCCTGATGTCGCTCGGCGGCCGCCAC
CATGGGCACCAGTCCGGGAGCACCGTGGACGGCGCCTCCCAGGAAGTGTTGTCCGACGAG
CATGACATGGCGGGGAGCGGCGGCATGGGCGACGACGACAACGGCAGGAGGATGGTGACC
GGCAAGAAGCAGGCGAAGAAGGGATCCGCGGCGAGGAAGGGCAAGAAGGCGAGGAGGAAG
AAGGTGGACGACCTAAGGCTGGACATGCAGGAGGACGAGATGGACTGCTGCGACGAGGAC
GGCGGCGGCGGGTCGGAGTCGACGGAGTCGTCGGCCGGCGGCGGCGGCGGGGAGCGGCAG
AGGGAGCATCCTTTCGTGGTGACGGAGCCCGGCGAGGTGGCGAGGGCCAAGAAGAACGGG
CTGGACTACCTGTTCCATCTGTACGAGCAGTGCCGCCTCTTCCTGCTGCAGGTGCAATCC
ATGGCTAAGCTGCATGGACACAAGTCCCCAACCAAGGTGACGAACCAGGTGTTCCGGTAC
GCGAAGAAGGTCGGGGCGAGCTACATCAACAAGCCCAAGATGCGGCACTACGTGCACTGC
TACGCGCTGCACTGCCTGGACGAGGAGGCGTCGGACGCGCTGCGGCGCGCCTACAAGGCC
CGCGGCGAGAACGTGGGGGCGTGGAGGCAGGCCTGCTACGCGCCGCTCGTCGACATCTCC
GCGCGCCACGGATTCGACATCGACGCCGTCTTCGCCGCGCACCCGCGCCTCGCCATCTGG
TACGTGCCCACCAGACTCCGCCAGCTCTGCCACCAGGCGCGGAGCAGCCACGCCGCCGCC
GCCGCCGCGCTCCCGCCGCCCTTGTTCTAA
>APO2_Hitomebore
ATGGATCCCAACGATGCCTTCTCGGCCGCGCACCCGTTCCGGTGGGACCTCGGCCCGCCG
GCGCCGGCGCCCGTGCCACCACCGCCGCCACCACCGCCGCCGCCGCCGCCGGCTAACGTG
CCCAGGGAGCTGGAGGAGCTGGTGGCAGGGTACGGCGTGCGGATGTCGACGGTGGCGCGG
ATCTCGGAGCTCGGGTTCACGGCGAGCACGCTCCTGGCCATGACGGAGCGCGAGCTCGAC
GACATGATGGCCGCGCTCGCCGGGCTGTTCCGCTGGGACCTGCTCCTCGGCGAGCGGTTC
GGCCTCCGCGCCGCGCTGCGAGCCGAGCGCGGCCGCCTGATGTCGCTCGGCGGCCGCCAC
CATGGGCACCAGTCCGGGAGCACCGTGGACGGCGCCTCCCAGGAAGTGTTGTCCGACGAG
CATGACATGGCGGGGAGCGGCGGCATGGGCGACGACGACAACGGCAGGAGGATGGTGACC
GGCAAGAAGCAGGCGAAGAAGGGATCCGCGGCGAGGAAGGGCAAGAAGGCGAGGAGGAAG
AAGGTGGACGACCTAAGGCTGGACATGCAGGAGGACGAGATGGACTGCTGCGACGAGGAC
GGCGGCGGCGGGTCGGAGTCGACGGAGTCGTCGGCCGGCGGCGGCGGCGGGGAGCGGCAG
AGGGAGCATCCTTTCGTGGTGACGGAGCCCGGCGAGGTGGCGAGGGCCAAGAAGAACGGG
CTGGACTACCTGTTCCATCTGTACGAGCAGTGCCGCCTCTTCCTGCTGCAGGTGCAATCC
ATGGCTAAGCTGCATGGACACAAGTCCCCAACCAAGGTGACGAACCAGGTGTTCCGGTAC
GCGAAGAAGGTCGGGGCGAGCTACATCAACAAGCCCAAGATGCGGCACTACGTGCACTGC
TACGCGCTGCACTGCCTGGACGAGGAGGCGTCGGACGCGCTGCGGCGCGCCTACAAGGCC
CGCGGCGAGAACGTGGGGGCGTGGAGGCAGGCCTGCTACGCGCCGCTCGTCGACATCTCC
GCGCGCCACGGATTCGACATCGACGCCGTCTTCGCCGCGCACCCGCGCCTCGCCATCTGG
TACGTGCCCACCAGACTCCGCCAGCTCTGCCACCAGGCGCGGAGCAGCCACGCCGCCGCC
GCCGCCGCGCTCCCGCCGCCCTTGTTCTAA
>APO2_IR72
ATGGATCCCAACGATGCCTTCTCGGCCGCGCACCCGTTCCGGTGGGACCTCGGCCCGCCG
GCGCCGGCGCCCGTGCCCCCGCCGCCACCGCCACCGCCACCGCCGCCGCCGGCTAACGTG
CCCAGGGAGCTGGAGGAGCTGGTGGCAGGGTACGGCGTGCGGATGTCGACGGTGGCGCGG
ATCTCGGAGCTCGGGTTCACGGCGAGCACGCTCCTGGCCATGACGGAGCGCGAGCTCGAC
GACATGATGGCCGCGCTCGCCGGGCTGTTCCGCTGGGACCTGCTCCTCGGCGAGCGGTTC
GGCCTCCGCGCCGCGCTGCGAGCCGAGCGCGGCCGCCTGATGTCTCTCGGCGGCCGCCAC
CATGGGCACCAGTCCGGGAGCACCGTGGACGGCGCCTCCCAGGAAGTGTTGTCCGAGGAG
CATGACATGGCGGGGAGCGGCGGCATGGGCGACGACGACAACGGCAGGAGGATGGTGACC
GGCAAGAAGCAGGCAAAGAAGGGATCCGCGGCGAGGAAGGGCAAGAAGGCGAGGAGGAAG
AAGGTGGACGACCTAAGGCTGGACATGCAGGAGGACGAGATGGATTGCTGCGACGAGGAC
GGCGGCGGCGGGTCGGAGTCGACGGAGTCGTCGGCCGGCGGCGGCGGCGGGGAGCGGCAG
AGGGAGCATCCGTTCGTTGTGACGGAGCCCGGCGAGGTGGCGAGGGCCAAGAAGAACGGG
CTGGACTACCTGTTCCATCTGTACGAGCAGTGCCGCCTCTTCCTGCTGCAGGTGCAATCC
ATGGCTAAGCTGCATGGACACAAGTCCCCAACCAAGGTGACGAACCAGGTGTTCCGGTAC
GCGAAGAAGGTCGGGGCGAGCTACATCAACAAGCCCAAGATGCGGCACTACGTGCACTGC
TACGCGCTGCACTGCCTGGACGAGGAGGCGTCGGACGCGCTGCGGCGCGCCTACAAGGCC
CGCGGCGAGAACGTGGGGGCGTGGAGGCAGGCCTGCTACGCGCCGCTCGTCGACATCTCC
GCGCGCCACGGATTCGACATCGACGCCGTCTTCGCCGCGCACCCGCGCCTCGCCATCTGG
TACGTGCCCACCAGACTCCGCCAGCTCTGCCACCAGGCGCGGAGCAGCCACGCCGCCGCC
GCCGCCGCGCTCCCGCCGCCCTTGTTCTAA
>APO2_Hanmaeum
ATGGATCCCAACGATGCCTTCTCGGCCGCGCACCCGTTCCGGTGGGACCTCGGCCCGCCG
GCGCCGGCGCCCGTGCCACCACCGCCGCCACCACCGCCGCCGCCGCCGCCGGCTAACGTG
CCCAGGGAGCTGGAGGAGCTGGTGGCAGGGTACGGCGTGCGGATGTCGACGGTGGCGCGG
ATCTCGGAGCTCGGGTTCACGGCGAGCACGCTCCTGGCCATGACGGAGCGCGAGCTCGAC
GACATGATGGCCGCGCTCGCCGGGCTGTTCCGCTGGGACCTGCTCCTCGGCGAGCGGTTC
GGCCTCCGCGCCGCGCTGCGAGCCGAGCGCGGCCGCCTGATGTCGCTCGGCGGCCGCCAC
CATGGGCACCAGTCCGGGAGCACCGTGGACGGCGCCTCCCAGGAAGTGTTGTCCGACGAG
CATGACATGGCGGGGAGCGGCGGCATGGGCGACGACGACAACGGCAGGAGGATGGTGACC
GGCAAGAAGCAGGCGAAGAAGGGATCCGCGGCGAGGAAGGGCAAGAAGGCGAGGAGGAAG
AAGGTGGACGACCTAAGGCTGGACATGCAGGAGGACGAGATGGACTGCTGCGACGAGGAC
GGCGGCGGCGGGTCGGAGTCGACGGAGTCGTCGGCCGGCGGCGGCGGCGGGGAGCGGCAG
AGGGAGCATCCTTTCGTGGTGACGGAGCCCGGCGAGGTGGCGAGGGCCAAGAAGAACGGG
CTGGACTACCTGTTCCATCTGTACGAGCAGTGCCGCCTCTTCCTGCTGCAGGTGCAATCC
ATGGCTAAGCTGCATGGACACAAGTCCCCAACCAAGGTGACGAACCAGGTGTTCCGGTAC
GCGAAGAAGGTCGGGGCGAGCTACATCAACAAGCCCAAGATGCGGCACTACGTGCACTGC
TACGCGCTGCACTGCCTGGACGAGGAGGCGTCGGACGCGCTGCGGCGCGCCTACAAGGCC
CGCGGCGAGAACGTGGGGGCGTGGAGGCAGGCCTGCTACGCGCCGCTCGTCGACATCTCC
GCGCGCCACGGATTCGACATCGACGCCGTCTTCGCCGCGCACCCGCGCCTCGCCATCTGG
TACGTGCCCACCAGACTCCGCCAGCTCTGCCACCAGGCGCGGAGCAGCCACGCCGCCGCC
GCCGCCGCGCTCCCGCCGCCCTTGTTCTAA
>APO2_Hangangchal1
ATGGATCCCAACGATGCCTTCTCGGCCGCGCACCCGTTCCGGTGGGACCTCGGCCCGCCG
GCGCCGGCGCCCGTGCCCCCGCCGCCACCGCCACCGCCACCGCCGCCGCCGGCTAACGTG
CCCAGGGAGCTGGAGGAGCTGGTGGCAGGGTACGGCGTGCGGATGTCGACGGTGGCGCGG
ATCTCGGAGCTCGGGTTCACGGCGAGCACGCTCCTGGCCATGACGGAGCGCGAGCTCGAC
GACATGATGGCCGCGCTCGCCGGGCTGTTCCGCTGGGACCTGCTCCTCGGCGAGCGGTTC
GGCCTCCGCGCCGCGCTGCGAGCCGAGCGCGGCCGCCTGATGTCTCTCGGCGGCCGCCAC
CATGGGCACCAGTCCGGGAGCACCGTGGACGGCGCCTCCCAGGAAGTGTTGTCCGAGGAG
CATGACATGGCGGGGAGCGGCGGCATGGGCGACGACGACAACGGCAGGAGGATGGTGACC
GGCAAGAAGCAGGCAAAGAAGGGATCCGCGGCGAGGAAGGGCAAGAAGGCGAGGAGGAAG
AAGGTGGACGACCTAAGGCTGGACATGCAGGAGGACGAGATGGATTGCTGCGACGAGGAC
GGCGGCGGCGGGTCGGAGTCGACGGAGTCGTCGGCCGGCGGCGGCGGCGGGGAGCGGCAG
AGGGAGCATCCGTTCGTTGTGACGGAGCCCGGCGAGGTGGCGAGGGCCAAGAAGAACGGG
CTGGACTACCTGTTCCATCTGTACGAGCAGTGCCGCCTCTTCCTGCTGCAGGTGCAATCC
ATGGCTAAGCTGCATGGACACAAGTCCCCAACCAAGGTGACGAACCAGGTGTTCCGGTAC
GCGAAGAAGGTCGGGGCGAGCTACATCAACAAGCCCAAGATGCGGCACTACGTGCACTGC
TACGCGCTGCACTGCCTGGACGAGGAGGCGTCGGACGCGCTGCGGCGCGCCTACAAGGCC
CGCGGCGAGAACGTGGGGGCGTGGAGGCAGGCCTGCTACGCGCCGCTCGTCGACATCTCC
GCGCGCCACGGATTCGACATCGACGCCGTCTTCGCCGCGCACCCGCGCCTCGCCATCTGG
TACGTGCCCACCAGACTCCGCCAGCTCTGCCACCAGGCGCGGAGCAGCCACGCCGCCGCC
GCCGCCGCGCTCCCGCCGCCCTTGTTCTAA
>APO2_Bina-ay
ATGGATCCCAACGATGCCTTCTCGGCCGCGCACCCGTTCCGGTGGGACCTCGGCCCGCCG
GCGCCGGCGCCCGTGCCACCACCGCCGCCACCACCGCCGCCGCCGCCGCCGGCTAACGTG
CCCAGGGAGCTGGAGGAGCTGGTGGCAGGGTACGGCGTGCGGATGTCGACGGTGGCGCGG
ATCTCGGAGCTCGGGTTCACGGCGAGCACGCTCCTGGCCATGACGGAGCGCGAGCTCGAC
GACATGATGGCCGCGCTCGCCGGGCTGTTCCGCTGGGACCTGCTCCTCGGCGAGCGGTTC
GGCCTCCGCGCCGCGCTGCGAGCCGAGCGCGGCCGCCTGATGTCGCTCGGCGGCCGCCAC
CATGGGCACCAGTCCGGGAGCACCGTGGACGGCGCCTCCCAGGAAGTGTTGTCCGACGAG
CATGACATGGCGGGGAGCGGCGGCATGGGCGACGACGACAACGGCAGGAGGATGGTGACC
GGCAAGAAGCAGGCGAAGAAGGGATCCGCGGCGAGGAAGGGCAAGAAGGCGAGGAGGAAG
AAGGTGGACGACCTAAGGCTGGACATGCAGGAGGACGAGATGGACTGCTGCGACGAGGAC
GGCGGCGGCGGGTCGGAGTCGACGGAGTCGTCGGCCGGCGGCGGCGGCGGGGAGCGGCAG
AGGGAGCATCCTTTCGTGGTGACGGAGCCCGGCGAGGTGGCGAGGGCCAAGAAGAACGGG
CTGGACTACCTGTTCCATCTGTACGAGCAGTGCCGCCTCTTCCTGCTGCAGGTGCAATCC
ATGGCTAAGCTGCATGGACACAAGTCCCCAACCAAGGTGACGAACCAGGTGTTCCGGTAC
GCGAAGAAGGTCGGGGCGAGCTACATCAACAAGCCCAAGATGCGGCACTACGTGCACTGC
TACGCGCTGCACTGCCTGGACGAGGAGGCGTCGGACGCGCTGCGGCGCGCCTACAAGGCC
CGCGGCGAGAACGTGGGGGCGTGGAGGCAGGCCTGCTACGCGCCGCTCGTCGACATCTCC
GCGCGCCACGGATTCGACATCGACGCCGTCTTCGCCGCGCACCCGCGCCTCGCCATCTGG
TACGTGCCCACCAGACTCCGCCAGCTCTGCCACCAGGCGCGGAGCAGCCACGCCGCCGCC
GCCGCCGCGCTCCCGCCGCCCTTGTTCTAA
>APO2_Balikwadang
ATGGATCCCAACGATGCCTTCTCGGCCGCGCACCCGTTCCGGTGGGACCTCGGCCCGCCG
GCGCCGGCGCCCGTGCCACCACCGCCGCCACCACCGCCGCCGCCGCCGCCGGCTAACGTG
CCCAGGGAGCTGGAGGAGCTGGTGGCAGGGTACGGCGTGCGGATGTCGACGGTGGCGCGG
ATCTCGGAGCTCGGGTTCACGGCGAGCACGCTCCTGGCCATGACGGAGCGCGAGCTCGAC
GACATGATGGCCGCGCTCGCCGGGCTGTTCCGCTGGGACCTGCTCCTCGGCGAGCGGTTC
GGCCTCCGCGCCGCGCTGCGAGCCGAGCGCGGCCGCCTGATGTCGCTCGGCGGCCGCCAC
CATGGGCACCAGTCCGGGAGCACCGTGGACGGCGCCTCCCAGGAAGTGTTGTCCGACGAG
CATGACATGGCGGGGAGCGGCGGCATGGGCGACGACGACAACGGCAGGAGGATGGTGACC
GGCAAGAAGCAGGCGAAGAAGGGATCCGCGGCGAGGAAGGGCAAGAAGGCGAGGAGGAAG
AAGGTGGACGACCTAAGGCTGGACATGCAGGAGGACGAGATGGACTGCTGCGACGAGGAC
GGCGGCGGCGGGTCGGAGTCGACGGAGTCGTCGGCCGGCGGCGGCGGCGGGGAGCGGCAG
AGGGAGCATCCTTTCGTGGTGACGGAGCCCGGCGAGGTGGCGAGGGCCAAGAAGAACGGG
CTGGACTACCTGTTCCATCTGTACGAGCAGTGCCGCCTCTTCCTGCTGCAGGTGCAATCC
ATGGCTAAGCTGCATGGACACAAGTCCCCAACCAAGGTGACGAACCAGGTGTTCCGGTAC
GCGAAGAAGGTCGGGGCGAGCTACATCAACAAGCCCAAGATGCGGCACTACGTGCACTGC
TACGCGCTGCACTGCCTGGACGAGGAGGCGTCGGACGCGCTGCGGCGCGCCTACAAGGCC
CGCGGCGAGAACGTGGGGGCGTGGAGGCAGGCCTGCTACGCGCCGCTCGTCGACATCTCC
GCGCGCCACGGATTCGACATCGACGCCGTCTTCGCCGCGCACCCGCGCCTCGCCATCTGG
TACGTGCCCACCAGACTCCGCCAGCTCTGCCACCAGGCGCGGAGCAGCCACGCCGCCGCC
GCCGCCGCGCTCCCGCCGCCCTTGTTCTAA
>APO2_PTQDQmalilom
ATGGATCCCAACGATGCCTTCTCGGCCGCGCACCCGTTCCGGTGGGACCTCGGCCCGCCG
GCGCCGGCGCCCGTGCCCCCGCCGCCACCGCCACCGCCACCGCCGCCGCCGGCTAACGTG
CCCAGGGAGCTGGAGGAGCTGGTGGCAGGGTACGGCGTGCGGATGTCGACGGTGGCGCGG
ATCTCGGAGCTCGGGTTCACGGCGAGCACGCTCCTGGCCATGACGGAGCGCGAGCTCGAC
GACATGATGGCCGCGCTCGCCGGGCTGTTCCGCTGGGACCTGCTCCTCGGCGAGCGGTTC
GGCCTCCGCGCCGCGCTGCGAGCCGAGCGCGGCCGCCTGATGTCTCTCGGCGGCCGCCAC
CATGGGCACCAGTCCGGGAGCACCGTGGACGGCGCCTCCCAGGAAGTGTTGTCCGAGGAG
CATGACATGGCGGGGAGCGGCGGCATGGGCGACGACGACAACGGCAGGAGGATGGTGACC
GGCAAGAAGCAGGCAAAGAAGGGATCCGCGGCGAGGAAGGGCAAGAAGGCGAGGAGGAAG
AAGGTGGACGACCTAAGGCTGGACATGCAGGAGGACGAGATGGATTGCTGCGACGAGGAC
GGCGGCGGCGGGTCGGAGTCGACGGAGTCGTCGGCCGGCGGCGGCGGCGGGGAGCGGCAG
AGGGAGCATCCGTTCGTTGTGACGGAGCCCGGCGAGGTGGCGAGGGCCAAGAAGAACGGG
CTGGACTACCTGTTCCATCTGTACGAGCAGTGCCGCCTCTTCCTGCTGCAGGTGCAATCC
ATGGCTAAGCTGCATGGACACAAGTCCCCAACCAAGGTGACGAACCAGGTGTTCCGGTAC
GCGAAGAAGGTCGGGGCGAGCTACATCAACAAGCCCAAGATGCGGCACTACGTGCACTGC
TACGCGCTGCACTGCCTGGACGAGGAGGCGTCGGACGCGCTGCGGCGCGCCTACAAGGCC
CGCGGCGAGAACGTGGGGGCGTGGAGGCAGGCCTGCTACGCGCCGCTCGTCGACATCTCC
GCGCGCCACGGATTCGACATCGACGCCGTCTTCGCCGCGCACCCGCGCCTCGCCATCTGG
TACGTGCCCACCAGACTCCGCCAGCTCTGCCACCAGGCGCGGAGCAGCCACGCCGCCGCC
GCCGCCGCGCTCCCGCCGCCCTTGTTCTAA
>APO2_Sepat
ATGGATCCCAACGATGCCTTCTCGGCCGCGCACCCGTTCCGGTGGGACCTCGGCCCGCCG
GCGCCGGCGCCCGTGCCACCACCGCCGCCACCACCGCCGCCGCCGCCGCCGGCTAACGTG
CCCAGGGAGCTGGAGGAGCTGGTGGCAGGGTACGGCGTGCGGATGTCGACGGTGGCGCGG
ATCTCGGAGCTCGGGTTCACGGCGAGCACGCTCCTGGCCATGACGGAGCGCGAGCTCGAC
GACATGATGGCCGCGCTCGCCGGGCTGTTCCGCTGGGACCTGCTCCTCGGCGAGCGGTTC
GGCCTCCGCGCCGCGCTGCGAGCCGAGCGCGGCCGCCTGATGTCGCTCGGCGGCCGCCAC
CATGGGCACCAGTCCGGGAGCACCGTGGACGGCGCCTCCCAGGAAGTGTTGTCCGACGAG
CATGACATGGCGGGGAGCGGCGGCATGGGCGACGACGACAACGGCAGGAGGATGGTGACC
GGCAAGAAGCAGGCGAAGAAGGGATCCGCGGCGAGGAAGGGCAAGAAGGCGAGGAGGAAG
AAGGTGGACGACCTAAGGCTGGACATGCAGGAGGACGAGATGGACTGCTGCGACGAGGAC
GGCGGCGGCGGGTCGGAGTCGACGGAGTCGTCGGCCGGCGGCGGCGGCGGGGAGCGGCAG
AGGGAGCATCCTTTCGTGGTGACGGAGCCCGGCGAGGTGGCGAGGGCCAAGAAGAACGGG
CTGGACTACCTGTTCCATCTGTACGAGCAGTGCCGCCTCTTCCTGCTGCAGGTGCAATCC
ATGGCTAAGCTGCATGGACACAAGTCCCCAACCAAGGTGACGAACCAGGTGTTCCGGTAC
GCGAAGAAGGTCGGGGCGAGCTACATCAACAAGCCCAAGATGCGGCACTACGTGCACTGC
TACGCGCTGCACTGCCTGGACGAGGAGGCGTCGGACGCGCTGCGGCGCGCCTACAAGGCC
CGCGGCGAGAACGTGGGGGCGTGGAGGCAGGCCTGCTACGCGCCGCTCGTCGACATCTCC
GCGCGCCACGGATTCGACATCGACGCCGTCTTCGCCGCGCACCCGCGCCTCGCCATCTGG
TACGTGCCCACCAGACTCCGCCAGCTCTGCCACCAGGCGCGGAGCAGCCACGCCGCCGCC
GCCGCCGCGCTCCCGCCGCCCTTGTTCTAA
>APO2_Guyod
ATGGATCCCAACGATGCCTTCTCGGCCGCGCACCCGTTCCGGTGGGACCTCGGCCCGCCG
GCGCCGGCGCCCGTGCCACCACCGCCGCCACCACCGCCGCCGCCGCCGCCGGCTAACGTG
CCCAGGGAGCTGGAGGAGCTGGTGGCAGGGTACGGCGTGCGGATGTCGACGGTGGCGCGG
ATCTCGGAGCTCGGGTTCACGGCGAGCACGCTCCTGGCCATGACGGAGCGCGAGCTCGAC
GACATGATGGCCGCGCTCGCCGGGCTGTTCCGCTGGGACCTGCTCCTCGGCGAGCGGTTC
GGCCTCCGCGCCGCGCTGCGAGCCGAGCGCGGCCGCCTGATGTCGCTCGGCGGCCGCCAC
CATGGGCACCAGTCCGGGAGCACCGTGGACGGCGCCTCCCAGGAAGTGTTGTCCGACGAG
CATGACATGGCGGGGAGCGGCGGCATGGGCGACGACGACAACGGCAGGAGGATGGTGACC
GGCAAGAAGCAGGCGAAGAAGGGATCCGCGGCGAGGAAGGGCAAGAAGGCGAGGAGGAAG
AAGGTGGACGACCTAAGGCTGGACATGCAGGAGGACGAGATGGACTGCTGCGACGAGGAC
GGCGGCGGCGGGTCGGAGTCGACGGAGTCGTCGGCCGGCGGCGGCGGCGGGGAGCGGCAG
AGGGAGCATCCTTTCGTGGTGACGGAGCCCGGCGAGGTGGCGAGGGCCAAGAAGAACGGG
CTGGACTACCTGTTCCATCTGTACGAGCAGTGCCGCCTCTTCCTGCTGCAGGTGCAATCC
ATGGCTAAGCTGCATGGACACAAGTCCCCAACCAAGGTGACGAACCAGGTGTTCCGGTAC
GCGAAGAAGGTCGGGGCGAGCTACATCAACAAGCCCAAGATGCGGCACTACGTGCACTGC
TACGCGCTGCACTGCCTGGACGAGGAGGCGTCGGACGCGCTGCGGCGCGCCTACAAGGCC
CGCGGCGAGAACGTGGGGGCGTGGAGGCAGGCCTGCTACGCGCCGCTCGTCGACATCTCC
GCGCGCCACGGATTCGACATCGACGCCGTCTTCGCCGCGCACCCGCGCCTCGCCATCTGG
TACGTGCCCACCAGACTCCGCCAGCTCTGCCACCAGGCGCGGAGCAGCCACGCCGCCGCC
GCCGCCGCGCTCCCGCCGCCCTTGTTCTAA
>APO2_Kiangan
ATGGATCCCAACGATGCCTTCTCGGCCGCGCACCCGTTCCGGTGGGACCTCGGCCCGCCG
GCGCCGGCGCCCGTGCCACCACCGCCGCCACCACCGCCGCCGCCGCCGCCGGCTAACGTG
CCCAGGGAGCTGGAGGAGCTGGTGGCAGGGTACGGCGTGCGGATGTCGACGGTGGCGCGG
ATCTCGGAGCTCGGGTTCACGGCGAGCACGCTCCTGGCCATGACGGAGCGCGAGCTCGAC
GACATGATGGCCGCGCTCGCCGGGCTGTTCCGCTGGGACCTGCTCCTCGGCGAGCGGTTC
GGCCTCCGCGCCGCGCTGCGAGCCGAGCGCGGCCGCCTGATGTCGCTCGGCGGCCGCCAC
CATGGGCACCAGTCCGGGAGCACCGTGGACGGCGCCTCCCAGGAAGTGTTGTCCGACGAG
CATGACATGGCGGGGAGCGGCGGCATGGGCGACGACGACAACGGCAGGAGGATGGTGACC
GGCAAGAAGCAGGCGAAGAAGGGATCCGCGGCGAGGAAGGGCAAGAAGGCGAGGAGGAAG
AAGGTGGACGACCTAAGGCTGGACATGCAGGAGGACGAGATGGACTGCTGCGACGAGGAC
GGCGGCGGCGGGTCGGAGTCGACGGAGTCGTCGGCCGGCGGCGGCGGCGGGGAGCGGCAG
AGGGAGCATCCTTTCGTGGTGACGGAGCCCGGCGAGGTGGCGAGGGCCAAGAAGAACGGG
CTGGACTACCTGTTCCATCTGTACGAGCAGTGCCGCCTCTTCCTGCTGCAGGTGCAATCC
ATGGCTAAGCTGCATGGACACAAGTCCCCAACCAAGGTGACGAACCAGGTGTTCCGGTAC
GCGAAGAAGGTCGGGGCGAGCTACATCAACAAGCCCAAGATGCGGCACTACGTGCACTGC
TACGCGCTGCACTGCCTGGACGAGGAGGCGTCGGACGCGCTGCGGCGCGCCTACAAGGCC
CGCGGCGAGAACGTGGGGGCGTGGAGGCAGGCCTGCTACGCGCCGCTCGTCGACATCTCC
GCGCGCCACGGATTCGACATCGACGCCGTCTTCGCCGCGCACCCGCGCCTCGCCATCTGG
TACGTGCCCACCAGACTCCGCCAGCTCTGCCACCAGGCGCGGAGCAGCCACGCCGCCGCC
GCCGCCGCGCTCCCGCCGCCCTTGTTCTAA
>APO2_Kiwisan
ATGGATCCCAACGATGCCTTCTCGGCCGCGCACCCGTTCCGGTGGGACCTCGGCCCGCCG
GCGCCGGCGCCCGTGCCACCACCGCCGCCACCACCGCCGCCGCCGCCGCCGGCTAACGTG
CCCAGGGAGCTGGAGGAGCTGGTGGCAGGGTACGGCGTGCGGATGTCGACGGTGGCGCGG
ATCTCGGAGCTCGGGTTCACGGCGAGCACGCTCCTGGCCATGACGGAGCGCGAGCTCGAC
GACATGATGGCCGCGCTCGCCGGGCTGTTCCGCTGGGACCTGCTCCTCGGCGAGCGGTTC
GGCCTCCGCGCCGCGCTGCGAGCCGAGCGCGGCCGCCTGATGTCGCTCGGCGGCCGCCAC
CATGGGCACCAGTCCGGGAGCACCGTGGACGGCGCCTCCCAGGAAGTGTTGTCCGACGAG
CATGACATGGCGGGGAGCGGCGGCATGGGCGACGACGACAACGGCAGGAGGATGGTGACC
GGCAAGAAGCAGGCGAAGAAGGGATCCGCGGCGAGGAAGGGCAAGAAGGCGAGGAGGAAG
AAGGTGGACGACCTAAGGCTGGACATGCAGGAGGACGAGATGGACTGCTGCGACGAGGAC
GGCGGCGGCGGGTCGGAGTCGACGGAGTCGTCGGCCGGCGGCGGCGGCGGGGAGCGGCAG
AGGGAGCATCCTTTCGTGGTGACGGAGCCCGGCGAGGTGGCGAGGGCCAAGAAGAACGGG
CTGGACTACCTGTTCCATCTGTACGAGCAGTGCCGCCTCTTCCTGCTGCAGGTGCAATCC
ATGGCTAAGCTGCATGGACACAAGTCCCCAACCAAGGTGACGAACCAGGTGTTCCGGTAC
GCGAAGAAGGTCGGGGCGAGCTACATCAACAAGCCCAAGATGCGGCACTACGTGCACTGC
TACGCGCTGCACTGCCTGGACGAGGAGGCGTCGGACGCGCTGCGGCGCGCCTACAAGGCC
CGCGGCGAGAACGTGGGGGCGTGGAGGCAGGCCTGCTACGCGCCGCTCGTCGACATCTCC
GCGCGCCACGGATTCGACATCGACGCCGTCTTCGCCGCGCACCCGCGCCTCGCCATCTGG
TACGTGCCCACCAGACTCCGCCAGCTCTGCCACCAGGCGCGGAGCAGCCACGCCGCCGCC
GCCGCCGCGCTCCCGCCGCCCTTGTTCTAA
>APO2_Salanay(sabbol)
ATGGATCCCAACGATGCCTTCTCGGCCGCGCACCCGTTCCGGTGGGACCTCGGCCCGCCG
GCGCCGGCGCCCGTGCCACCACCGCCGCCACCACCGCCGCCGCCGCCGCCGGCTAACGTG
CCCAGGGAGCTGGAGGAGCTGGTGGCAGGGTACGGCGTGCGGATGTCGACGGTGGCGCGG
ATCTCGGAGCTCGGGTTCACGGCGAGCACGCTCCTGGCCATGACGGAGCGCGAGCTCGAC
GACATGATGGCCGCGCTCGCCGGGCTGTTCCGCTGGGACCTGCTCCTCGGCGAGCGGTTC
GGCCTCCGCGCCGCGCTGCGAGCCGAGCGCGGCCGCCTGATGTCGCTCGGCGGCCGCCAC
CATGGGCACCAGTCCGGGAGCACCGTGGACGGCGCCTCCCAGGAAGTGTTGTCCGACGAG
CATGACATGGCGGGGAGCGGCGGCATGGGCGACGACGACAACGGCAGGAGGATGGTGACC
GGCAAGAAGCAGGCGAAGAAGGGATCCGCGGCGAGGAAGGGCAAGAAGGCGAGGAGGAAG
AAGGTGGACGACCTAAGGCTGGACATGCAGGAGGACGAGATGGACTGCTGCGACGAGGAC
GGCGGCGGCGGGTCGGAGTCGACGGAGTCGTCGGCCGGCGGCGGCGGCGGGGAGCGGCAG
AGGGAGCATCCTTTCGTGGTGACGGAGCCCGGCGAGGTGGCGAGGGCCAAGAAGAACGGG
CTGGACTACCTGTTCCATCTGTACGAGCAGTGCCGCCTCTTCCTGCTGCAGGTGCAATCC
ATGGCTAAGCTGCATGGACACAAGTCCCCAACCAAGGTGACGAACCAGGTGTTCCGGTAC
GCGAAGAAGGTCGGGGCGAGCTACATCAACAAGCCCAAGATGCGGCACTACGTGCACTGC
TACGCGCTGCACTGCCTGGACGAGGAGGCGTCGGACGCGCTGCGGCGCGCCTACAAGGCC
CGCGGCGAGAACGTGGGGGCGTGGAGGCAGGCCTGCTACGCGCCGCTCGTCGACATCTCC
GCGCGCCACGGATTCGACATCGACGCCGTCTTCGCCGCGCACCCGCGCCTCGCCATCTGG
TACGTGCCCACCAGACTCCGCCAGCTCTGCCACCAGGCGCGGAGCAGCCACGCCGCCGCC
GCCGCCGCGCTCCCGCCGCCCTTGTTCTAA
>APO2_Sangmi 4
ATGGATCCCAACGATGCCTTCTCGGCCGCGCACCCGTTCCGGTGGGACCTCGGCCCGCCG
GCGCCGGCGCCCGTGCCACCACCGCCGCCACCACCGCCGCCGCCGCCGCCGGCTAACGTG
CCCAGGGAGCTGGAGGAGCTGGTGGCAGGGTACGGCGTGCGGATGTCGACGGTGGCGCGG
ATCTCGGAGCTCGGGTTCACGGCGAGCACGCTCCTGGCCATGACGGAGCGCGAGCTCGAC
GACATGATGGCCGCGCTCGCCGGGCTGTTCCGCTGGGACCTGCTCCTCGGCGAGCGGTTC
GGCCTCCGCGCCGCGCTGCGAGCCGAGCGCGGCCGCCTGATGTCGCTCGGCGGCCGCCAC
CATGGGCACCAGTCCGGGAGCACCGTGGACGGCGCCTCCCAGGAAGTGTTGTCCGACGAG
CATGACATGGCGGGGAGCGGCGGCATGGGCGACGACGACAACGGCAGGAGGATGGTGACC
GGCAAGAAGCAGGCGAAGAAGGGATCCGCGGCGAGGAAGGGCAAGAAGGCGAGGAGGAAG
AAGGTGGACGACCTAAGGCTGGACATGCAGGAGGACGAGATGGACTGCTGCGACGAGGAC
GGCGGCGGCGGGTCGGAGTCGACGGAGTCGTCGGCCGGCGGCGGCGGCGGGGAGCGGCAG
AGGGAGCATCCTTTCGTGGTGACGGAGCCCGGCGAGGTGGCGAGGGCCAAGAAGAACGGG
CTGGACTACCTGTTCCATCTGTACGAGCAGTGCCGCCTCTTCCTGCTGCAGGTGCAATCC
ATGGCTAAGCTGCATGGACACAAGTCCCCAACCAAGGTGACGAACCAGGTGTTCCGGTAC
GCGAAGAAGGTCGGGGCGAGCTACATCAACAAGCCCAAGATGCGGCACTACGTGCACTGC
TACGCGCTGCACTGCCTGGACGAGGAGGCGTCGGACGCGCTGCGGCGCGCCTACAAGGCC
CGCGGCGAGAACGTGGGGGCGTGGAGGCAGGCCTGCTACGCGCCGCTCGTCGACATCTCC
GCGCGCCACGGATTCGACATCGACGCCGTCTTCGCCGCGCACCCGCGCCTCGCCATCTGG
TACGTGCCCACCAGACTCCGCCAGCTCTGCCACCAGGCGCGGAGCAGCCACGCCGCCGCC
GCCGCCGCGCTCCCGCCGCCCTTGTTCTAA
>APO2_Wuyunjing8
ATGGATCCCAACGATGCCTTCTCGGCCGCGCACCCGTTCCGGTGGGACCTCGGCCCGCCG
GCGCCGGCGCCCGTGCCACCACCGCCGCCACCACCGCCGCCGCCGCCGCCGGCTAACGTG
CCCAGGGAGCTGGAGGAGCTGGTGGCAGGGTACGGCGTGCGGATGTCGACGGTGGCGCGG
ATCTCGGAGCTCGGGTTCACGGCGAGCACGCTCCTGGCCATGACGGAGCGCGAGCTCGAC
GACATGATGGCCGCGCTCGCCGGGCTGTTCCGCTGGGACCTGCTCCTCGGCGAGCGGTTC
GGCCTCCGCGCCGCGCTGCGAGCCGAGCGCGGCCGCCTGATGTCGCTCGGCGGCCGCCAC
CATGGGCACCAGTCCGGGAGCACCGTGGACGGCGCCTCCCAGGAAGTGTTGTCCGACGAG
CATGACATGGCGGGGAGCGGCGGCATGGGCGACGACGACAACGGCAGGAGGATGGTGACC
GGCAAGAAGCAGGCGAAGAAGGGATCCGCGGCGAGGAAGGGCAAGAAGGCGAGGAGGAAG
AAGGTGGACGACCTAAGGCTGGACATGCAGGAGGACGAGATGGACTGCTGCGACGAGGAC
GGCGGCGGCGGGTCGGAGTCGACGGAGTCGTCGGCCGGCGGCGGCGGCGGGGAGCGGCAG
AGGGAGCATCCTTTCGTGGTGACGGAGCCCGGCGAGGTGGCGAGGGCCAAGAAGAACGGG
CTGGACTACCTGTTCCATCTGTACGAGCAGTGCCGCCTCTTCCTGCTGCAGGTGCAATCC
ATGGCTAAGCTGCATGGACACAAGTCCCCAACCAAGGTGACGAACCAGGTGTTCCGGTAC
GCGAAGAAGGTCGGGGCGAGCTACATCAACAAGCCCAAGATGCGGCACTACGTGCACTGC
TACGCGCTGCACTGCCTGGACGAGGAGGCGTCGGACGCGCTGCGGCGCGCCTACAAGGCC
CGCGGCGAGAACGTGGGGGCGTGGAGGCAGGCCTGCTACGCGCCGCTCGTCGACATCTCC
GCGCGCCACGGATTCGACATCGACGCCGTCTTCGCCGCGCACCCGCGCCTCGCCATCTGG
TACGTGCCCACCAGACTCCGCCAGCTCTGCCACCAGGCGCGGAGCAGCCACGCCGCCGCC
GCCGCCGCGCTCCCGCCGCCCTTGTTCTAA
>APO2_Wuyujing 14
ATGGATCCCAACGATGCCTTCTCGGCCGCGCACCCGTTCCGGTGGGACCTCGGCCCGCCG
GCGCCGGCGCCCGTGCCACCACCGCCGCCACCACCGCCGCCGCCGCCGCCGGCTAACGTG
CCCAGGGAGCTGGAGGAGCTGGTGGCAGGGTACGGCGTGCGGATGTCGACGGTGGCGCGG
ATCTCGGAGCTCGGGTTCACGGCGAGCACGCTCCTGGCCATGACGGAGCGCGAGCTCGAC
GACATGATGGCCGCGCTCGCCGGGCTGTTCCGCTGGGACCTGCTCCTCGGCGAGCGGTTC
GGCCTCCGCGCCGCGCTGCGAGCCGAGCGCGGCCGCCTGATGTCGCTCGGCGGCCGCCAC
CATGGGCACCAGTCCGGGAGCACCGTGGACGGCGCCTCCCAGGAAGTGTTGTCCGACGAG
CATGACATGGCGGGGAGCGGCGGCATGGGCGACGACGACAACGGCAGGAGGATGGTGACC
GGCAAGAAGCAGGCGAAGAAGGGATCCGCGGCGAGGAAGGGCAAGAAGGCGAGGAGGAAG
AAGGTGGACGACCTAAGGCTGGACATGCAGGAGGACGAGATGGACTGCTGCGACGAGGAC
GGCGGCGGCGGGTCGGAGTCGACGGAGTCGTCGGCCGGCGGCGGCGGCGGGGAGCGGCAG
AGGGAGCATCCTTTCGTGGTGACGGAGCCCGGCGAGGTGGCGAGGGCCAAGAAGAACGGG
CTGGACTACCTGTTCCATCTGTACGAGCAGTGCCGCCTCTTCCTGCTGCAGGTGCAATCC
ATGGCTAAGCTGCATGGACACAAGTCCCCAACCAAGGTGACGAACCAGGTGTTCCGGTAC
GCGAAGAAGGTCGGGGCGAGCTACATCAACAAGCCCAAGATGCGGCACTACGTGCACTGC
TACGCGCTGCACTGCCTGGACGAGGAGGCGTCGGACGCGCTGCGGCGCGCCTACAAGGCC
CGCGGCGAGAACGTGGGGGCGTGGAGGCAGGCCTGCTACGCGCCGCTCGTCGACATCTCC
GCGCGCCACGGATTCGACATCGACGCCGTCTTCGCCGCGCACCCGCGCCTCGCCATCTGG
TACGTGCCCACCAGACTCCGCCAGCTCTGCCACCAGGCGCGGAGCAGCCACGCCGCCGCC
GCCGCCGCGCTCCCGCCGCCCTTGTTCTAA
>APO2_Cisadane
ATGGATCCCAACGATGCCTTCTCGGCCGCGCACCCGTTCCGGTGGGACCTCGGCCCGCCG
GCGCCGGCGCCCGTGCCCCCGCCGCCACCGCCACCGCCACCGCCGCCGCCGGCTAACGTG
CCCAGGGAGCTGGAGGAGCTGGTGGCAGGGTACGGCGTGCGGATGTCGACGGTGGCGCGG
ATCTCGGAGCTCGGGTTCACGGCGAGCACGCTCCTGGCCATGACGGAGCGCGAGCTCGAC
GACATGATGGCCGCGCTCGCCGGGCTGTTCCGCTGGGACCTGCTCCTCGGCGAGCGGTTC
GGCCTCCGCGCCGCGCTGCGAGCCGAGCGCGGCCGCCTGATGTCTCTCGGCGGCCGCCAC
CATGGGCACCAGTCCGGGAGCACCGTGGACGGCGCCTCCCAGGAAGTGTTGTCCGAGGAG
CATGACATGGCGGGGAGCGGCGGCATGGGCGACGACGACAACGGCAGGAGGATGGTGACC
GGCAAGAAGCAGGCAAAGAAGGGATCCGCGGCGAGGAAGGGCAAGAAGGCGAGGAGGAAG
AAGGTGGACGACCTAAGGCTGGACATGCAGGAGGACGAGATGGATTGCTGCGACGAGGAC
GGCGGCGGCGGGTCGGAGTCGACGGAGTCGTCGGCCGGCGGCGGCGGCGGGGAGCGGCAG
AGGGAGCATCCGTTCGTTGTGACGGAGCCCGGCGAGGTGGCGAGGGCCAAGAAGAACGGG
CTGGACTACCTGTTCCATCTGTACGAGCAGTGCCGCCTCTTCCTGCTGCAGGTGCAATCC
ATGGCTAAGCTGCATGGACACAAGTCCCCAACCAAGGTGACGAACCAGGTGTTCCGGTAC
GCGAAGAAGGTCGGGGCGAGCTACATCAACAAGCCCAAGATGCGGCACTACGTGCACTGC
TACGCGCTGCACTGCCTGGACGAGGAGGCGTCGGACGCGCTGCGGCGCGCCTACAAGGCC
CGCGGCGAGAACGTGGGGGCGTGGAGGCAGGCCTGCTACGCGCCGCTCGTCGACATCTCC
GCGCGCCACGGATTCGACATCGACGCCGTCTTCGCCGCGCACCCGCGCCTCGCCATCTGG
TACGTGCCCACCAGACTCCGCCAGCTCTGCCACCAGGCGCGGAGCAGCCACGCCGCCGCC
GCCGCCGCGCTCCCGCCGCCCTTGTTCTAA
>APO2_BPI76(nonsensitive)
ATGGATCCCAACGATGCCTTCTCGGCCGCGCACCCGTTCCGGTGGGACCTCGGCCCGCCG
GCGCCGGCGCCCGTGCCACCACCGCCGCCACCACCGCCGCCGCCGCCGCCGGCTAACGTG
CCCAGGGAGCTGGAGGAGCTGGTGGCAGGGTACGGCGTGCGGATGTCGACGGTGGCGCGG
ATCTCGGAGCTCGGGTTCACGGCGAGCACGCTCCTGGCCATGACGGAGCGCGAGCTCGAC
GACATGATGGCCGCGCTCGCCGGGCTGTTCCGCTGGGACCTGCTCCTCGGCGAGCGGTTC
GGCCTCCGCGCCGCGCTGCGAGCCGAGCGCGGCCGCCTGATGTCGCTCGGCGGCCGCCAC
CATGGGCACCAGTCCGGGAGCACCGTGGACGGCGCCTCCCAGGAAGTGTTGTCCGACGAG
CATGACATGGCGGGGAGCGGCGGCATGGGCGACGACGACAACGGCAGGAGGATGGTGACC
GGCAAGAAGCAGGCGAAGAAGGGATCCGCGGCGAGGAAGGGCAAGAAGGCGAGGAGGAAG
AAGGTGGACGACCTAAGGCTGGACATGCAGGAGGACGAGATGGACTGCTGCGACGAGGAC
GGCGGCGGCGGGTCGGAGTCGACGGAGTCGTCGGCCGGCGGCGGCGGCGGGGAGCGGCAG
AGGGAGCATCCTTTCGTGGTGACGGAGCCCGGCGAGGTGGCGAGGGCCAAGAAGAACGGG
CTGGACTACCTGTTCCATCTGTACGAGCAGTGCCGCCTCTTCCTGCTGCAGGTGCAATCC
ATGGCTAAGCTGCATGGACACAAGTCCCCAACCAAGGTGACGAACCAGGTGTTCCGGTAC
GCGAAGAAGGTCGGGGCGAGCTACATCAACAAGCCCAAGATGCGGCACTACGTGCACTGC
TACGCGCTGCACTGCCTGGACGAGGAGGCGTCGGACGCGCTGCGGCGCGCCTACAAGGCC
CGCGGCGAGAACGTGGGGGCGTGGAGGCAGGCCTGCTACGCGCCGCTCGTCGACATCTCC
GCGCGCCACGGATTCGACATCGACGCCGTCTTCGCCGCGCACCCGCGCCTCGCCATCTGG
TACGTGCCCACCAGACTCCGCCAGCTCTGCCACCAGGCGCGGAGCAGCCACGCCGCCGCC
GCCGCCGCGCTCCCGCCGCCCTTGTTCTAA
>APO2_Lemont
ATGGATCCCAACGATGCCTTCTCGGCCGCGCACCCGTTCCGGTGGGACCTCGGCCCGCCG
GCGCCGGCGCCCGTGCCACCACCGCCGCCACCACCGCCGCCGCCGCCGCCGGCTAACGTG
CCCAGGGAGCTGGAGGAGCTGGTGGCAGGGTACGGCGTGCGGATGTCGACGGTGGCGCGG
ATCTCGGAGCTCGGGTTCACGGCGAGCACGCTCCTGGCCATGACGGAGCGCGAGCTCGAC
GACATGATGGCCGCGCTCGCCGGGCTGTTCCGCTGGGACCTGCTCCTCGGCGAGCGGTTC
GGCCTCCGCGCCGCGCTGCGAGCCGAGCGCGGCCGCCTGATGTCGCTCGGCGGCCGCCAC
CATGGGCACCAGTCCGGGAGCACCGTGGACGGCGCCTCCCAGGAAGTGTTGTCCGACGAG
CATGACATGGCGGGGAGCGGCGGCATGGGCGACGACGACAACGGCAGGAGGATGGTGACC
GGCAAGAAGCAGGCGAAGAAGGGATCCGCGGCGAGGAAGGGCAAGAAGGCGAGGAGGAAG
AAGGTGGACGACCTAAGGCTGGACATGCAGGAGGACGAGATGGACTGCTGCGACGAGGAC
GGCGGCGGCGGGTCGGAGTCGACGGAGTCGTCGGCCGGCGGCGGCGGCGGGGAGCGGCAG
AGGGAGCATCCTTTCGTGGTGACGGAGCCCGGCGAGGTGGCGAGGGCCAAGAAGAACGGG
CTGGACTACCTGTTCCATCTGTACGAGCAGTGCCGCCTCTTCCTGCTGCAGGTGCAATCC
ATGGCTAAGCTGCATGGACACAAGTCCCCAACCAAGGTGACGAACCAGGTGTTCCGGTAC
GCGAAGAAGGTCGGGGCGAGCTACATCAACAAGCCCAAGATGCGGCACTACGTGCACTGC
TACGCGCTGCACTGCCTGGACGAGGAGGCGTCGGACGCGCTGCGGCGCGCCTACAAGGCC
CGCGGCGAGAACGTGGGGGCGTGGAGGCAGGCCTGCTACGCGCCGCTCGTCGACATCTCC
GCGCGCCACGGATTCGACATCGACGCCGTCTTCGCCGCGCACCCGCGCCTCGCCATCTGG
TACGTGCCCACCAGACTCCGCCAGCTCTGCCACCAGGCGCGGAGCAGCCACGCCGCCGCC
GCCGCCGCGCTCCCGCCGCCCTTGTTCTAA
>APO2_Basmati375
ATGGATCCCAACGATGCCTTCTCGGCCGCGCACCCGTTCCGGTGGGACCTCGGCCCGCCG
GCGCCGGCGCCCGTGCCACCACCGCCGCCACCACCGCCGCCGCCGCCGCCGGCTAACGTG
CCCAGGGAGCTGGAGGAGCTGGTGGCAGGGTACGGCGTGCGGATGTCGACGGTGGCGCGG
ATCTCGGAGCTCGGGTTCACGGCGAGCACGCTCCTGGCCATGACGGAGCGCGAGCTCGAC
GACATGATGGCCGCGCTCGCCGGGCTGTTCCGCTGGGACCTGCTCCTCGGCGAGCGGTTC
GGCCTCCGCGCCGCGCTGCGAGCCGAGCGCGGCCGCCTGATGTCGCTCGGCGGCCGCCAC
CATGGGCACCAGTCCGGGAGCACCGTGGACGGCGCCTCCCAGGAAGTGTTGTCCGACGAG
CATGACATGGCGGGGAGCGGCGGCATGGGCGACGACGACAACGGCAGGAGGATGGTGACC
GGCAAGAAGCAGGCGAAGAAGGGATCCGCGGCGAGGAAGGGCAAGAAGGCGAGGAGGAAG
AAGGTGGACGACCTAAGGCTGGACATGCAGGAGGACGAGATGGACTGCTGCGACGAGGAC
GGCGGCGGCGGGTCGGAGTCGACGGAGTCGTCGGCCGGCGGCGGCGGCGGGGAGCGGCAG
AGGGAGCATCCTTTCGTGGTGACGGAGCCCGGCGAGGTGGCGAGGGCCAAGAAGAACGGG
CTGGACTACCTGTTCCATCTGTACGAGCAGTGCCGCCTCTTCCTGCTGCAGGTGCAATCC
ATGGCTAAGCTGCATGGACACAAGTCCCCAACCAAGGTGACGAACCAGGTGTTCCGGTAC
GCGAAGAAGGTCGGGGCGAGCTACATCAACAAGCCCAAGATGCGGCACTACGTGCACTGC
TACGCGCTGCACTGCCTGGACGAGGAGGCGTCGGACGCGCTGCGGCGCGCCTACAAGGCC
CGCGGCGAGAACGTGGGGGCGTGGAGGCAGGCCTGCTACGCGCCGCTCGTCGACATCTCC
GCGCGCCACGGATTCGACATCGACGCCGTCTTCGCCGCGCACCCGCGCCTCGCCATCTGG
TACGTGCCCACCAGACTCCGCCAGCTCTGCCACCAGGCGCGGAGCAGCCACGCCGCCGCC
GCCGCCGCGCTCCCGCCGCCCTTGTTCTAA
>APO2_Jhona 349
ATGGATCCCAACGATGCCTTCTCGGCCGCGCACCCGTTCCGGTGGGACCTCGGCCCGCCG
GCGCCGGCGCCCGTGCCCCCGCCGCCACCGCCACCGCCACCACCGCCGCCGGCTAACGTG
CCCAGGGAGCTGGAGGAGCTGGTGGCAGGGTACGGCGTGCGGATGTCGACGGTGGCGCGG
ATCTCGGAGCTCGGGTTCACGGCGAGCACGCTCCTGGCCATGACGGAGCGCGAGCTCGAC
GACATGATGGCCGCGCTCGCCGGGCTGTTCCGCTGGGACCTGCTCCTCGGCGAGCGGTTC
GGCCTCCGCGCCGCGCTGCGAGCCGAGCGCGGCCGCCTGATGTCTCTCGGCGGCCGCCAC
CATGGGCACCAGTCCGGGAGCACCGTGGACGGCGCCTCCCAGGAAGTGTTGTCCGAGGAG
CATGACATGGCGGGGAGCGGCGGCATGGGCGACGACGACAACGGCAGGAGGATGGTGACC
GGCAAGAAGCAGGCAAAGAAGGGATCCGCGGCGAGGAAGGGCAAGAAGGCGAGGAGGAAG
AAGGTGGACGACCTAAGGCTGGACATGCAGGAGGACGAGATGGATTGCTGCGACGAGGAC
GGCGGCGGCGGGTCGGAGTCGACGGAGTCGTCGGCCGGCGGCGGCGGCGGGGAGCGGCAG
AGGGAGCATCCGTTCGTTGTGACGGAGCCCGGCGAGGTGGCGAGGGCCAAGAAGAACGGG
CTGGACTACCTGTTCCATCTGTACGAGCAGTGCCGCCTCTTCCTGCTGCAGGTGCAATCC
ATGGCTAAGCTGCATGGACACAAGTCCCCAACCAAGGTGACGAACCAGGTGTTCCGGTAC
GCGAAGAAGGTCGGGGCGAGCTACATCAACAAGCCCAAGATGCGGCATTACGTGCACTGC
TACGCGCTGCACTGCCTGGACGAGGAGGCGTCGGACGCGCTGCGGCGCGCCTACAAGGCC
CGCGGCGAGAACGTGGGGGCGTGGAGGCAGGCCTGCTACGCGCCGCTCGTCGACATCTCC
GCGCGCCACGGATTCGACATCGACGCCGTCTTCGCCGCGCACCCGCGCCTCGCCATCTGG
TACGTGCCCACCAGACTCCGCCAGCTCTGCCACCAGGCGCGGAGCAGCCACGCCGCCGCC
GCCGCCGCGCTCCCGCCGCCCTTGTTCTAA
>APO2_NurienBulu
ATGGATCCCAACGATGCCTTCTCGGCCGCGCACCCGTTCCGGTGGGACCTCGGCCCGCCG
GCGCCGGCGCCCGTGCCACCACCGCCGCCACCACCGCCGCCGCCGCCGCCGGCTAACGTG
CCCAGGGAGCTGGAGGAGCTGGTGGCAGGGTACGGCGTGCGGATGTCGACGGTGGCGCGG
ATCTCGGAGCTCGGGTTCACGGCGAGCACGCTCCTGGCCATGACGGAGCGCGAGCTCGAC
GACATGATGGCCGCGCTCGCCGGGCTGTTCCGCTGGGACCTGCTCCTCGGCGAGCGGTTC
GGCCTCCGCGCCGCGCTGCGAGCCGAGCGCGGCCGCCTGATGTCGCTCGGCGGCCGCCAC
CATGGGCACCAGTCCGGGAGCACCGTGGACGGCGCCTCCCAGGAAGTGTTGTCCGACGAG
CATGACATGGCGGGGAGCGGCGGCATGGGCGACGACGACAACGGCAGGAGGATGGTGACC
GGCAAGAAGCAGGCGAAGAAGGGATCCGCGGCGAGGAAGGGCAAGAAGGCGAGGAGGAAG
AAGGTGGACGACCTAAGGCTGGACATGCAGGAGGACGAGATGGACTGCTGCGACGAGGAC
GGCGGCGGCGGGTCGGAGTCGACGGAGTCGTCGGCCGGCGGCGGCGGCGGGGAGCGGCAG
AGGGAGCATCCTTTCGTGGTGACGGAGCCCGGCGAGGTGGCGAGGGCCAAGAAGAACGGG
CTGGACTACCTGTTCCATCTGTACGAGCAGTGCCGCCTCTTCCTGCTGCAGGTGCAATCC
ATGGCTAAGCTGCATGGACACAAGTCCCCAACCAAGGTGACGAACCAGGTGTTCCGGTAC
GCGAAGAAGGTCGGGGCGAGCTACATCAACAAGCCCAAGATGCGGCACTACGTGCACTGC
TACGCGCTGCACTGCCTGGACGAGGAGGCGTCGGACGCGCTGCGGCGCGCCTACAAGGCC
CGCGGCGAGAACGTGGGGGCGTGGAGGCAGGCCTGCTACGCGCCGCTCGTCGACATCTCC
GCGCGCCACGGATTCGACATCGACGCCGTCTTCGCCGCGCACCCGCGCCTCGCCATCTGG
TACGTGCCCACCAGACTCCGCCAGCTCTGCCACCAGGCGCGGAGCAGCCACGCCGCCGCC
GCCGCCGCGCTCCCGCCGCCCTTGTTCTAA
>APO2_Aus Jhari
ATGGATCCCAACGATGCCTTCTCGGCCGCGCACCCGTTCCGGTGGGACCTCGGCCCGCCG
GCGCCGGCGCCCGTGCCCCCGCCGCCACCGCCACCGCCACCACCGCCGCCGGCTAACGTG
CCCAGGGAGCTGGAGGAGCTGGTGGCAGGGTACGGCGTGCGGATGTCGACGGTGGCGCGG
ATCTCGGAGCTCGGGTTCACGGCGAGCACGCTCCTGGCCATGACGGAGCGCGAGCTCGAC
GACATGATGGCCGCGCTCGCCGGGCTGTTCCGCTGGGACCTGCTCCTCGGCGAGCGGTTC
GGCCTCCGCGCCGCGCTGCGAGCCGAGCGCGGCCGCCTGATGTCTCTCGGCGGCCGCCAC
CATGGGCACCAGTCCGGGAGCACCGTGGACGGCGCCTCCCAGGAAGTGTTGTCCGAGGAG
CATGACATGGCGGGGAGCGGCGGCATGGGCGACGACGACAACGGCAGGAGGATGGTGACC
GGCAAGAAGCAGGCAAAGAAGGGATCCGCGGCGAGGAAGGGCAAGAAGGCGAGGAGGAAG
AAGGTGGACGACCTAAGGCTGGACATGCAGGAGGACGAGATGGATTGCTGCGACGAGGAC
GGCGGCGGCGGGTCGGAGTCGACGGAGTCGTCGGCCGGCGGCGGCGGCGGGGAGCGGCAG
AGGGAGCATCCGTTCGTTGTGACGGAGCCCGGCGAGGTGGCGAGGGCCAAGAAGAACGGG
CTGGACTACCTGTTCCATCTGTACGAGCAGTGCCGCCTCTTCCTGCTGCAGGTGCAATCC
ATGGCTAAGCTGCATGGACACAAGTCCCCAACCAAGGTGACGAACCAGGTGTTCCGGTAC
GCGAAGAAGGTCGGGGCGAGCTACATCAACAAGCCCAAGATGCGGCATTACGTGCACTGC
TACGCGCTGCACTGCCTGGACGAGGAGGCGTCGGACGCGCTGCGGCGCGCCTACAAGGCC
CGCGGCGAGAACGTGGGGGCGTGGAGGCAGGCCTGCTACGCGCCGCTCGTCGACATCTCC
GCGCGCCACGGATTCGACATCGACGCCGTCTTCGCCGCGCACCCGCGCCTCGCCATCTGG
TACGTGCCCACCAGACTCCGCCAGCTCTGCCACCAGGCGCGGAGCAGCCACGCCGCCGCC
GCCGCCGCGCTCCCGCCGCCCTTGTTCTAA
>APO2_SadaBoro
ATGGATCCCAACGATGCCTTCTCGGCCGCGCACCCGTTCCGGTGGGACCTCGGCCCGCCG
GCGCCGGCGCCCGTGCCCCCGCCGCCACCGCCACCGCCACCGCCGCCGCCGGCTAACGTG
CCCAGGGAGCTGGAGGAGCTGGTGGCAGGGTACGGCGTGCGGATGTCGACGGTGGCGCGG
ATCTCGGAGCTCGGGTTCACGGCGAGCACGCTCCTGGCCATGACGGAGCGCGAGCTCGAC
GACATGATGGCCGCGCTCGCCGGGCTGTTCCGCTGGGACCTGCTCCTCGGCGAGCGGTTC
GGCCTCCGCGCCGCGCTGCGAGCCGAGCGCGGCCGCCTGATGTCTCTCGGCGGCCGCCAC
CATGGGCACCAGTCCGGGAGCACCGTGGACGGCGCCTCCCAGGAAGTGTTGTCCGAGGAG
CATGACATGGCGGGGAGCGGCGGCATGGGCGACGACGACAACGGCAGGAGGATGGTGACC
GGCAAGAAGCAGGCAAAGAAGGGATCCGCGGCGAGGAAGGGCAAGAAGGCGAGGAGGAAG
AAGGTGGACGACCTAAGGCTGGACATGCAGGAGGACGAGATGGATTGCTGCGACGAGGAC
GGCGGCGGCGGGTCGGAGTCGACGGAGTCGTCGGCCGGCGGCGGCGGCGGGGAGCGGCAG
AGGGAGCATCCGTTCGTTGTGACGGAGCCCGGCGAGGTGGCGAGGGCCAAGAAGAACGGG
CTGGACTACCTGTTCCATCTGTACGAGCAGTGCCGCCTCTTCCTGCTGCAGGTGCAATCC
ATGGCTAAGCTGCATGGACACAAGTCCCCAACCAAGGTGACGAACCAGGTGTTCCGGTAC
GCGAAGAAGGTCGGGGCGAGCTACATCAACAAGCCCAAGATGCGGCACTACGTGCACTGC
TACGCGCTGCACTGCCTGGACGAGGAGGCGTCGGACGCGCTGCGGCGCGCCTACAAGGCC
CGCGGCGAGAACGTGGGGGCGTGGAGGCAGGCCTGCTACGCGCCGCTCGTCGACATCTCC
GCGCGCCACGGATTCGACATCGACGCCGTCTTCGCCGCGCACCCGCGCCTCGCCATCTGG
TACGTGCCCACCAGACTCCGCCAGCTCTGCCACCAGGCGCGGAGCAGCCACGCCGCCGCC
GCCGCCGCGCTCCCGCCGCCCTTGTTCTAA
>APO2_DeshiBoro
ATGGATCCCAACGATGCCTTCTCGGCCGCGCACCCGTTCCGGTGGGACCTCGGCCCGCCG
GCGCCGGCGCCCGTGCCCCCGCCGCCACCGCCACCGCCACCACCGCCGCCGGCTAACGTG
CCCAGGGAGCTGGAGGAGCTGGTGGCAGGGTACGGCGTGCGGATGTCGACGGTGGCGCGG
ATCTCGGAGCTCGGGTTCACGGCGAGCACGCTCCTGGCCATGACGGAGCGCGAGCTCGAC
GACATGATGGCCGCGCTCGCCGGGCTGTTCCGCTGGGACCTGCTCCTCGGCGAGCGGTTC
GGCCTCCGCGCCGCGCTGCGAGCCGAGCGCGGCCGCCTGATGTCTCTCGGCGGCCGCCAC
CATGGGCACCAGTCCGGGAGCACCGTGGACGGCGCCTCCCAGGAAGTGTTGTCCGAGGAG
CATGACATGGCGGGGAGCGGCGGCATGGGCGACGACGACAACGGCAGGAGGATGGTGACC
GGCAAGAAGCAGGCAAAGAAGGGATCCGCGGCGAGGAAGGGCAAGAAGGCGAGGAGGAAG
AAGGTGGACGACCTAAGGCTGGACATGCAGGAGGACGAGATGGATTGCTGCGACGAGGAC
GGCGGCGGCGGGTCGGAGTCGACGGAGTCGTCGGCCGGCGGCGGCGGCGGGGAGCGGCAG
AGGGAGCATCCGTTCGTTGTGACGGAGCCCGGCGAGGTGGCGAGGGCCAAGAAGAACGGG
CTGGACTACCTGTTCCATCTGTACGAGCAGTGCCGCCTCTTCCTGCTGCAGGTGCAATCC
ATGGCTAAGCTGCATGGACACAAGTCCCCAACCAAGGTGACGAACCAGGTGTTCCGGTAC
GCGAAGAAGGTCGGGGCGAGCTACATCAACAAGCCCAAGATGCGGCATTACGTGCACTGC
TACGCGCTGCACTGCCTGGACGAGGAGGCGTCGGACGCGCTGCGGCGCGCCTACAAGGCC
CGCGGCGAGAACGTGGGGGCGTGGAGGCAGGCCTGCTACGCGCCGCTCGTCGACATCTCC
GCGCGCCACGGATTCGACATCGACGCCGTCTTCGCCGCGCACCCGCGCCTCGCCATCTGG
TACGTGCCCACCAGACTCCGCCAGCTCTGCCACCAGGCGCGGAGCAGCCACGCCGCCGCC
GCCGCCGCGCTCCCGCCGCCCTTGTTCTAA
>APO2_Ciliwung
ATGGATCCCAACGATGCCTTCTCGGCCGCGCACCCGTTCCGGTGGGACCTCGGCCCGCCG
GCGCCGGCGCCCGTGCCCCCGCCGCCACCGCCACCGCCACCGCCGCCGCCGGCTAACGTG
CCCAGGGAGCTGGAGGAGCTGGTGGCAGGGTACGGCGTGCGGATGTCGACGGTGGCGCGG
ATCTCGGAGCTCGGGTTCACGGCGAGCACGCTCCTGGCCATGACGGAGCGCGAGCTCGAC
GACATGATGGCCGCGCTCGCCGGGCTGTTCCGCTGGGACCTGCTCCTCGGCGAGCGGTTC
GGCCTCCGCGCCGCGCTGCGAGCCGAGCGCGGCCGCCTGATGTCTCTCGGCGGCCGCCAC
CATGGGCACCAGTCCGGGAGCACCGTGGACGGCGCCTCCCAGGAAGTGTTGTCCGAGGAG
CATGACATGGCGGGGAGCGGCGGCATGGGCGACGACGACAACGGCAGGAGGATGGTGACC
GGCAAGAAGCAGGCAAAGAAGGGATCCGCGGCGAGGAAGGGCAAGAAGGCGAGGAGGAAG
AAGGTGGACGACCTAAGGCTGGACATGCAGGAGGACGAGATGGATTGCTGCGACGAGGAC
GGCGGCGGCGGGTCGGAGTCGACGGAGTCGTCGGCCGGCGGCGGCGGCGGGGAGCGGCAG
AGGGAGCATCCGTTCGTTGTGACGGAGCCCGGCGAGGTGGCGAGGGCCAAGAAGAACGGG
CTGGACTACCTGTTCCATCTGTACGAGCAGTGCCGCCTCTTCCTGCTGCAGGTGCAATCC
ATGGCTAAGCTGCATGGACACAAGTCCCCAACCAAGGTGACGAACCAGGTGTTCCGGTAC
GCGAAGAAGGTCGGGGCGAGCTACATCAACAAGCCCAAGATGCGGCACTACGTGCACTGC
TACGCGCTGCACTGCCTGGACGAGGAGGCGTCGGACGCGCTGCGGCGCGCCTACAAGGCC
CGCGGCGAGAACGTGGGGGCGTGGAGGCAGGCCTGCTACGCGCCGCTCGTCGACATCTCC
GCGCGCCACGGATTCGACATCGACGCCGTCTTCGCCGCGCACCCGCGCCTCGCCATCTGG
TACGTGCCCACCAGACTCCGCCAGCTCTGCCACCAGGCGCGGAGCAGCCACGCCGCCGCC
GCCGCCGCGCTCCCGCCGCCCTTGTTCTAA
>APO2_Ciherang
ATGGATCCCAACGATGCCTTCTCGGCCGCGCACCCGTTCCGGTGGGACCTCGGCCCGCCG
GCGCCGGCGCCCGTGCCCCCGCCGCCACCGCCACCGCCACCGCCGCCGCCGGCTAACGTG
CCCAGGGAGCTGGAGGAGCTGGTGGCAGGGTACGGCGTGCGGATGTCGACGGTGGCGCGG
ATCTCGGAGCTCGGGTTCACGGCGAGCACGCTCCTGGCCATGACGGAGCGCGAGCTCGAC
GACATGATGGCCGCGCTCGCCGGGCTGTTCCGCTGGGACCTGCTCCTCGGCGAGCGGTTC
GGCCTCCGCGCCGCGCTGCGAGCCGAGCGCGGCCGCCTGATGTCTCTCGGCGGCCGCCAC
CATGGGCACCAGTCCGGGAGCACCGTGGACGGCGCCTCCCAGGAAGTGTTGTCCGAGGAG
CATGACATGGCGGGGAGCGGCGGCATGGGCGACGACGACAACGGCAGGAGGATGGTGACC
GGCAAGAAGCAGGCAAAGAAGGGATCCGCGGCGAGGAAGGGCAAGAAGGCGAGGAGGAAG
AAGGTGGACGACCTAAGGCTGGACATGCAGGAGGACGAGATGGATTGCTGCGACGAGGAC
GGCGGCGGCGGGTCGGAGTCGACGGAGTCGTCGGCCGGCGGCGGCGGCGGGGAGCGGCAG
AGGGAGCATCCGTTCGTTGTGACGGAGCCCGGCGAGGTGGCGAGGGCCAAGAAGAACGGG
CTGGACTACCTGTTCCATCTGTACGAGCAGTGCCGCCTCTTCCTGCTGCAGGTGCAATCC
ATGGCTAAGCTGCATGGACACAAGTCCCCAACCAAGGTGACGAACCAGGTGTTCCGGTAC
GCGAAGAAGGTCGGGGCGAGCTACATCAACAAGCCCAAGATGCGGCACTACGTGCACTGC
TACGCGCTGCACTGCCTGGACGAGGAGGCGTCGGACGCGCTGCGGCGCGCCTACAAGGCC
CGCGGCGAGAACGTGGGGGCGTGGAGGCAGGCCTGCTACGCGCCGCTCGTCGACATCTCC
GCGCGCCACGGATTCGACATCGACGCCGTCTTCGCCGCGCACCCGCGCCTCGCCATCTGG
TACGTGCCCACCAGACTCCGCCAGCTCTGCCACCAGGCGCGGAGCAGCCACGCCGCCGCC
GCCGCCGCGCTCCCGCCGCCCTTGTTCTAA
>APO2_OM1490
ATGGATCCCAACGATGCCTTCTCGGCCGCGCACCCGTTCCGGTGGGACCTCGGCCCGCCG
GCGCCGGCGCCCGTGCCCCCGCCGCCACCGCCACCGCCACCGCCGCCGCCGGCTAACGTG
CCCAGGGAGCTGGAGGAGCTGGTGGCAGGGTACGGCGTGCGGATGTCGACGGTGGCGCGG
ATCTCGGAGCTCGGGTTCACGGCGAGCACGCTCCTGGCCATGACGGAGCGCGAGCTCGAC
GACATGATGGCCGCGCTCGCCGGGCTGTTCCGCTGGGACCTGCTCCTCGGCGAGCGGTTC
GGCCTCCGCGCCGCGCTGCGAGCCGAGCGCGGCCGCCTGATGTCTCTCGGCGGCCGCCAC
CATGGGCACCAGTCCGGGAGCACCGTGGACGGCGCCTCCCAGGAAGTGTTGTCCGAGGAG
CATGACATGGCGGGGAGCGGCGGCATGGGCGACGACGACAACGGCAGGAGGATGGTGACC
GGCAAGAAGCAGGCAAAGAAGGGATCCGCGGCGAGGAAGGGCAAGAAGGCGAGGAGGAAG
AAGGTGGACGACCTAAGGCTGGACATGCAGGAGGACGAGATGGATTGCTGCGACGAGGAC
GGCGGCGGCGGGTCGGAGTCGACGGAGTCGTCGGCCGGCGGCGGCGGCGGGGAGCGGCAG
AGGGAGCATCCGTTCGTTGTGACGGAGCCCGGCGAGGTGGCGAGGGCCAAGAAGAACGGG
CTGGACTACCTGTTCCATCTGTACGAGCAGTGCCGCCTCTTCCTGCTGCAGGTGCAATCC
ATGGCTAAGCTGCATGGACACAAGTCCCCAACCAAGGTGACGAACCAGGTGTTCCGGTAC
GCGAAGAAGGTCGGGGCGAGCTACATCAACAAGCCCAAGATGCGGCACTACGTGCACTGC
TACGCGCTGCACTGCCTGGACGAGGAGGCGTCGGACGCGCTGCGGCGCGCCTACAAGGCC
CGCGGCGAGAACGTGGGGGCGTGGAGGCAGGCCTGCTACGCGCCGCTCGTCGACATCTCC
GCGCGCCACGGATTCGACATCGACGCCGTCTTCGCCGCGCACCCGCGCCTCGCCATCTGG
TACGTGCCCACCAGACTCCGCCAGCTCTGCCACCAGGCGCGGAGCAGCCACGCCGCCGCC
GCCGCCGCGCTCCCGCCGCCCTTGTTCTAA
>APO2_OM4900
ATGGATCCCAACGATGCCTTCTCGGCCGCGCACCCGTTCCGGTGGGACCTCGGCCCGCCG
GCGCCGGCGCCCGTGCCCCCGCCGCCACCGCCACCGCCACCGCCGCCGCCGGCTAACGTG
CCCAGGGAGCTGGAGGAGCTGGTGGCAGGGTACGGCGTGCGGATGTCGACGGTGGCGCGG
ATCTCGGAGCTCGGGTTCACGGCGAGCACGCTCCTGGCCATGACGGAGCGCGAGCTCGAC
GACATGATGGCCGCGCTCGCCGGGCTGTTCCGCTGGGACCTGCTCCTCGGCGAGCGGTTC
GGCCTCCGCGCCGCGCTGCGAGCCGAGCGCGGCCGCCTGATGTCTCTCGGCGGCCGCCAC
CATGGGCACCAGTCCGGGAGCACCGTGGACGGCGCCTCCCAGGAAGTGTTGTCCGAGGAG
CATGACATGGCGGGGAGCGGCGGCATGGGCGACGACGACAACGGCAGGAGGATGGTGACC
GGCAAGAAGCAGGCAAAGAAGGGATCCGCGGCGAGGAAGGGCAAGAAGGCGAGGAGGAAG
AAGGTGGACGACCTAAGGCTGGACATGCAGGAGGACGAGATGGATTGCTGCGACGAGGAC
GGCGGCGGCGGGTCGGAGTCGACGGAGTCGTCGGCCGGCGGCGGCGGCGGGGAGCGGCAG
AGGGAGCATCCGTTCGTTGTGACGGAGCCCGGCGAGGTGGCGAGGGCCAAGAAGAACGGG
CTGGACTACCTGTTCCATCTGTACGAGCAGTGCCGCCTCTTCCTGCTGCAGGTGCAATCC
ATGGCTAAGCTGCATGGACACAAGTCCCCAACCAAGGTGACGAACCAGGTGTTCCGGTAC
GCGAAGAAGGTCGGGGCGAGCTACATCAACAAGCCCAAGATGCGGCACTACGTGCACTGC
TACGCGCTGCACTGCCTGGACGAGGAGGCGTCGGACGCGCTGCGGCGCGCCTACAAGGCC
CGCGGCGAGAACGTGGGGGCGTGGAGGCAGGCCTGCTACGCGCCGCTCGTCGACATCTCC
GCGCGCCACGGATTCGACATCGACGCCGTCTTCGCCGCGCACCCGCGCCTCGCCATCTGG
TACGTGCCCACCAGACTCCGCCAGCTCTGCCACCAGGCGCGGAGCAGCCACGCCGCCGCC
GCCGCCGCGCTCCCGCCGCCCTTGTTCTAA
>APO2_Cibogo
ATGGATCCCAACGATGCCTTCTCGGCCGCGCACCCGTTCCGGTGGGACCTCGGCCCGCCG
GCGCCGGCGCCCGTGCCCCCGCCGCCACCGCCACCGCCACCGCCGCCGCCGGCTAACGTG
CCCAGGGAGCTGGAGGAGCTGGTGGCAGGGTACGGCGTGCGGATGTCGACGGTGGCGCGG
ATCTCGGAGCTCGGGTTCACGGCGAGCACGCTCCTGGCCATGACGGAGCGCGAGCTCGAC
GACATGATGGCCGCGCTCGCCGGGCTGTTCCGCTGGGACCTGCTCCTCGGCGAGCGGTTC
GGCCTCCGCGCCGCGCTGCGAGCCGAGCGCGGCCGCCTGATGTCTCTCGGCGGCCGCCAC
CATGGGCACCAGTCCGGGAGCACCGTGGACGGCGCCTCCCAGGAAGTGTTGTCCGAGGAG
CATGACATGGCGGGGAGCGGCGGCATGGGCGACGACGACAACGGCAGGAGGATGGTGACC
GGCAAGAAGCAGGCAAAGAAGGGATCCGCGGCGAGGAAGGGCAAGAAGGCGAGGAGGAAG
AAGGTGGACGACCTAAGGCTGGACATGCAGGAGGACGAGATGGATTGCTGCGACGAGGAC
GGCGGCGGCGGGTCGGAGTCGACGGAGTCGTCGGCCGGCGGCGGCGGCGGGGAGCGGCAG
AGGGAGCATCCGTTCGTTGTGACGGAGCCCGGCGAGGTGGCGAGGGCCAAGAAGAACGGG
CTGGACTACCTGTTCCATCTGTACGAGCAGTGCCGCCTCTTCCTGCTGCAGGTGCAATCC
ATGGCTAAGCTGCATGGACACAAGTCCCCAACCAAGGTGACGAACCAGGTGTTCCGGTAC
GCGAAGAAGGTCGGGGCGAGCTACATCAACAAGCCCAAGATGCGGCACTACGTGCACTGC
TACGCGCTGCACTGCCTGGACGAGGAGGCGTCGGACGCGCTGCGGCGCGCCTACAAGGCC
CGCGGCGAGAACGTGGGGGCGTGGAGGCAGGCCTGCTACGCGCCGCTCGTCGACATCTCC
GCGCGCCACGGATTCGACATCGACGCCGTCTTCGCCGCGCACCCGCGCCTCGCCATCTGG
TACGTGCCCACCAGACTCCGCCAGCTCTGCCACCAGGCGCGGAGCAGCCACGCCGCCGCC
GCCGCCGCGCTCCCGCCGCCCTTGTTCTAA
>APO2_Calotoc
ATGGATCCCAACGATGCCTTCTCGGCCGCGCACCCGTTCCGGTGGGACCTCGGCCCGCCG
GCGCCGGCGCCCGTGCCACCACCGCCGCCACCACCGCCGCCGCCGCCGCCGGCTAACGTG
CCCAGGGAGCTGGAGGAGCTGGTGGCAGGGTACGGCGTGCGGATGTCGACGGTGGCGCGG
ATCTCGGAGCTCGGGTTCACGGCGAGCACGCTCCTGGCCATGACGGAGCGCGAGCTCGAC
GACATGATGGCCGCGCTCGCCGGGCTGTTCCGCTGGGACCTGCTCCTCGGCGAGCGGTTC
GGCCTCCGCGCCGCGCTGCGAGCCGAGCGCGGCCGCCTGATGTCGCTCGGCGGCCGCCAC
CATGGGCACCAGTCCGGGAGCACCGTGGACGGCGCCTCCCAGGAAGTGTTGTCCGACGAG
CATGACATGGCGGGGAGCGGCGGCATGGGCGACGACGACAACGGCAGGAGGATGGTGACC
GGCAAGAAGCAGGCGAAGAAGGGATCCGCGGCGAGGAAGGGCAAGAAGGCGAGGAGGAAG
AAGGTGGACGACCTAAGGCTGGACATGCAGGAGGACGAGATGGACTGCTGCGACGAGGAC
GGCGGCGGCGGGTCGGAGTCGACGGAGTCGTCGGCCGGCGGCGGCGGCGGGGAGCGGCAG
AGGGAGCATCCTTTCGTGGTGACGGAGCCCGGCGAGGTGGCGAGGGCCAAGAAGAACGGG
CTGGACTACCTGTTCCATCTGTACGAGCAGTGCCGCCTCTTCCTGCTGCAGGTGCAATCC
ATGGCTAAGCTGCATGGACACAAGTCCCCAACCAAGGTGACGAACCAGGTGTTCCGGTAC
GCGAAGAAGGTCGGGGCGAGCTACATCAACAAGCCCAAGATGCGGCACTACGTGCACTGC
TACGCGCTGCACTGCCTGGACGAGGAGGCGTCGGACGCGCTGCGGCGCGCCTACAAGGCC
CGCGGCGAGAACGTGGGGGCGTGGAGGCAGGCCTGCTACGCGCCGCTCGTCGACATCTCC
GCGCGCCACGGATTCGACATCGACGCCGTCTTCGCCGCGCACCCGCGCCTCGCCATCTGG
TACGTGCCCACCAGACTCCGCCAGCTCTGCCACCAGGCGCGGAGCAGCCACGCCGCCGCC
GCCGCCGCGCTCCCGCCGCCCTTGTTCTAA
>APO2_Cpslo17
ATGGATCCCAACGATGCCTTCTCGGCCGCGCACCCGTTCCGGTGGGACCTCGGCCCGCCG
GCGCCGGCGCCCGTGCCCCCGCCGCCACCGCCACCGCCACCGCCGCCGCCGGCTAACGTG
CCCAGGGAGCTGGAGGAGCTGGTGGCAGGGTACGGCGTGCGGATGTCGACGGTGGCGCGG
ATCTCGGAGCTCGGGTTCACGGCGAGCACGCTCCTGGCCATGACGGAGCGCGAGCTCGAC
GACATGATGGCCGCGCTCGCCGGGCTGTTCCGCTGGGACCTGCTCCTCGGCGAGCGGTTC
GGCCTCCGCGCCGCGCTGCGAGCCGAGCGCGGCCGCCTGATGTCTCTCGGCGGCCGCCAC
CATGGGCACCAGTCCGGGAGCACCGTGGACGGCGCCTCCCAGGAAGTGTTGTCCGAGGAG
CATGACATGGCGGGGAGCGGCGGCATGGGCGACGACGACAACGGCAGGAGGATGGTGACC
GGCAAGAAGCAGGCAAAGAAGGGATCCGCGGCGAGGAAGGGCAAGAAGGCGAGGAGGAAG
AAGGTGGACGACCTAAGGCTGGACATGCAGGAGGACGAGATGGATTGCTGCGACGAGGAC
GGCGGCGGCGGGTCGGAGTCGACGGAGTCGTCGGCCGGCGGCGGCGGCGGGGAGCGGCAG
AGGGAGCATCCGTTCGTTGTGACGGAGCCCGGCGAGGTGGCGAGGGCCAAGAAGAACGGG
CTGGACTACCTGTTCCATCTGTACGAGCAGTGCCGCCTCTTCCTGCTGCAGGTGCAATCC
ATGGCTAAGCTGCATGGACACAAGTCCCCAACCAAGGTGACGAACCAGGTGTTCCGGTAC
GCGAAGAAGGTCGGGGCGAGCTACATCAACAAGCCCAAGATGCGGCACTACGTGCACTGC
TACGCGCTGCACTGCCTGGACGAGGAGGCGTCGGACGCGCTGCGGCGCGCCTACAAGGCC
CGCGGCGAGAACGTGGGGGCGTGGAGGCAGGCCTGCTACGCGCCGCTCGTCGACATCTCC
GCGCGCCACGGATTCGACATCGACGCCGTCTTCGCCGCGCACCCGCGCCTCGCCATCTGG
TACGTGCCCACCAGACTCCGCCAGCTCTGCCACCAGGCGCGGAGCAGCCACGCCGCCGCC
GCCGCCGCGCTCCCGCCGCCCTTGTTCTAA
>APO2_TN1
ATGGATCCCAACGATGCCTTCTCGGCCGCGCACCCGTTCCGGTGGGACCTCGGCCCGCCG
GCGCCGGCGCCCGTGCCCCCGCCGCCACCGCCACCGCCACCGCCGCCGCCGGCTAACGTG
CCCAGGGAGCTGGAGGAGCTGGTGGCAGGGTACGGCGTGCGGATGTCGACGGTGGCGCGG
ATCTCGGAGCTCGGGTTCACGGCGAGCACGCTCCTGGCCATGACGGAGCGCGAGCTCGAC
GACATGATGGCCGCGCTCGCCGGGCTGTTCCGCTGGGACCTGCTCCTCGGCGAGCGGTTC
GGCCTCCGCGCCGCGCTGCGAGCCGAGCGCGGCCGCCTGATGTCTCTCGGCGGCCGCCAC
CATGGGCACCAGTCCGGGAGCACCGTGGACGGCGCCTCCCAGGAAGTGTTGTCCGAGGAG
CATGACATGGCGGGGAGCGGCGGCATGGGCGACGACGACAACGGCAGGAGGATGGTGACC
GGCAAGAAGCAGGCAAAGAAGGGATCCGCGGCGAGGAAGGGCAAGAAGGCGAGGAGGAAG
AAGGTGGACGACCTAAGGCTGGACATGCAGGAGGACGAGATGGATTGCTGCGACGAGGAC
GGCGGCGGCGGGTCGGAGTCGACGGAGTCGTCGGCCGGCGGCGGCGGCGGGGAGCGGCAG
AGGGAGCATCCGTTCGTTGTGACGGAGCCCGGCGAGGTGGCGAGGGCCAAGAAGAACGGG
CTGGACTACCTGTTCCATCTGTACGAGCAGTGCCGCCTCTTCCTGCTGCAGGTGCAATCC
ATGGCTAAGCTGCATGGACACAAGTCCCCAACCAAGGTGACGAACCAGGTGTTCCGGTAC
GCGAAGAAGGTCGGGGCGAGCTACATCAACAAGCCCAAGATGCGGCACTACGTGCACTGC
TACGCGCTGCACTGCCTGGACGAGGAGGCGTCGGACGCGCTGCGGCGCGCCTACAAGGCC
CGCGGCGAGAACGTGGGGGCGTGGAGGCAGGCCTGCTACGCGCCGCTCGTCGACATCTCC
GCGCGCCACGGATTCGACATCGACGCCGTCTTCGCCGCGCACCCGCGCCTCGCCATCTGG
TACGTGCCCACCAGACTCCGCCAGCTCTGCCACCAGGCGCGGAGCAGCCACGCCGCCGCC
GCCGCCGCGCTCCCGCCGCCCTTGTTCTAA
>APO2_Dasan
ATGGATCCCAACGATGCCTTCTCGGCCGCGCACCCGTTCCGGTGGGACCTCGGCCCGCCG
GCGCCGGCGCCCGTGCCCCCGCCGCCACCGCCACCGCCACCGCCGCCGCCGGCTAACGTG
CCCAGGGAGCTGGAGGAGCTGGTGGCAGGGTACGGCGTGCGGATGTCGACGGTGGCGCGG
ATCTCGGAGCTCGGGTTCACGGCGAGCACGCTCCTGGCCATGACGGAGCGCGAGCTCGAC
GACATGATGGCCGCGCTCGCCGGGCTGTTCCGCTGGGACCTGCTCCTCGGCGAGCGGTTC
GGCCTCCGCGCCGCGCTGCGAGCCGAGCGCGGCCGCCTGATGTCTCTCGGCGGCCGCCAC
CATGGGCACCAGTCCGGGAGCACCGTGGACGGCGCCTCCCAGGAAGTGTTGTCCGAGGAG
CATGACATGGCGGGGAGCGGCGGCATGGGCGACGACGACAACGGCAGGAGGATGGTGACC
GGCAAGAAGCAGGCAAAGAAGGGATCCGCGGCGAGGAAGGGCAAGAAGGCGAGGAGGAAG
AAGGTGGACGACCTAAGGCTGGACATGCAGGAGGACGAGATGGATTGCTGCGACGAGGAC
GGCGGCGGCGGGTCGGAGTCGACGGAGTCGTCGGCCGGCGGCGGCGGCGGGGAGCGGCAG
AGGGAGCATCCGTTCGTTGTGACGGAGCCCGGCGAGGTGGCGAGGGCCAAGAAGAACGGG
CTGGACTACCTGTTCCATCTGTACGAGCAGTGCCGCCTCTTCCTGCTGCAGGTGCAATCC
ATGGCTAAGCTGCATGGACACAAGTCCCCAACCAAGGTGACGAACCAGGTGTTCCGGTAC
GCGAAGAAGGTCGGGGCGAGCTACATCAACAAGCCCAAGATGCGGCACTACGTGCACTGC
TACGCGCTGCACTGCCTGGACGAGGAGGCGTCGGACGCGCTGCGGCGCGCCTACAAGGCC
CGCGGCGAGAACGTGGGGGCGTGGAGGCAGGCCTGCTACGCGCCGCTCGTCGACATCTCC
GCGCGCCACGGATTCGACATCGACGCCGTCTTCGCCGCGCACCCGCGCCTCGCCATCTGG
TACGTGCCCACCAGACTCCGCCAGCTCTGCCACCAGGCGCGGAGCAGCCACGCCGCCGCC
GCCGCCGCGCTCCCGCCGCCCTTGTTCTAA
>APO2_Milyang23
ATGGATCCCAACGATGCCTTCTCGGCCGCGCACCCGTTCCGGTGGGACCTCGGCCCGCCG
GCGCCGGCGCCCGTGCCCCCGCCGCCACCGCCACCGCCACCGCCGCCGCCGGCTAACGTG
CCCAGGGAGCTGGAGGAGCTGGTGGCAGGGTACGGCGTGCGGATGTCGACGGTGGCGCGG
ATCTCGGAGCTCGGGTTCACGGCGAGCACGCTCCTGGCCATGACGGAGCGCGAGCTCGAC
GACATGATGGCCGCGCTCGCCGGGCTGTTCCGCTGGGACCTGCTCCTCGGCGAGCGGTTC
GGCCTCCGCGCCGCGCTGCGAGCCGAGCGCGGCCGCCTGATGTCTCTCGGCGGCCGCCAC
CATGGGCACCAGTCCGGGAGCACCGTGGACGGCGCCTCCCAGGAAGTGTTGTCCGAGGAG
CATGACATGGCGGGGAGCGGCGGCATGGGCGACGACGACAACGGCAGGAGGATGGTGACC
GGCAAGAAGCAGGCAAAGAAGGGATCCGCGGCGAGGAAGGGCAAGAAGGCGAGGAGGAAG
AAGGTGGACGACCTAAGGCTGGACATGCAGGAGGACGAGATGGATTGCTGCGACGAGGAC
GGCGGCGGCGGGTCGGAGTCGACGGAGTCGTCGGCCGGCGGCGGCGGCGGGGAGCGGCAG
AGGGAGCATCCGTTCGTTGTGACGGAGCCCGGCGAGGTGGCGAGGGCCAAGAAGAACGGG
CTGGACTACCTGTTCCATCTGTACGAGCAGTGCCGCCTCTTCCTGCTGCAGGTGCAATCC
ATGGCTAAGCTGCATGGACACAAGTCCCCAACCAAGGTGACGAACCAGGTGTTCCGGTAC
GCGAAGAAGGTCGGGGCGAGCTACATCAACAAGCCCAAGATGCGGCACTACGTGCACTGC
TACGCGCTGCACTGCCTGGACGAGGAGGCGTCGGACGCGCTGCGGCGCGCCTACAAGGCC
CGCGGCGAGAACGTGGGGGCGTGGAGGCAGGCCTGCTACGCGCCGCTCGTCGACATCTCC
GCGCGCCACGGATTCGACATCGACGCCGTCTTCGCCGCGCACCCGCGCCTCGCCATCTGG
TACGTGCCCACCAGACTCCGCCAGCTCTGCCACCAGGCGCGGAGCAGCCACGCCGCCGCC
GCCGCCGCGCTCCCGCCGCCCTTGTTCTAA
>APO2_IR64
ATGGATCCCAACGATGCCTTCTCGGCCGCGCACCCGTTCCGGTGGGACCTCGGCCCGCCG
GCGCCGGCGCCCGTGCCACCACCGCCGCCACCACCGCCGCCGCCGCCGCCGGCTAACGTG
CCCAGGGAGCTGGAGGAGCTGGTGGCAGGGTACGGCGTGCGGATGTCGACGGTGGCGCGG
ATCTCGGAGCTCGGGTTCACGGCGAGCACGCTCCTGGCCATGACGGAGCGCGAGCTCGAC
GACATGATGGCCGCGCTCGCCGGGCTGTTCCGCTGGGACCTGCTCCTCGGCGAGCGGTTC
GGCCTCCGCGCCGCGCTGCGAGCCGAGCGCGGCCGCCTGATGTCGCTCGGCGGCCGCCAC
CATGGGCACCAGTCCGGGAGCACCGTGGACGGCGCCTCCCAGGAAGTGTTGTCCGACGAG
CATGACATGGCGGGGAGCGGCGGCATGGGCGACGACGACAACGGCAGGAGGATGGTGACC
GGCAAGAAGCAGGCGAAGAAGGGATCCGCGGCGAGGAAGGGCAAGAAGGCGAGGAGGAAG
AAGGTGGACGACCTAAGGCTGGACATGCAGGAGGACGAGATGGACTGCTGCGACGAGGAC
GGCGGCGGCGGGTCGGAGTCGACGGAGTCGTCGGCCGGCGGCGGCGGCGGGGAGCGGCAG
AGGGAGCATCCTTTCGTGGTGACGGAGCCCGGCGAGGTGGCGAGGGCCAAGAAGAACGGG
CTGGACTACCTGTTCCATCTGTACGAGCAGTGCCGCCTCTTCCTGCTGCAGGTGCAATCC
ATGGCTAAGCTGCATGGACACAAGTCCCCAACCAAGGTGACGAACCAGGTGTTCCGGTAC
GCGAAGAAGGTCGGGGCGAGCTACATCAACAAGCCCAAGATGCGGCACTACGTGCACTGC
TACGCGCTGCACTGCCTGGACGAGGAGGCGTCGGACGCGCTGCGGCGCGCCTACAAGGCC
CGCGGCGAGAACGTGGGGGCGTGGAGGCAGGCCTGCTACGCGCCGCTCGTCGACATCTCC
GCGCGCCACGGATTCGACATCGACGCCGTCTTCGCCGCGCACCCGCGCCTCGCCATCTGG
TACGTGCCCACCAGACTCCGCCAGCTCTGCCACCAGGCGCGGAGCAGCCACGCCGCCGCC
GCCGCCGCGCTCCCGCCGCCCTTGTTCTAA
>APO2_Tongil
ATGGATCCCAACGATGCCTTCTCGGCCGCGCACCCGTTCCGGTGGGACCTCGGCCCGCCG
GCGCCGGCGCCCGTGCCCCCGCCGCCACCGCCACCGCCACCGCCGCCGCCGGCTAACGTG
CCCAGGGAGCTGGAGGAGCTGGTGGCAGGGTACGGCGTGCGGATGTCGACGGTGGCGCGG
ATCTCGGAGCTCGGGTTCACGGCGAGCACGCTCCTGGCCATGACGGAGCGCGAGCTCGAC
GACATGATGGCCGCGCTCGCCGGGCTGTTCCGCTGGGACCTGCTCCTCGGCGAGCGGTTC
GGCCTCCGCGCCGCGCTGCGAGCCGAGCGCGGCCGCCTGATGTCTCTCGGCGGCCGCCAC
CATGGGCACCAGTCCGGGAGCACCGTGGACGGCGCCTCCCAGGAAGTGTTGTCCGAGGAG
CATGACATGGCGGGGAGCGGCGGCATGGGCGACGACGACAACGGCAGGAGGATGGTGACC
GGCAAGAAGCAGGCAAAGAAGGGATCCGCGGCGAGGAAGGGCAAGAAGGCGAGGAGGAAG
AAGGTGGACGACCTAAGGCTGGACATGCAGGAGGACGAGATGGATTGCTGCGACGAGGAC
GGCGGCGGCGGGTCGGAGTCGACGGAGTCGTCGGCCGGCGGCGGCGGCGGGGAGCGGCAG
AGGGAGCATCCGTTCGTTGTGACGGAGCCCGGCGAGGTGGCGAGGGCCAAGAAGAACGGG
CTGGACTACCTGTTCCATCTGTACGAGCAGTGCCGCCTCTTCCTGCTGCAGGTGCAATCC
ATGGCTAAGCTGCATGGACACAAGTCCCCAACCAAGGTGACGAACCAGGTGTTCCGGTAC
GCGAAGAAGGTCGGGGCGAGCTACATCAACAAGCCCAAGATGCGGCACTACGTGCACTGC
TACGCGCTGCACTGCCTGGACGAGGAGGCGTCGGACGCGCTGCGGCGCGCCTACAAGGCC
CGCGGCGAGAACGTGGGGGCGTGGAGGCAGGCCTGCTACGCGCCGCTCGTCGACATCTCC
GCGCGCCACGGATTCGACATCGACGCCGTCTTCGCCGCGCACCCGCGCCTCGCCATCTGG
TACGTGCCCACCAGACTCCGCCAGCTCTGCCACCAGGCGCGGAGCAGCCACGCCGCCGCC
GCCGCCGCGCTCCCGCCGCCCTTGTTCTAA
>APO2_Koshihikari
ATGGATCCCAACGATGCCTTCTCGGCCGCGCACCCGTTCCGGTGGGACCTCGGCCCGCCG
GCGCCGGCGCCCGTGCCACCACCGCCGCCACCACCGCCGCCGCCGCCGCCGGCTAACGTG
CCCAGGGAGCTGGAGGAGCTGGTGGCAGGGTACGGCGTGCGGATGTCGACGGTGGCGCGG
ATCTCGGAGCTCGGGTTCACGGCGAGCACGCTCCTGGCCATGACGGAGCGCGAGCTCGAC
GACATGATGGCCGCGCTCGCCGGGCTGTTCCGCTGGGACCTGCTCCTCGGCGAGCGGTTC
GGCCTCCGCGCCGCGCTGCGAGCCGAGCGCGGCCGCCTGATGTCGCTCGGCGGCCGCCAC
CATGGGCACCAGTCCGGGAGCACCGTGGACGGCGCCTCCCAGGAAGTGTTGTCCGACGAG
CATGACATGGCGGGGAGCGGCGGCATGGGCGACGACGACAACGGCAGGAGGATGGTGACC
GGCAAGAAGCAGGCGAAGAAGGGATCCGCGGCGAGGAAGGGCAAGAAGGCGAGGAGGAAG
AAGGTGGACGACCTAAGGCTGGACATGCAGGAGGACGAGATGGACTGCTGCGACGAGGAC
GGCGGCGGCGGGTCGGAGTCGACGGAGTCGTCGGCCGGCGGCGGCGGCGGGGAGCGGCAG
AGGGAGCATCCTTTCGTGGTGACGGAGCCCGGCGAGGTGGCGAGGGCCAAGAAGAACGGG
CTGGACTACCTGTTCCATCTGTACGAGCAGTGCCGCCTCTTCCTGCTGCAGGTGCAATCC
ATGGCTAAGCTGCATGGACACAAGTCCCCAACCAAGGTGACGAACCAGGTGTTCCGGTAC
GCGAAGAAGGTCGGGGCGAGCTACATCAACAAGCCCAAGATGCGGCACTACGTGCACTGC
TACGCGCTGCACTGCCTGGACGAGGAGGCGTCGGACGCGCTGCGGCGCGCCTACAAGGCC
CGCGGCGAGAACGTGGGGGCGTGGAGGCAGGCCTGCTACGCGCCGCTCGTCGACATCTCC
GCGCGCCACGGATTCGACATCGACGCCGTCTTCGCCGCGCACCCGCGCCTCGCCATCTGG
TACGTGCCCACCAGACTCCGCCAGCTCTGCCACCAGGCGCGGAGCAGCCACGCCGCCGCC
GCCGCCGCGCTCCCGCCGCCCTTGTTCTAA
>APO2_Hwachung
ATGGATCCCAACGATGCCTTCTCGGCCGCGCACCCGTTCCGGTGGGACCTCGGCCCGCCG
GCGCCGGCGCCCGTGCCACCACCGCCGCCACCACCGCCGCCGCCGCCGCCGGCTAACGTG
CCCAGGGAGCTGGAGGAGCTGGTGGCAGGGTACGGCGTGCGGATGTCGACGGTGGCGCGG
ATCTCGGAGCTCGGGTTCACGGCGAGCACGCTCCTGGCCATGACGGAGCGCGAGCTCGAC
GACATGATGGCCGCGCTCGCCGGGCTGTTCCGCTGGGACCTGCTCCTCGGCGAGCGGTTC
GGCCTCCGCGCCGCGCTGCGAGCCGAGCGCGGCCGCCTGATGTCGCTCGGCGGCCGCCAC
CATGGGCACCAGTCCGGGAGCACCGTGGACGGCGCCTCCCAGGAAGTGTTGTCCGACGAG
CATGACATGGCGGGGAGCGGCGGCATGGGCGACGACGACAACGGCAGGAGGATGGTGACC
GGCAAGAAGCAGGCGAAGAAGGGATCCGCGGCGAGGAAGGGCAAGAAGGCGAGGAGGAAG
AAGGTGGACGACCTAAGGCTGGACATGCAGGAGGACGAGATGGACTGCTGCGACGAGGAC
GGCGGCGGCGGGTCGGAGTCGACGGAGTCGTCGGCCGGCGGCGGCGGCGGGGAGCGGCAG
AGGGAGCATCCTTTCGTGGTGACGGAGCCCGGCGAGGTGGCGAGGGCCAAGAAGAACGGG
CTGGACTACCTGTTCCATCTGTACGAGCAGTGCCGCCTCTTCCTGCTGCAGGTGCAATCC
ATGGCTAAGCTGCATGGACACAAGTCCCCAACCAAGGTGACGAACCAGGTGTTCCGGTAC
GCGAAGAAGGTCGGGGCGAGCTACATCAACAAGCCCAAGATGCGGCACTACGTGCACTGC
TACGCGCTGCACTGCCTGGACGAGGAGGCGTCGGACGCGCTGCGGCGCGCCTACAAGGCC
CGCGGCGAGAACGTGGGGGCGTGGAGGCAGGCCTGCTACGCGCCGCTCGTCGACATCTCC
GCGCGCCACGGATTCGACATCGACGCCGTCTTCGCCGCGCACCCGCGCCTCGCCATCTGG
TACGTGCCCACCAGACTCCGCCAGCTCTGCCACCAGGCGCGGAGCAGCCACGCCGCCGCC
GCCGCCGCGCTCCCGCCGCCCTTGTTCTAA
>APO2_Dobong
ATGGATCCCAACGATGCCTTCTCGGCCGCGCACCCGTTCCGGTGGGACCTCGGCCCGCCG
GCGCCGGCGCCCGTGCCACCACCGCCGCCACCACCGCCGCCGCCGCCGCCGGCTAACGTG
CCCAGGGAGCTGGAGGAGCTGGTGGCAGGGTACGGCGTGCGGATGTCGACGGTGGCGCGG
ATCTCGGAGCTCGGGTTCACGGCGAGCACGCTCCTGGCCATGACGGAGCGCGAGCTCGAC
GACATGATGGCCGCGCTCGCCGGGCTGTTCCGCTGGGACCTGCTCCTCGGCGAGCGGTTC
GGCCTCCGCGCCGCGCTGCGAGCCGAGCGCGGCCGCCTGATGTCGCTCGGCGGCCGCCAC
CATGGGCACCAGTCCGGGAGCACCGTGGACGGCGCCTCCCAGGAAGTGTTGTCCGACGAG
CATGACATGGCGGGGAGCGGCGGCATGGGCGACGACGACAACGGCAGGAGGATGGTGACC
GGCAAGAAGCAGGCGAAGAAGGGATCCGCGGCGAGGAAGGGCAAGAAGGCGAGGAGGAAG
AAGGTGGACGACCTAAGGCTGGACATGCAGGAGGACGAGATGGACTGCTGCGACGAGGAC
GGCGGCGGCGGGTCGGAGTCGACGGAGTCGTCGGCCGGCGGCGGCGGCGGGGAGCGGCAG
AGGGAGCATCCTTTCGTGGTGACGGAGCCCGGCGAGGTGGCGAGGGCCAAGAAGAACGGG
CTGGACTACCTGTTCCATCTGTACGAGCAGTGCCGCCTCTTCCTGCTGCAGGTGCAATCC
ATGGCTAAGCTGCATGGACACAAGTCCCCAACCAAGGTGACGAACCAGGTGTTCCGGTAC
GCGAAGAAGGTCGGGGCGAGCTACATCAACAAGCCCAAGATGCGGCACTACGTGCACTGC
TACGCGCTGCACTGCCTGGACGAGGAGGCGTCGGACGCGCTGCGGCGCGCCTACAAGGCC
CGCGGCGAGAACGTGGGGGCGTGGAGGCAGGCCTGCTACGCGCCGCTCGTCGACATCTCC
GCGCGCCACGGATTCGACATCGACGCCGTCTTCGCCGCGCACCCGCGCCTCGCCATCTGG
TACGTGCCCACCAGACTCCGCCAGCTCTGCCACCAGGCGCGGAGCAGCCACGCCGCCGCC
GCCGCCGCGCTCCCGCCGCCCTTGTTCTAA
