# Supplementary material for: Association between sequence variants in panicle development genes and the number of spikelets per panicle in rice
Source: BMC Genet. 2018 Jan 15;19:5. doi: 10.1186/s12863-017-0591-6 (PMC5769279; doi:10.1186/s12863-017-0591-6)
Supplement: Supplementary file 4 — FASTA format files containing coding sequences for 9 genes. (ZIP 19 kb) [file 12863_2017_591_MOESM4_ESM.zip › DEP1.txt]

>DEP1_Akibare
ATGGGGGAGGAGGCGGTGGTGATGGAGGCGCCGAGGCCCAAGTCGCCGCCGAGGTACCCG
GACCTGTGCGGCCGGCGGCGGATGCAGCTGGAGGTGCAGATCCTGAGCCGCGAGATCACG
TTCCTCAAGGATGAGCTTCACTTCCTTGAAGGAGCTCAGCCCGTTTCTCGTTCTGGATGC
ATTAAAGAGATAAATGAGTTTGTTGGTACAAAACATGACCCACTAATACCAACAAAGAGA
AGGAGGCACAGATCTTGCCGTCTTTTTCGGTGGATCGGATCAAAATTGTGTATCTGCATT
TCATGTCTTTGCTACTGTTGCAAGTGCTCACCCAAGTGCAAAAGACCAAGGTGCCTCAAT
TGTTCTTGCAGCTCATGCTGCGACGAGCCATGCTGTAAGCCAAACTGCAGTGCGTGCTGC
GCTGGGTCATGCTGTAGTCCAGACTGCTGCTCATGCTGTAAACCTAACTGCAGTTGCTGC
AAGACCCCTTCTTGCTGCAAACCGAACTGCTCGTGCTCCTGTCCAAGCTGCAGCTCATGC
TGCGATACATCGTGCTGCAAACCGAGCTGCACCTGCTTCAACATCTTTTCATGCTTCAAA
TCCCTGTACAGCTGCTTCAAGATCCCTTCATGCTTCAAGTCCCAGTGCAACTGCTCTAGC
CCCAATTGCTGCACTTGCACCCTTCCAAGCTGTAGCTGCAAGGGCTGTGCCTGTCCAAGC
TGTGGATGCAACGGCTGTGGCTGTCCAAGCTGCGGATGCAACGGTTGTGGCTGTCCAAGC
TGCGGTTGCAACGGCTGTGGCCTTCCAAGCTGCGGTTGCAACGGCTGCGGCTCGTGCTCT
TGCGCCCAATGCAAACCCGATTGTGGCTCGTGCTCTACCAATTGCTGTAGCTGCAAGCCA
AGCTGCAACGGCTGCTGCGGCGAGCAGTGCTGCCGCTGCGCGGACTGCTTCTCCTGCTCG
TGCCCTCGTTGCTCCAGCTGCTTCAACATCTTCAAATGCTCCTGCGCTGGCTGCTGCTCG
AGCCTGTGCAAGTGCCCCTGCACGACGCAGTGCTTCAGCTGCCAGTCGTCATGCTGCAAG
CGGCAGCCTTCGTGCTGCAAGTGCCAGTCGTCTTGCTGCGAGGGGCAGCCTTCCTGCTGC
GAGGGACACTGCTGCAGCCTCCCGAAACCGTCGTGCCCTGAATGTTCCTGTGGGTGTGTC
TGGTCTTGCAAGAATTGTACAGAGGGTTGTCGATGCCCACGGTGTCGTAACCCATGCTGT
CTCAGTGGTTGCTTATGTTGA
>DEP1_Samgwang
ATGGGGGAGGAGGCGGTGGTGATGGAGGCGCCGAGGCCCAAGTCGCCGCCGAGGTACCCG
GACCTGTGCGGCCGGCGGCGGATGCAGCTGGAGGTGCAGATCCTGAGCCGCGAGATCACG
TTCCTCAAGGATGAGCTTCACTTCCTTGAAGGAGCTCAGCCCGTTTCTCGTTCTGGATGC
ATTAAAGAGATAAATGAGTTTGTTGGTACAAAACATGACCCACTAATACCAACAAAGAGA
AGGAGGCACAGATCTTGCCGTCTTTTTCGGTGGATCGGATCAAAATTGTGTATCTGCATT
TCATGTCTTTGCTACTGTTGCAAGTGCTCACCCAAGTGCAAAAGACCAAGGTGCCTCAAT
TGTTCTTGCAGCTCATGCTGCGACGAGCCATGCTGTAAGCCAAACTGCAGTGCGTGCTGC
GCTGGGTCATGCTGTAGTCCAGACTGCTGCTCATGCTGTAAACCTAACTGCAGTTGCTGC
AAGACCCCTTCTTGCTGCAAACCGAACTGCTCGTGCTCCTGTCCAAGCTGCAGCTCATGC
TGCGATACATCGTGCTGCAAACCGAGCTGCACCTGCTTCAACATCTTTTCATGCTTCAAA
TCCCTGTACAGCTGCTTCAAGATCCCTTCATGCTTCAAGTCCCAGTGCAACTGCTCTAGC
CCCAATTGCTGCACTTGCACCCTTCCAAGCTGTAGCTGCAAGGGCTGTGCCTGTCCAAGC
TGTGGATGCAACGGCTGTGGCTGTCCAAGCTGCGGATGCAACGGTTGTGGCTGTCCAAGC
TGCGGTTGCAACGGCTGTGGCCTTCCAAGCTGCGGTTGCAACGGCTGCGGCTCGTGCTCT
TGCGCCCAATGCAAACCCGATTGTGGCTCGTGCTCTACCAATTGCTGTAGCTGCAAGCCA
AGCTGCAACGGCTGCTGCGGCGAGCAGTGCTGCCGCTGCGCGGACTGCTTCTCCTGCTCG
TGCCCTCGTTGCTCCAGCTGCTTCAACATCTTCAAATGCTCCTGCGCTGGCTGCTGCTCG
AGCCTGTGCAAGTGCCCCTGCACGACGCAGTGCTTCAGCTGCCAGTCGTCATGCTGCAAG
CGGCAGCCTTCGTGCTGCAAGTGCCAGTCGTCTTGCTGCGAGGGGCAGCCTTCCTGCTGC
GAGGGACACTGCTGCAGCCTCCCGAAACCGTCGTGCCCTGAATGTTCCTGTGGGTGTGTC
TGGTCTTGCAAGAATTGTACAGAGGGTTGTCGATGCCCACGGTGTCGTAACCCATGCTGT
CTCAGTGGTTGCTTATGTTGA
>DEP1_Nampyung
ATGGGGGAGGAGGCGGTGGTGATGGAGGCGCCGAGGCCCAAGTCGCCGCCGAGGTACCCG
GACCTGTGCGGCCGGCGGCGGATGCAGCTGGAGGTGCAGATCCTGAGCCGCGAGATCACG
TTCCTCAAGGATGAGCTTCACTTCCTTGAAGGAGCTCAGCCCGTTTCTCGTTCTGGATGC
ATTAAAGAGATAAATGAGTTTGTTGGTACAAAACATGACCCACTAATACCAACAAAGAGA
AGGAGGCACAGATCTTGCCGTCTTTTTCGGTGGATCGGATCAAAATTGTGTATCTGCATT
TCATGTCTTTGCTACTGTTGCAAGTGCTCACCCAAGTGCAAAAGACCAAGGTGCCTCAAT
TGTTCTTGCAGCTCATGCTGCGACGAGCCATGCTGTAAGCCAAACTGCAGTGCGTGCTGC
GCTGGGTCATGCTGTAGTCCAGACTGCTGCTCATGCTGTAAACCTAACTGCAGTTGCTGC
AAGACCCCTTCTTGCTGCAAACCGAACTGCTCGTGCTCCTGTCCAAGCTGCAGCTCATGC
TGCGATACATCGTGCTGCAAACCGAGCTGCACCTGCTTCAACATCTTTTCATGCTTCAAA
TCCCTGTACAGCTGCTTCAAGATCCCTTCATGCTTCAAGTCCCAGTGCAACTGCTCTAGC
CCCAATTGCTGCACTTGCACCCTTCCAAGCTGTAGCTGCAAGGGCTGTGCCTGTCCAAGC
TGTGGATGCAACGGCTGTGGCTGTCCAAGCTGCGGATGCAACGGTTGTGGCTGTCCAAGC
TGCGGTTGCAACGGCTGTGGCCTTCCAAGCTGCGGTTGCAACGGCTGCGGCTCGTGCTCT
TGCGCCCAATGCAAACCCGATTGTGGCTCGTGCTCTACCAATTGCTGTAGCTGCAAGCCA
AGCTGCAACGGCTGCTGCGGCGAGCAGTGCTGCCGCTGCGCGGACTGCTTCTCCTGCTCG
TGCCCTCGTTGCTCCAGCTGCTTCAACATCTTCAAATGCTCCTGCGCTGGCTGCTGCTCG
AGCCTGTGCAAGTGCCCCTGCACGACGCAGTGCTTCAGCTGCCAGTCGTCATGCTGCAAG
CGGCAGCCTTCGTGCTGCAAGTGCCAGTCGTCTTGCTGCGAGGGGCAGCCTTCCTGCTGC
GAGGGACACTGCTGCAGCCTCCCGAAACCGTCGTGCCCTGAATGTTCCTGTGGGTGTGTC
TGGTCTTGCAAGAATTGTACAGAGGGTTGTCGATGCCCACGGTGTCGTAACCCATGCTGT
CTCAGTGGTTGCTTATGTTGA
>DEP1_Ilpum
ATGGGGGAGGAGGCGGTGGTGATGGAGGCGCCGAGGCCCAAGTCGCCGCCGAGGTACCCG
GACCTGTGCGGCCGGCGGCGGATGCAGCTGGAGGTGCAGATCCTGAGCCGCGAGATCACG
TTCCTCAAGGATGAGCTTCACTTCCTTGAAGGAGCTCAGCCCGTTTCTCGTTCTGGATGC
ATTAAAGAGATAAATGAGTTTGTTGGTACAAAACATGACCCACTAATACCAACAAAGAGA
AGGAGGCACAGATCTTGCCGTCTTTTTCGGTGGATCGGATCAAAATTGTGTATCTGCATT
TCATGTCTTTGCTACTGTTGCAAGTGCTCACCCAAGTGCAAAAGACCAAGGTGCCTCAAT
TGTTCTTGCAGCTCATGCTGCGACGAGCCATGCTGTAAGCCAAACTGCAGTGCGTGCTGC
GCTGGGTCATGCTGTAGTCCAGACTGCTGCTCATGCTGTAAACCTAACTGCAGTTGCTGC
AAGACCCCTTCTTGCTGCAAACCGAACTGCTCGTGCTCCTGTCCAAGCTGCAGCTCATGC
TGCGATACATCGTGCTGCAAACCGAGCTGCACCTGCTTCAACATCTTTTCATGCTTCAAA
TCCCTGTACAGCTGCTTCAAGATCCCTTCATGCTTCAAGTCCCAGTGCAACTGCTCTAGC
CCCAATTGCTGCACTTGCACCCTTCCAAGCTGTAGCTGCAAGGGCTGTGCCTGTCCAAGC
TGTGGATGCAACGGCTGTGGCTGTCCAAGCTGCGGATGCAACGGTTGTGGCTGTCCAAGC
TGCGGTTGCAACGGCTGTGGCCTTCCAAGCTGCGGTTGCAACGGCTGCGGCTCGTGCTCT
TGCGCCCAATGCAAACCCGATTGTGGCTCGTGCTCTACCAATTGCTGTAGCTGCAAGCCA
AGCTGCAACGGCTGCTGCGGCGAGCAGTGCTGCCGCTGCGCGGACTGCTTCTCCTGCTCG
TGCCCTCGTTGCTCCAGCTGCTTCAACATCTTCAAATGCTCCTGCGCTGGCTGCTGCTCG
AGCCTGTGCAAGTGCCCCTGCACGACGCAGTGCTTCAGCTGCCAGTCGTCATGCTGCAAG
CGGCAGCCTTCGTGCTGCAAGTGCCAGTCGTCTTGCTGCGAGGGGCAGCCTTCCTGCTGC
GAGGGACACTGCTGCAGCCTCCCGAAACCGTCGTGCCCTGAATGTTCCTGTGGGTGTGTC
TGGTCTTGCAAGAATTGTACAGAGGGTTGTCGATGCCCACGGTGTCGTAACCCATGCTGT
CTCAGTGGTTGCTTATGTTGA
>DEP1_Sindongjin
ATGGGGGAGGAGGCGGTGGTGATGGAGGCGCCGAGGCCCAAGTCGCCGCCGAGGTACCCG
GACCTGTGCGGCCGGCGGCGGATGCAGCTGGAGGTGCAGATCCTGAGCCGCGAGATCACG
TTCCTCAAGGATGAGCTTCACTTCCTTGAAGGAGCTCAGCCCGTTTCTCGTTCTGGATGC
ATTAAAGAGATAAATGAGTTTGTTGGTACAAAACATGACCCACTAATACCAACAAAGAGA
AGGAGGCACAGATCTTGCCGTCTTTTTCGGTGGATCGGATCAAAATTGTGTATCTGCATT
TCATGTCTTTGCTACTGTTGCAAGTGCTCACCCAAGTGCAAAAGACCAAGGTGCCTCAAT
TGTTCTTGCAGCTCATGCTGCGACGAGCCATGCTGTAAGCCAAACTGCAGTGCGTGCTGC
GCTGGGTCATGCTGTAGTCCAGACTGCTGCTCATGCTGTAAACCTAACTGCAGTTGCTGC
AAGACCCCTTCTTGCTGCAAACCGAACTGCTCGTGCTCCTGTCCAAGCTGCAGCTCATGC
TGCGATACATCGTGCTGCAAACCGAGCTGCACCTGCTTCAACATCTTTTCATGCTTCAAA
TCCCTGTACAGCTGCTTCAAGATCCCTTCATGCTTCAAGTCCCAGTGCAACTGCTCTAGC
CCCAATTGCTGCACTTGCACCCTTCCAAGCTGTAGCTGCAAGGGCTGTGCCTGTCCAAGC
TGTGGATGCAACGGCTGTGGCTGTCCAAGCTGCGGATGCAACGGTTGTGGCTGTCCAAGC
TGCGGTTGCAACGGCTGTGGCCTTCCAAGCTGCGGTTGCAACGGCTGCGGCTCGTGCTCT
TGCGCCCAATGCAAACCCGATTGTGGCTCGTGCTCTACCAATTGCTGTAGCTGCAAGCCA
AGCTGCAACGGCTGCTGCGGCGAGCAGTGCTGCCGCTGCGCGGACTGCTTCTCCTGCTCG
TGCCCTCGTTGCTCCAGCTGCTTCAACATCTTCAAATGCTCCTGCGCTGGCTGCTGCTCG
AGCCTGTGCAAGTGCCCCTGCACGACGCAGTGCTTCAGCTGCCAGTCGTCATGCTGCAAG
CGGCAGCCTTCGTGCTGCAAGTGCCAGTCGTCTTGCTGCGAGGGGCAGCCTTCCTGCTGC
GAGGGACACTGCTGCAGCCTCCCGAAACCGTCGTGCCCTGAATGTTCCTGTGGGTGTGTC
TGGTCTTGCAAGAATTGTACAGAGGGTTGTCGATGCCCACGGTGTCGTAACCCATGCTGT
CTCAGTGGTTGCTTATGTTGA
>DEP1_Nipponbare
ATGGGGGAGGAGGCGGTGGTGATGGAGGCGCCGAGGCCCAAGTCGCCGCCGAGGTACCCG
GACCTGTGCGGCCGGCGGCGGATGCAGCTGGAGGTGCAGATCCTGAGCCGCGAGATCACG
TTCCTCAAGGATGAGCTTCACTTCCTTGAAGGAGCTCAGCCCGTTTCTCGTTCTGGATGC
ATTAAAGAGATAAATGAGTTTGTTGGTACAAAACATGACCCACTAATACCAACAAAGAGA
AGGAGGCACAGATCTTGCCGTCTTTTTCGGTGGATCGGATCAAAATTGTGTATCTGCATT
TCATGTCTTTGCTACTGTTGCAAGTGCTCACCCAAGTGCAAAAGACCAAGGTGCCTCAAT
TGTTCTTGCAGCTCATGCTGCGACGAGCCATGCTGTAAGCCAAACTGCAGTGCGTGCTGC
GCTGGGTCATGCTGTAGTCCAGACTGCTGCTCATGCTGTAAACCTAACTGCAGTTGCTGC
AAGACCCCTTCTTGCTGCAAACCGAACTGCTCGTGCTCCTGTCCAAGCTGCAGCTCATGC
TGCGATACATCGTGCTGCAAACCGAGCTGCACCTGCTTCAACATCTTTTCATGCTTCAAA
TCCCTGTACAGCTGCTTCAAGATCCCTTCATGCTTCAAGTCCCAGTGCAACTGCTCTAGC
CCCAATTGCTGCACTTGCACCCTTCCAAGCTGTAGCTGCAAGGGCTGTGCCTGTCCAAGC
TGTGGATGCAACGGCTGTGGCTGTCCAAGCTGCGGATGCAACGGTTGTGGCTGTCCAAGC
TGCGGTTGCAACGGCTGTGGCCTTCCAAGCTGCGGTTGCAACGGCTGCGGCTCGTGCTCT
TGCGCCCAATGCAAACCCGATTGTGGCTCGTGCTCTACCAATTGCTGTAGCTGCAAGCCA
AGCTGCAACGGCTGCTGCGGCGAGCAGTGCTGCCGCTGCGCGGACTGCTTCTCCTGCTCG
TGCCCTCGTTGCTCCAGCTGCTTCAACATCTTCAAATGCTCCTGCGCTGGCTGCTGCTCG
AGCCTGTGCAAGTGCCCCTGCACGACGCAGTGCTTCAGCTGCCAGTCGTCATGCTGCAAG
CGGCAGCCTTCGTGCTGCAAGTGCCAGTCGTCTTGCTGCGAGGGGCAGCCTTCCTGCTGC
GAGGGACACTGCTGCAGCCTCCCGAAACCGTCGTGCCCTGAATGTTCCTGTGGGTGTGTC
TGGTCTTGCAAGAATTGTACAGAGGGTTGTCGATGCCCACGGTGTCGTAACCCATGCTGT
CTCAGTGGTTGCTTATGTTGA
>DEP1_Hitomebore
ATGGGGGAGGAGGCGGTGGTGATGGAGGCGCCGAGGCCCAAGTCGCCGCCGAGGTACCCG
GACCTGTGCGGCCGGCGGCGGATGCAGCTGGAGGTGCAGATCCTGAGCCGCGAGATCACG
TTCCTCAAGGATGAGCTTCACTTCCTTGAAGGAGCTCAGCCCGTTTCTCGTTCTGGATGC
ATTAAAGAGATAAATGAGTTTGTTGGTACAAAACATGACCCACTAATACCAACAAAGAGA
AGGAGGCACAGATCTTGCCGTCTTTTTCGGTGGATCGGATCAAAATTGTGTATCTGCATT
TCATGTCTTTGCTACTGTTGCAAGTGCTCACCCAAGTGCAAAAGACCAAGGTGCCTCAAT
TGTTCTTGCAGCTCATGCTGCGACGAGCCATGCTGTAAGCCAAACTGCAGTGCGTGCTGC
GCTGGGTCATGCTGTAGTCCAGACTGCTGCTCATGCTGTAAACCTAACTGCAGTTGCTGC
AAGACCCCTTCTTGCTGCAAACCGAACTGCTCGTGCTCCTGTCCAAGCTGCAGCTCATGC
TGCGATACATCGTGCTGCAAACCGAGCTGCACCTGCTTCAACATCTTTTCATGCTTCAAA
TCCCTGTACAGCTGCTTCAAGATCCCTTCATGCTTCAAGTCCCAGTGCAACTGCTCTAGC
CCCAATTGCTGCACTTGCACCCTTCCAAGCTGTAGCTGCAAGGGCTGTGCCTGTCCAAGC
TGTGGATGCAACGGCTGTGGCTGTCCAAGCTGCGGATGCAACGGTTGTGGCTGTCCAAGC
TGCGGTTGCAACGGCTGTGGCCTTCCAAGCTGCGGTTGCAACGGCTGCGGCTCGTGCTCT
TGCGCCCAATGCAAACCCGATTGTGGCTCGTGCTCTACCAATTGCTGTAGCTGCAAGCCA
AGCTGCAACGGCTGCTGCGGCGAGCAGTGCTGCCGCTGCGCGGACTGCTTCTCCTGCTCG
TGCCCTCGTTGCTCCAGCTGCTTCAACATCTTCAAATGCTCCTGCGCTGGCTGCTGCTCG
AGCCTGTGCAAGTGCCCCTGCACGACGCAGTGCTTCAGCTGCCAGTCGTCATGCTGCAAG
CGGCAGCCTTCGTGCTGCAAGTGCCAGTCGTCTTGCTGCGAGGGGCAGCCTTCCTGCTGC
GAGGGACACTGCTGCAGCCTCCCGAAACCGTCGTGCCCTGAATGTTCCTGTGGGTGTGTC
TGGTCTTGCAAGAATTGTACAGAGGGTTGTCGATGCCCACGGTGTCGTAACCCATGCTGT
CTCAGTGGTTGCTTATGTTGA
>DEP1_IR72
ATGGGGGAGGAGGCGGTGGTGATGGAGGCGCCGAGGCCCAAGTCGCCGCCGAGGTACCCG
GACCTGTGCGGCCGGCGGCGGATGCAGCTGGAGGTGCAGATCCTGAGCCGCGAGATCACG
TTCCTCAAGGATGAGCTTCACTTCCTTGAAGGAGCTCAGCCCGTTTCTCGTTCTGGATGC
ATTAAAGAGATAAATGAGTTTGTTGGTACAAAACATGACCCACTAATACCAACAAAGAGA
AGGAGGCACAGATCTTGCCGTCTTTTTCGGTGGATCGGATCAAAATTGTGTATCTGCATT
TCATGTCTTTGCTGCTGCTGCAAGTGCTCACCCAAGTGCAAAAGACCAAGGTGCCTCAAT
TGTTCTTGCAGCTCATGCTGCGACGAGCCATGCTGTAAGCCAAACTGCAGTGCGTGCTGC
GCTGGGTCATGCTGTAGTCCAGACTGCTGCTCATGCTGTAAACCTAACTGCAGTTGCTGC
AAGACCCCTTCTTGCTGCAAACCGAACTGCTCGTGCTCCTGTCCAAGCTGCAGCTCATGC
TGCGATACATCGTGCTGCAAACCGAGCTGCACCTGCTTCAACATCTTTTCATGCTTCAAA
TCCCTGTACAGCTGCTTCAAGATCCCTTCATGCTTCAAGTCCCAGTGCAACTGCTCTAGC
CCCAATTGCTGCACTTGCACCCATCCAAGCTGTAGCTGCAAGGGCTGTGCCTGTCCAAGC
TGTGGATGCAACGGCTGTGGCTGTCCAAGCTGCGGATGCAACGGTTGTGGCTGTCCAAGC
TGCGGTTGCAACGGCTGTGGCCTTCCAAGCTGCGGTTGCAACGGCTGCGGCTCGTGCTCT
TGCGCCCAATGCAAACCCGATTGTGGCTCGTGCTCTACCAATTGCTGTAGCTGCAAGCCA
AGCTGCAACGGCTGCTGCGGCGAGCAGTGCTGCCGCTGCGCGGACTGCTTCTCCTGCTCG
TGCCCTCGTAGCTCCAGCTGCTTCAACATCTTCAAATGCTCCTGCGCTGGCTGCTGCTCG
AGCCTGTGCAAGTGCCCCTGCACGACGCAGTGCTTCAGCTGCCAGTCGTCATGCTGCAAG
CGGCAGCCTTCGTGCTGCAAGTGCCAGTCGTCTTGCTGCGAGGGGCAGCCTTCCTGCTGC
GAGGGACACTGCTGCAGCCTCCCGAAACCGTCGTGCCCTGAATGTTCCTGTGGGTGTGTC
TGGTCTTGCAAGAATTGTACAGAGGGTTGTCGATGCCCACGGTGTCGTAACCCATGCTGT
CTCAGTGGTTGCTTATGTTGA
>DEP1_Hanmaeum
ATGGGGGAGGAGGCGGTGGTGATGGAGGCGCCGAGGCCCAAGTCGCCGCCGAGGTACCCG
GACCTGTGCGGCCGGCGGCGGATGCAGCTGGAGGTGCAGATCCTGAGCCGCGAGATCACG
TTCCTCAAGGATGAGCTTCACTTCCTTGAAGGAGCTCAGCCCGTTTCTCGTTCTGGATGC
ATTAAAGAGATAAATGAGTTTGTTGGTACAAAACATGACCCACTAATACCAACAAAGAGA
AGGAGGCACAGATCTTGCCGTCTTTTTCGGTGGATCGGATCAAAATTGTGTATCTGCATT
TCATGTCTTTGCTACTGTTGCAAGTGCTCACCCAAGTGCAAAAGACCAAGGTGCCTCAAT
TGTTCTTGCAGCTCATGCTGCGACGAGCCATGCTGTAAGCCAAACTGCAGTGCGTGCTGC
GCTGGGTCATGCTGTAGTCCAGACTGCTGCTCATGCTGTAAACCTAACTGCAGTTGCTGC
AAGACCCCTTCTTGCTGCAAACCGAACTGCTCGTGCTCCTGTCCAAGCTGCAGCTCATGC
TGCGATACATCGTGCTGCAAACCGAGCTGCACCTGCTTCAACATCTTTTCATGCTTCAAA
TCCCTGTACAGCTGCTTCAAGATCCCTTCATGCTTCAAGTCCCAGTGCAACTGCTCTAGC
CCCAATTGCTGCACTTGCACCCTTCCAAGCTGTAGCTGCAAGGGCTGTGCCTGTCCAAGC
TGTGGATGCAACGGCTGTGGCTGTCCAAGCTGCGGATGCAACGGTTGTGGCTGTCCAAGC
TGCGGTTGCAACGGCTGTGGCCTTCCAAGCTGCGGTTGCAACGGCTGCGGCTCGTGCTCT
TGCGCCCAATGCAAACCCGATTGTGGCTCGTGCTCTACCAATTGCTGTAGCTGCAAGCCA
AGCTGCAACGGCTGCTGCGGCGAGCAGTGCTGCCGCTGCGCGGACTGCTTCTCCTGCTCG
TGCCCTCGTTGCTCCAGCTGCTTCAACATCTTCAAATGCTCCTGCGCTGGCTGCTGCTCG
AGCCTGTGCAAGTGCCCCTGCACGACGCAGTGCTTCAGCTGCCAGTCGTCATGCTGCAAG
CGGCAGCCTTCGTGCTGCAAGTGCCAGTCGTCTTGCTGCGAGGGGCAGCCTTCCTGCTGC
GAGGGACACTGCTGCAGCCTCCCGAAACCGTCGTGCCCTGAATGTTCCTGTGGGTGTGTC
TGGTCTTGCAAGAATTGTACAGAGGGTTGTCGATGCCCACGGTGTCGTAACCCATGCTGT
CTCAGTGGTTGCTTATGTTGA
>DEP1_Hangangchal1
ATGGGGGAGGAGGCGGTGGTGATGGAGGCGCCGAGGCCCAAGTCGCCGCCGAGGTACCCG
GACCTGTGCGGCCGGCGGCGGATGCAGCTGGAGGTGCAGATCCTGAGCCGCGAGATCACG
TTCCTCAAGGATGAGCTTCACTTCCTTGAAGGAGCTCAGCCCGTTTCTCGTTCTGGATGC
ATTAAAGAGATAAATGAGTTTGTTGGTACAAAACATGACCCACTAATACCAACAAAGAGA
AGGAGGCACAGATCTTGCCGTCTTTTTCGGTGGATCGGATCAAAATTGTGTATCTGCATT
TCATGTCTTTGCTGCTGTTGCAAGTGCTCACCCAAGTGCAAAAGACCAAGGTGCCTCAAT
TGTTCTTGCAGCTCATGCTGCGACGAGCCATGCTGTAAGCCAAACTGCAGTGCGTGCTGC
GCTGGGTCATGCTGTAGTCCAGACTGCTGCTCATGCTGTAAACCTAACTGCAGTTGCTGC
AAGACCCCTTCTTGCTGCAAACCGAACTGCTCGTGCTCCTGTCCAAGCTGCAGCTCATGC
TGCGATACATCGTGCTGCAAACCGAGCTGCACCTGCTTCAACATCTTTTCATGCTTCAAA
TCCCTGTACAACTGCTTCAAGATCCCTTCATGCTTCAAGTCCCAGTGCAACTGCTCTAGC
CCCAATTGCTGCACTTGCACCCATCCAAGCTGTAGCTGCAAGGGCTGTGCCTGTCCAAGC
TGTGGATGCAACGGCTGTGGCTGTCCAAGCTGCGGATGCAACGGTTGTGGCTGTCCAAGC
TGCGGTTGCAACGGCTGTGGCCTTCCAAGCTGCGGTTGCAACGGCTGCGGCTGGTGCTCT
TGCGCCCAATGCAAACCCGATTGTGGCTCGTGCTCTACCAATTGCTGTAGCTGCAAGCCA
AGCTGCAACGGCTGCTGCGGCGAGCAGTGCTGCCGCTGCGCGGACTGCTTCTCCTGCTCG
TGCCCTCGTAGCTCCAGCTGCTTCAACATCTTCAAATGCTCCTGCGCTGGCTGCTGCTCG
AGCCTGTGCAAGTGCCCCTGCACGACGCAGTGCTTCAGCTGCCAGTCGTCATGCTGCAAG
CGGCAGCCTTCGTGCTGCAAGTGCCAGTCGTCTTGCTGCGAGGGGCAGCCTTCCTGCTGC
GAGGGACACTGCTGCAGCCTCCCGAAACCGTCGTGCCCTGAATGTTCCTGTGGGTGTGTC
TGGTCTTGCAAGAATTGTACAGAGGGTTGTCGATGCCCACGGTGTCGTAACCCATGCTGT
CTCAGTGGTTGCTTATGTTGA
>DEP1_Bina-ay
ATGGGGGAGGAGGCGGTGGTGATGGAGGCGCCGAGGCCCAAGTCGCCGCCGAGGTACCCG
GACCTGTGCGGCCGGCGGCGGATGCAGCTGGAGGTGCAGATCCTGAGCCGCGAGATCACG
TTCCTCAAGGATGAGCTTCACTTCCTTGAAGGAGCTCAGCCCGTTTCTCGTTCTGGATGC
ATTAAAGAGATAAATGAGTTTGTTGGTACAAAACATGACCCACTAATACCAACAAAGAGA
AGGAGGCACAGATCTTGCCGTCTTTTTCGGTGGATCGGATCAAAATTGTGTATCTGCATT
TCATGTCTTTGCTACTGTTGCAAGTGCTCACCCAAGTGCAAAAGACCAAGGTGCCTCAAT
TGTTCTTGCAGCTCATGCTGCGACGAGCCATGCTGTAAGCCAAACTGCAGTGCGTGCTGC
GCTGGGTCATGCTGTAGTCCAGACTGCTGCTCATGCTGTAAACCTAACTGCAGTTGCTGC
AAGACCCCTTCTTGCTGCAAACCGAACTGCTCGTGCTCCTGTCCAAGCTGCAGCTCATGC
TGCGATACATCGTGCTGCAAACCGAGCTGCACCTGCTTCAACATCTTTTCATGCTTCAAA
TCCCTGTACAGCTGCTTCAAGATCCCTTCATGCTTCAAGTCCCAGTGCAACTGCTCTAGC
CCCAATTGCTGCACTTGCACCCTTCCAAGCTGTAGCTGCAAGGGCTGTGCCTGTCCAAGC
TGTGGATGCAACGGCTGTGGCTGTCCAAGCTGCGGATGCAACGGTTGTGGCTGTCCAAGC
TGCGGTTGCAACGGCTGTGGCCTTCCAAGCTGCGGTTGCAACGGCTGCGGCTCGTGCTCT
TGCGCCCAATGCAAACCCGATTGTGGCTCGTGCTCTACCAATTGCTGTAGCTGCAAGCCA
AGCTGCAACGGCTGCTGCGGCGAGCAGTGCTGCCGCTGCGCGGACTGCTTCTCCTGCTCG
TGCCCTCGTTGCTCCAGCTGCTTCAACATCTTCAAATGCTCCTGCGCTGGCTGCTGCTCG
AGCCTGTGCAAGTGCCCCTGCACGACGCAGTGCTTCAGCTGCCAGTCGTCATGCTGCAAG
CGGCAGCCTTCGTGCTGCAAGTGCCAGTCGTCTTGCTGCGAGGGGCAGCCTTCCTGCTGC
GAGGGACACTGCTGCAGCCTCCCGAAACCGTCGTGCCCTGAATGTTCCTGTGGGTGTGTC
TGGTCTTGCAAGAATTGTACAGAGGGTTGTCGATGCCCACGGTGTCGTAACCCATGCTGT
CTCAGTGGTTGCTTATGTTGA
>DEP1_Balikwadang
ATGGGGGAGGAGGCGGTGGTGATGGAGGCGCCGAGGCCCAAGTCGCCGCCGAGGTACCCG
GACCTGTGCGGCCGGCGGCGGATGCAGCTGGAGGTGCAGATCCTGAGCCGCGAGATCACG
TTCCTCAAGGATGAGCTTCACTTCCTTGAAGGAGCTCAGCCCGTTTCTCGTTCTGGATGC
ATTAAAGAGATAAATGAGTTTGTTGGTACAAAACATGACCCACTAATACCAACAAAGAGA
AGGAGGCACAGATCTTGCCGTCTTTTTCGGTGGATCGGATCAAAATTGTGTATCTGCATT
TCATGTCTTTGCTACTGTTGCAAGTGCTCACCCAAGTGCAAAAGACCAAGGTGCCTCAAT
TGTTCTTGCAGCTCATGCTGCGACGAGCCATGCTGTAAGCCAAACTGCAGTGCGTGCTGC
GCTGGGTCATGCTGTAGTCCAGACTGCTGCTCATGCTGTAAACCTAACTGCAGTTGCTGC
AAGACCCCTTCTTGCTGCAAACCGAACTGCTCGTGCTCCTGTCCAAGCTGCAGCTCATGC
TGCGATACATCGTGCTGCAAACCGAGCTGCACCTGCTTCAACATCTTTTCATGCTTCAAA
TCCCTGTACAGCTGCTTCAAGATCCCTTCATGCTTCAAGTCCCAGTGCAACTGCTCTAGC
CCCAATTGCTGCACTTGCACCCTTCCAAGCTGTAGCTGCAAGGGCTGTGCCTGTCCAAGC
TGTGGATGCAACGGCTGTGGCTGTCCAAGCTGCGGATGCAACGGTTGTGGCTGTCCAAGC
TGCGGTTGCAACGGCTGTGGCCTTCCAAGCTGCGGTTGCAACGGCTGCGGCTCGTGCTCT
TGCGCCCAATGCAAACCCGATTGTGGCTCGTGCTCTACCAATTGCTGTAGCTGCAAGCCA
AGCTGCAACGGCTGCTGCGGCGAGCAGTGCTGCCGCTGCGCGGACTGCTTCTCCTGCTCG
TGCCCTCGTTGCTCCAGCTGCTTCAACATCTTCAAATGCTCCTGCGCTGGCTGCTGCTCG
AGCCTGTGCAAGTGCCCCTGCACGACGCAGTGCTTCAGCTGCCAGTCGTCATGCTGCAAG
CGGCAGCCTTCGTGCTGCAAGTGCCAGTCGTCTTGCTGCGAGGGGCAGCCTTCCTGCTGC
GAGGGACACTGCTGCAGCCTCCCGAAACCGTCGTGCCCTGAATGTTCCTGTGGGTGTGTC
TGGTCTTGCAAGAATTGTACAGAGGGTTGTCGATGCCCACGGTGTCGTAACCCATGCTGT
CTCAGTGGTTGCTTATGTTGA
>DEP1_PTQDQmalilom
ATGGGGGAGGAGGCGGTGGTGATGGAGGCGCCGAGGCCCAAGTCGCCGCCGAGGTACCCG
GACCTGTGCGGCCGGCGGCGGATGCAGCTGGAGGTGCAGATCCTGAGCCGCGAGATCACG
TTCCTCAAGGATGAGCTTCACTTCCTTGAAGGAGCTCAGCCCGTTTCTCGTTCTGGATGC
ATTAAAGAGATAAATGAGTTTGTTGGTACAAAACATGACCCACTAATACCAACAAAGAGA
AGGAGGCACAGATCTTGCCGTCTTTTTCGGTGGATCGGATCAAAATTGTGTATCTGCATT
TCATGTCTTTGCTGCTGTTGCAAGTGCTCACCCAAGTGCAAAAGACCAAGGTGCCTCAAT
TGTTCTTGCAGCTCATGCTGCGACGAGCCATGCTGTAAGCCAAACTGCAGTGCGTGCTGC
GCTGGGTCATGCTGTAGTCCAGACTGCTGCTCATGCTGTAAACCTAACTGCAGTTGCTGC
AAGACCCCTTCTTGCTGCAAACCGAACTGCTCGTGCTCCTGTCCAAGCTGCAGCTCATGC
TGCGATACATCGTGCTGCAAACCGAGCTGCACCTGCTTCAACATCTTTTCATGCTTCAAA
TCCCTGTACAGCTGCTTCAAGATCCCTTCATGCTTCAAGTCCCAGTGCAACTGCTCTAGC
CCCAATTGCTGCACTTGCACCCATCCAAGCTGTAGCTGCAAGGGCTGTGCCTGTCCAAGC
TGTGGATGCAACGGCTGTGGCTGTCCAAGCTGCGGATGCAACGGTTGTGGCTGTCCAAGC
TGCGGTTGCAACGGCTGTGGCCTTCCAAGCTGCGGTTGCAACGGCTGCGGCTCCTGCTCT
TGCGCCCAATGCAAACCCGATTGTGGCTCGTGCTCTACCAATTGCTGTAGCTGCAAGCCA
AGCTGCAACGGCTGCTGCGGCGAGCAGTGCTGCCGCTGCGCGGACTGCTTCTCCTGCTCG
TGCCCTCGTAGCTCCAGCTGCTTCAACATCTTCAAATGCTCCTGCGCTGGCTGCTGCTCG
AGCCTGTGCAAGTGCCCCTGCACGACGCAGTGCTTCAGCTGCCAGTCGTCATGCTGCAAG
CGGCAGCCTTCGTGCTGCAAGTGCCAGTCGTCTTGCTGCGAGGGGCAGCCTTCCTGCTGC
GAGGGACACTGCTGCAGCCTCCCGAAACCGTCGTGCCCTGAATGTTCCTGTGGGTGTGTC
TGGTCTTGCAAGAATTGTACAGAGGGTTGTCGATGCCCACGGTGTCGTAACCCATGCTGT
CTCAGTGGTTGCTTATGTTGA
>DEP1_Sepat
ATGGGGGAGGAGGCGGTGGTGATGGAGGCGCCGAGGCCCAAGTCGCCGCCGAGGTACCCG
GACCTGTGCGGCCGGCGGCGGATGCAGCTGGAGGTGCAGATCCTGAGCCGCGAGATCACG
TTCCTCAAGGATGAGCTTCACTTCCTTGAAGGAGCTCAGCCCGTTTCTCGTTCTGGATGC
ATTAAAGAGATAAATGAGTTTGTTGGTACAAAACATGACCCACTAATACCAACAAAGAGA
AGGAGGCACAGATCTTGCCGTCTTTTTCGGTGGATCGGATCAAAATTGTGTATCTGCATT
TCATGTCTTTGCTACTGTTGCAAGTGCTCACCCAAGTGCAAAAGACCAAGGTGCCTCAAT
TGTTCTTGCAGCTCATGCTGCGACGAGCCATGCTGTAAGCCAAACTGCAGTGCGTGCTGC
GCTGGGTCATGCTGTAGTCCAGACTGCTGCTCATGCTGTAAACCTAACTGCAGTTGCTGC
AAGACCCCTTCTTGCTGCAAACCGAACTGCTCGTGCTCCTGTCCAAGCTGCAGCTCATGC
TGCGATACATCGTGCTGCAAACCGAGCTGCACCTGCTTCAACATCTTTTCATGCTTCAAA
TCCCTGTACAGCTGCTTCAAGATCCCTTCATGCTTCAAGTCCCAGTGCAACTGCTCTAGC
CCCAATTGCTGCACTTGCACCCTTCCAAGCTGTAGCTGCAAGGGCTGTGCCTGTCCAAGC
TGTGGATGCAACGGCTGTGGCTGTCCAAGCTGCGGATGCAACGGTTGTGGCTGTCCAAGC
TGCGGTTGCAACGGCTGTGGCCTTCCAAGCTGCGGTTGCAACGGCTGCGGCTCGTGCTCT
TGCGCCCAATGCAAACCCGATTGTGGCTCGTGCTCTACCAATTGCTGTAGCTGCAAGCCA
AGCTGCAACGGCTGCTGCGGCGAGCAGTGCTGCCGCTGCGCGGACTGCTTCTCCTGCTCG
TGCCCTCGTTGCTCCAGCTGCTTCAACATCTTCAAATGCTCCTGCGCTGGCTGCTGCTCG
AGCCTGTGCAAGTGCCCCTGCACGACGCAGTGCTTCAGCTGCCAGTCGTCATGCTGCAAG
CGGCAGCCTTCGTGCTGCAAGTGCCAGTCGTCTTGCTGCGAGGGGCAGCCTTCCTGCTGC
GAGGGACACTGCTGCAGCCTCCCGAAACCGTCGTGCCCTGAATGTTCCTGTGGGTGTGTC
TGGTCTTGCAAGAATTGTACAGAGGGTTGTCGATGCCCACGGTGTCGTAACCCATGCTGT
CTCAGTGGTTGCTTATGTTGA
>DEP1_Guyod
ATGGGGGAGGAGGCGGTGGTGATGGAGGCGCCGAGGCCCAGGTCGCCGCCGAGGTACCCG
GACCTGTGCGGCCGGCGGCGGATGCAGCTGGAGGTGCAGATCCTGAGCCGCGAGATCACG
TTCCTCAAGGATGAGCTTCACTTCCTTGAAGGAGCTCAGCCCGTTTCTCGTTCTGGATGC
ATTAAAGAGATAAATGAGTTTGTTGGTACAAAACATGACCCACTAATACCAACAAAGAGA
AGGAGGCACAGATCTTGCCGTCTTTTTCGGTGGATCGGATCAAAATTGTGTATCTGCATT
TCATGTCTTTGCTACTGTTGCAAGTGCTCACCCAAGTGCAAAAGACCAAGGTGCCTCAAT
TGTTCTTGCAGCTCATGCTGCGACGAGCCATGCTGTAAGCCAAACTGCAGTGCGTGCTGC
GCTGGGTCATGCTGTAGTCCAGACTGCTGCTCATGCTGTAAACCTAACTGCAGTTGCTGC
AAGACCCCTTCTTGCTGCAAACCGAACTGCTCGTGCTCCTGTCCAAGCTGCAGCTCATGC
TGCGATACATCGTGCTGCAAACCGAGCTGCACCTGCTTCAACATCTTTTCATGCTTCAAA
TCCCTGTACAGCTGCTTCAAGATCCCTTCATGCTTCAAGTCCCAGTGCAACTGCTCTAGC
CCCAATTGCTGCACTTGCACCCTTCCAAGCTGTAGCTGCAAGGGCTGTGCCTGTCCAAGC
TGTGGATGCAACGGCTGTGGCTGTCCAAGCTGCGGATGCAACGGTTGTGGCTGTCCAAGC
TGCGGTTGCAACGGCTGTGGCCTTCCAAGCTGCGGTTGCAACGGCTGCGGCTCGTGCTCT
TGCGCCCAATGCAAACCCGATTGTGGCTCGTGCTCTACCAATTGCTGTAGCTGCAAGCCA
AGCTGCAACGGCTGCTGCGGCGAGCAGTGCTGCCGCTGCGCGGACTGCTTCTCCTGCTCG
TGCCCTCGTTGCTCCAGCTGCTTCAACATCTTCAAATGCTCCTGCGCTGGCTGCTGCTCG
AGCCTGTGCAAGTGCCCCTGCACGACGCAGTGCTTCAGCTGCCAGTCGTCATGCTGCAAG
CGGCAGCCTTCGTGCTGCAAGTGCCAGTCGTCTTGCTGCGAGGGGCAGCCTTCCTGCTGC
GAGGGACACTGCTGCAGCCTCCCGAAACCGTCGTGCCCTGAATGTTCCTGTGGGTGTGTC
TGGTCTTGCAAGAATTGTACAGAGGGTTGTCGATGCCCACGGTGTCGTAACCCATGCTGT
CTCAGTGGTTGCTTATGTTGA
>DEP1_Kiangan
ATGGGGGAGGAGGCGGTGGTGATGGAGGCGCCGAGGCCCAAGTCGCCGCCGAGGTACCCG
GACCTGTGCGGCCGGCGGCGGATGCAGCTGGAGGTGCAGATCCTGAGCCGCGAGATCACG
TTCCTCAAGGATGAGCTTCACTTCCTTGAAGGAGCTCAGCCCGTTTCTCGTTCTGGATGC
ATTAAAGAGATAAATGAGTTTGTTGGTACAAAACATGACCCACTAATACCAACAAAGAGA
AGGAGGCACAGATCTTGCCGTCTTTTTCGGTGGATCGGATCAAAATTGTGTATCTGCATT
TCATGTCTTTGCTACTGTTGCAAGTGCTCACCCAAGTGCAAAAGACCAAGGTGCCTCAAT
TGTTCTTGCAGCTCATGCTGCGACGAGCCATGCTGTAAGCCAAACTGCAGTGCGTGCTGC
GCTGGGTCATGCTGTAGTCCAGACTGCTGCTCATGCTGTAAACCTAACTGCAGTTGCTGC
AAGACCCCTTCTTGCTGCAAACCGAACTGCTCGTGCTCCTGTCCAAGCTGCAGCTCATGC
TGCGATACATCGTGCTGCAAACCGAGCTGCACCTGCTTCAACATCTTTTCATGCTTCAAA
TCCCTGTACAGCTGCTTCAAGATCCCTTCATGCTTCAAGTCCCAGTGCAACTGCTCTAGC
CCCAATTGCTGCACTTGCACCCTTCCAAGCTGTAGCTGCAAGGGCTGTGCCTGTCCAAGC
TGTGGATGCAACGGCTGTGGCTGTCCAAGCTGCGGATGCAACGGTTGTGGCTGTCCAAGC
TGCGGTTGCAACGGCTGTGGCCTTCCAAGCTGCGGTTGCAACGGCTGCGGCTCGTGCTCT
TGCGCCCAATGCAAACCCGATTGTGGCTCGTGCTCTACCAATTGCTGTAGCTGCAAGCCA
AGCTGCAACGGCTGCTGCGGCGAGCAGTGCTGCCGCTGCGCGGACTGCTTCTCCTGCTCG
TGCCCTCGTTGCTCCAGCTGCTTCAACATCTTCAAATGCTCCTGCGCTGGCTGCTGCTCG
AGCCTGTGCAAGTGCCCCTGCACGACGCAGTGCTTCAGCTGCCAGTCGTCATGCTGCAAG
CGGCAGCCTTCGTGCTGCAAGTGCCAGTCGTCTTGCTGCGAGGGGCAGCCTTCCTGCTGC
GAGGGACACTGCTGCAGCCTCCCGAAACCGTCGTGCCCTGAATGTTCCTGTGGGTGTGTC
TGGTCTTGCAAGAATTGTACAGAGGGTTGTCGATGCCCACGGTGTCGTAACCCATGCTGT
CTCAGTGGTTGCTTATGTTGA
>DEP1_Kiwisan
ATGGGGGAGGAGGCGGTGGTGATGGAGGCGCCGAGGCCCAAGTCGCCGCCGAGGTACCCG
GACCTGTGCGGCCGGCGGCGGATGCAGCTGGAGGTGCAGATCCTGAGCCGCGAGATCACG
TTCCTCAAGGATGAGCTTCACTTCCTTGAAGGAGCTCAGCCCGTTTCTCGTTCTGGATGC
ATTAAAGAGATAAATGAGTTTGTTGGTACAAAACATGACCCACTAATACCAACAAAGAGA
AGGAGGCACAGATCTTGCCGTCTTTTTCGGTGGATCGGATCAAAATTGTGTATCTGCATT
TCATGTCTTTGCTACTGTTGCAAGTGCTCACCCAAGTGCAAAAGACCAAGGTGCCTCAAT
TGTTCTTGCAGCTCATGCTGCGACGAGCCATGCTGTAAGCCAAACTGCAGTGCGTGCTGC
GCTGGGTCATGCTGTAGTCCAGACTGCTGCTCATGCTGTAAACCTAACTGCAGTTGCTGC
AAGACCCCTTCTTGCTGCAAACCGAACTGCTCGTGCTCCTGTCCAAGCTGCAGCTCATGC
TGCGATACATCGTGCTGCAAACCGAGCTGCACCTGCTTCAACATCTTTTCATGCTTCAAA
TCCCTGTACAGCTGCTTCAAGATCCCTTCATGCTTCAAGTCCCAGTGCAACTGCTCTAGC
CCCAATTGCTGCACTTGCACCCTTCCAAGCTGTAGCTGCAAGGGCTGTGCCTGTCCAAGC
TGTGGATGCAACGGCTGTGGCTGTCCAAGCTGCGGATGCAACGGTTGTGGCTGTCCAAGC
TGCGGTTGCAACGGCTGTGGCCTTCCAAGCTGCGGTTGCAACGGCTGCGGCTCGTGCTCT
TGCGCCCAATGCAAACCCGATTGTGGCTCGTGCTCTACCAATTGCTGTAGCTGCAAGCCA
AGCTGCAACGGCTGCTGCGGCGAGCAGTGCTGCCGCTGCGCGGACTGCTTCTCCTGCTCG
TGCCCTCGTTGCTCCAGCTGCTTCAACATCTTCAAATGCTCCTGCGCTGGCTGCTGCTCG
AGCCTGTGCAAGTGCCCCTGCACGACGCAGTGCTTCAGCTGCCAGTCGTCATGCTGCAAG
CGGCAGCCTTCGTGCTGCAAGTGCCAGTCGTCTTGCTGCGAGGGGCAGCCTTCCTGCTGC
GAGGGACACTGCTGCAGCCTCCCGAAACCGTCGTGCCCTGAATGTTCCTGTGGGTGTGTC
TGGTCTTGCAAGAATTGTACAGAGGGTTGTCGATGCCCACGGTGTCGTAACCCATGCTGT
CTCAGTGGTTGCTTATGTTGA
>DEP1_Salanay(sabbol)
ATGGGGGAGGAGGCGGTGGTGATGGAGGCGCCGAGGCCCAAGTCGCCGCCGAGGTACCCG
GACCTGTGCGGCCGGCGGCGGATGCAGCTGGAGGTGCAGATCCTGAGCCGCGAGATCACG
TTCCTCAAGGATGAGCTTCACTTCCTTGAAGGAGCTCAGCCCGTTTCTCGTTCTGGATGC
ATTAAAGAGATAAATGAGTTTGTTGGTACAAAACATGACCCACTAATACCAACAAAGAGA
AGGAGGCACAGATCTTGCCGTCTTTTTCGGTGGATCGGATCAAAATTGTGTATCTGCATT
TCATGTCTTTGCTACTGTTGCAAGTGCTCACCCAAGTGCAAAAGACCAAGGTGCCTCAAT
TGTTCTTGCAGCTCATGCTGCGACGAGCCATGCTGTAAGCCAAACTGCAGTGCGTGCTGC
GCTGGGTCATGCTGTAGTCCAGACTGCTGCTCATGCTGTAAACCTAACTGCAGTTGCTGC
AAGACCCCTTCTTGCTGCAAACCGAACTGCTCGTGCTCCTGTCCAAGCTGCAGCTCATGC
TGCGATACATCGTGCTGCAAACCGAGCTGCACCTGCTTCAACATCTTTTCATGCTTCAAA
TCCCTGTACAGCTGCTTCAAGATCCCTTCATGCTTCAAGTCCCAGTGCAACTGCTCTAGC
CCCAATTGCTGCACTTGCACCCTTCCAAGCTGTAGCTGCAAGGGCTGTGCCTGTCCAAGC
TGTGGATGCAACGGCTGTGGCTGTCCAAGCTGCGGATGCAACGGTTGTGGCTGTCCAAGC
TGCGGTTGCAACGGCTGTGGCCTTCCAAGCTGCGGTTGCAACGGCTGCGGCTCGTGCTCT
TGCGCCCAATGCAAACCCGATTGTGGCTCGTGCTCTACCAATTGCTGTAGCTGCAAGCCA
AGCTGCAACGGCTGCTGCGGCGAGCAGTGCTGCCGCTGCGCGGACTGCTTCTCCTGCTCG
TGCCCTCGTTGCTCCAGCTGCTTCAACATCTTCAAATGCTCCTGCGCTGGCTGCTGCTCG
AGCCTGTGCAAGTGCCCCTGCACGACGCAGTGCTTCAGCTGCCAGTCGTCATGCTGCAAG
CGGCAGCCTTCGTGCTGCAAGTGCCAGTCGTCTTGCTGCGAGGGGCAGCCTTCCTGCTGC
GAGGGACACTGCTGCAGCCTCCCGAAACCGTCGTGCCCTGAATGTTCCTGTGGGTGTGTC
TGGTCTTGCAAGAATTGTACAGAGGGTTGTCGATGCCCACGGTGTCGTAACCCATGCTGT
CTCAGTGGTTGCTTATGTTGA
>DEP1_Sangmi 4
ATGGGGGAGGAGGCGGTGGTGATGGAGGCGCCGAGGCCCAAGTCGCCGCCGAGGTACCCG
GACCTGTGCGGCCGGCGGCGGATGCAGCTGGAGGTGCAGATCCTGAGCCGCGAGATCACG
TTCCTCAAGGATGAGCTTCACTTCCTTGAAGGAGCTCAGCCCGTTTCTCGTTCTGGATGC
ATTAAAGAGATAAATGAGTTTGTTGGTACAAAACATGACCCACTAATACCAACAAAGAGA
AGGAGGCACAGATCTTGCCGTCTTTTTCGGTGGATCGGATCAAAATTGTGTATCTGCATT
TCATGTCTTTGCTACTGTTGCAAGTGCTCACCCAAGTGCAAAAGACCAAGGTGCCTCAAT
TGTTCTTGCAGCTCATGCTGCGACGAGCCATGCTGTAAGCCAAACTGCAGTGCGTGCTGC
GCTGGGTCATGCTGTAGTCCAGACTGCTGCTCATGCTGTAAACCTAACTGCAGTTGCTGC
AAGACCCCTTCTTGCTGCAAACCGAACTGCTCGTGCTCCTGTCCAAGCTGCAGCTCATGC
TGCGATACATCGTGCTGCAAACCGAGCTGCACCTGCTTCAACATCTTTTCATGCTTCAAA
TCCCTGTACAGCTGCTTCAAGATCCCTTCATGCTTCAAGTCCCAGTGCAACTGCTCTAGC
CCCAATTGCTGCACTTGCACCCTTCCAAGCTGTAGCTGCAAGGGCTGTGCCTGTCCAAGC
TGTGGATGCAACGGCTGTGGCTGTCCAAGCTGCGGATGCAACGGTTGTGGCTGTCCAAGC
TGCGGTTGCAACGGCTGTGGCCTTCCAAGCTGCGGTTGCAACGGCTGCGGCTCGTGCTCT
TGCGCCCAATGCAAACCCGATTGTGGCTCGTGCTCTACCAATTGCTGTAGCTGCAAGCCA
AGCTGCAACGGCTGCTGCGGCGAGCAGTGCTGCCGCTGCGCGGACTGCTTCTCCTGCTCG
TGCCCTCGTTGCTCCAGCTGCTTCAACATCTTCAAATGCTCCTGCGCTGGCTGCTGCTCG
AGCCTGTGCAAGTGCCCCTGCACGACGCAGTGCTTCAGCTGCCAGTCGTCATGCTGCAAG
CGGCAGCCTTCGTGCTGCAAGTGCCAGTCGTCTTGCTGCGAGGGGCAGCCTTCCTGCTGC
GAGGGACACTGCTGCAGCCTCCCGAAACCGTCGTGCCCTGAATGTTCCTGTGGGTGTGTC
TGGTCTTGCAAGAATTGTACAGAGGGTTGTCGATGCCCACGGTGTCGTAACCCATGCTGT
CTCAGTGGTTGCTTATGTTGA
>DEP1_Wuyunjing8
ATGGGGGAGGAGGCGGTGGTGATGGAGGCGCCGAGGCCCAAGTCGCCGCCGAGGTACCCG
GACCTGTGCGGCCGGCGGCGGATGCAGCTGGAGGTGCAGATCCTGAGCCGCGAGATCACG
TTCCTCAAGGATGAGCTTCACTTCCTTGAAGGAGCTCAGCCCGTTTCTCGTTCTGGATGC
ATTAAAGAGATAAATGAGTTTGTTGGTACAAAACATGACCCACTAATACCAACAAAGAGA
AGGAGGCACAGATCTTGCCGTCTTTTTCGGTGGATCGGATCAAAATTGTGTATCTGCATT
TCATGTCTTTGCTACTGTTGCAAGTGCTCACCCAAGTGCAAAAGACCAAGGTGCCTCAAT
TGTTCTTGCAGCTCATGCTGCGACGAGCCATGCTGTAAGCCAAACTGCAGTGCGTGCTGC
GCTGGGTCATGCTGTAGTCCAGACTGCTGCTCATGCTGTAAACCTAACTGCAGTTGCTGC
AAGACCCCTTCTTGCTGCAAACCGAACTGCTCGTGCTCCTGTCCAAGCTGCAGCTCATGC
TGCGATACATCGTGCTGCAAACCGAGCTGCACCTGCTTCAACATCTAGATCCTTTTTT--
------------------------------------------------------------
------------------------------------------------------------
------------------------------------------------------------
------------------------------------------------------------
------------------------------------------------------------
------------------------------------------------------------
------------------------------------------------------------
------------------------------------------------------------
------------------------------------------------------------
------------------------------------------------------------
-----------------------GGGTTGTCGATGCCCACGGTGTCGTAACCCATGCTGT
CTCAGTGGTTGCTTATGTTGA
>DEP1_Wuyujing 14
ATGGGGGAGGAGGCGGTGGTGATGGAGGCGCCGAGGCCCAAGTCGCCGCCGAGGTACCCG
GACCTGTGCGGCCGGCGGCGGATGCAGCTGGAGGTGCAGATCCTGAGCCGCGAGATCACG
TTCCTCAAGGATGAGCTTCACTTCCTTGAAGGAGCTCAGCCCGTTTCTCGTTCTGGATGC
ATTAAAGAGATAAATGAGTTTGTTGGTACAAAACATGACCCACTAATACCAACAAAGAGA
AGGAGGCACAGATCTTGCCGTCTTTTTCGGTGGATCGGATCAAAATTGTGTATCTGCATT
TCATGTCTTTGCTACTGTTGCAAGTGCTCACCCAAGTGCAAAAGACCAAGGTGCCTCAAT
TGTTCTTGCAGCTCATGCTGCGACGAGCCATGCTGTAAGCCAAACTGCAGTGCGTGCTGC
GCTGGGTCATGCTGTAGTCCAGACTGCTGCTCATGCTGTAAACCTAACTGCAGTTGCTGC
AAGACCCCTTCTTGCTGCAAACCGAACTGCTCGTGCTCCTGTCCAAGCTGCAGCTCATGC
TGCGATACATCGTGCTGCAAACCGAGCTGCACCTGCTTCAACATCTAGATCCTTTTTT--
------------------------------------------------------------
------------------------------------------------------------
------------------------------------------------------------
------------------------------------------------------------
------------------------------------------------------------
------------------------------------------------------------
------------------------------------------------------------
------------------------------------------------------------
------------------------------------------------------------
------------------------------------------------------------
-----------------------GGGTTGTCGATGCCCACGGTGTCGTAACCCATGCTGT
CTCAGTGGTTGCTTATGTTGA
>DEP1_BPI76(nonsensitive)
ATGGGGGAGGAGGCGGTGGTGATGGAGGCGCCGAGGCCCAGGTCGCCGCCGAGGTACCCG
GACCTGTGCGGCCGGCGGCGGATGCAGCTGGAGGTGCAGATCCTGAGCCGCGAGATCACG
TTCCTCAAGGATGAGCTTCACTTCCTTGAAGGAGCTCAGCCCGTTTCTCGTTCTGGATGC
ATTAAAGAGATAAATGAGTTTGTTGGTACAAAACATGACCCACTAATACCAACAAAGAGA
AGGAGGCACAGATCTTGCCGTCTTTTTCGGTGGATCGGATCAAAATTGTGTATCTGCATT
TCATGTCTTTGCTACTGTTGCAAGTGCTCACCCAAGTGCAAAAGACCAAGGTGCCTCAAT
TGTTCTTGCAGCTCATGCTGCGACGAGCCATGCTGTAAGCCAAACTGCAGTGCGTGCTGC
GCTGGGTCATGCTGTAGTCCAGACTGCTGCTCATGCTGTAAACCTAACTGCAGTTGCTGC
AAGACCCCTTCTTGCTGCAAACCGAACTGCTCGTGCTCCTGTCCAAGCTGCAGCTCATGC
TGCGATACATCGTGCTGCAAACCGAGCTGCACCTGCTTCAACATCTTTTCATGCTTCAAA
TCCCTGTACAGCTGCTTCAAGATCCCTTCATGCTTCAAGTCCCAGTGCAACTGCTCTAGC
CCCAATTGCTGCACTTGCACCCTTCCAAGCTGTAGCTGCAAGGGCTGTGCCTGTCCAAGC
TGTGGATGCAACGGCTGTGGCTGTCCAAGCTGCGGATGCAACGGTTGTGGCTGTCCAAGC
TGCGGTTGCAACGGCTGTGGCCTTCCAAGCTGCGGTTGCAACGGCTGCGGCTCGTGCTCT
TGCGCCCAATGCAAACCCGATTGTGGCTCGTGCTCTACCAATTGCTGTAGCTGCAAGCCA
AGCTGCAACGGCTGCTGCGGCGAGCAGTGCTGCCGCTGCGCGGACTGCTTCTCCTGCTCG
TGCCCTCGTTGCTCCAGCTGCTTCAACATCTTCAAATGCTCCTGCGCTGGCTGCTGCTCG
AGCCTGTGCAAGTGCCCCTGCACGACGCAGTGCTTCAGCTGCCAGTCGTCATGCTGCAAG
CGGCAGCCTTCGTGCTGCAAGTGCCAGTCGTCTTGCTGCGAGGGGCAGCCTTCCTGCTGC
GAGGGACACTGCTGCAGCCTCCCGAAACCGTCGTGCCCTGAATGTTCCTGTGGGTGTGTC
TGGTCTTGCAAGAATTGTACAGAGGGTTGTCGATGCCCACGGTGTCGTAACCCATGCTGT
CTCAGTGGTTGCTTATGTTGA
>DEP1_Cisadane
ATGGGGGAGGAGGCGGTGGTGATGGAGGCGCCGAGGCCCAAGTCGCCGCCGAGGTACCCG
GACCTGTGCGGCCGGCGGCGGATGCAGCTGGAGGTGCAGATCCTGAGCCGCGAGATCACG
TTCCTCAAGGATGAGCTTCACTTCCTTGAAGGAGCTCAGCCCGTTTCTCGTTCTGGATGC
ATTAAAGAGATAAATGAGTTTGTTGGTACAAAACATGACCCACTAATACCAACAAAGAGA
AGGAGGCACAGATCTTGCCGTCTTTTTCGGTGGATCGGATCAAAATTGTGTATCTGCATT
TCATGTCTTTGCTGCTGTTGCAAGTGCTCACCCAAGTGCAAAAGACCAAGGTGCCTCAAT
TGTTCTTGCAGCTCATGCTGCGACGAGCCATGCTGTAAGCCAAACTGCAGTGCGTGCTGC
GCTGGGTCATGCTGTAGTCCAGACTGCTGCTCATGCTGTAAACCTAACTGCAGTTGCTGC
AAGACCCCTTCTTGCTGCAAACCGAACTGCTCGTGCTCCTGTCCAAGCTGCAGCTCATGC
TGCGATACATCGTGCTGCAAACCGAGCTGCACCTGCTTCAACATCTTTTCATGCTTCAAA
TCCCTGTACAACTGCTTCAAGATCCCTTCATGCTTCAAGTCCCAGTGCAACTGCTCTAGC
CCCAATTGCTGCACTTGCACCCATCCAAGCTGTAGCTGCAAGGGCTGTGCCTGTCCAAGC
TGTGGATGCAACGGCTGTGGCTGTCCAAGCTGCGGATGCAACGGTTGTGGCTGTCCAAGC
TGCGGTTGCAACGGCTGTGGCCTTCCAAGCTGCGGTTGCAACGGCTGCGGCTGGTGCTCT
TGCGCCCAATGCAAACCCGATTGTGGCTCGTGCTCTACCAATTGCTGTAGCTGCAAGCCA
AGCTGCAACGGCTGCTGCGGCGAGCAGTGCTGCCGCTGCGCGGACTGCTTCTCCTGCTCG
TGCCCTCGTAGCTCCAGCTGCTTCAACATCTTCAAATGCTCCTGCGCTGGCTGCTGCTCG
AGCCTGTGCAAGTGCCCCTGCACGACGCAGTGCTTCAGCTGCCAGTCGTCATGCTGCAAG
CGGCAGCCTTCGTGCTGCAAGTGCCAGTCGTCTTGCTGCGAGGGGCAGCCTTCCTGCTGC
GAGGGACACTGCTGCAGCCTCCCGAAACCGTCGTGCCCTGAATGTTCCTGTGGGTGTGTC
TGGTCTTGCAAGAATTGTACAGAGGGTTGTCGATGCCCACGGTGTCGTAACCCATGCTGT
CTCAGTGGTTGCTTATGTTGA
>DEP1_Lemont
ATGGGGGAGGAGGCGGTGGTGATGGAGGCGCCGAGGCCCAGGTCGCCGCCGAGGTACCCG
GACCTGTGCGGCCGGCGGCGGATGCAGCTGGAGGTGCAGATCCTGAGCCGCGAGATCACG
TTCCTCAAGGATGAGCTTCACTTCCTTGAAGGAGCTCAGCCCGTTTCTCGTTCTGGATGC
ATTAAAGAGATAAATGAGTTTGTTGGTACAAAACATGACCCACTAATACCAACAAAGAGA
AGGAGGCACAGATCTTGCCGTCTTTTTCGGTGGATCGGATCAAAATTGTGTATCTGCATT
TCATGTCTTTGCTACTGTTGCAAGTGCTCACCCAAGTGCAAAAGACCAAGGTGCCTCAAT
TGTTCTTGCAGCTCATGCTGCGACGAGCCATGCTGTAAGCCAAACTGCAGTGCGTGCTGC
GCTGGGTCATGCTGTAGTCCAGACTGCTGCTCATGCTGTAAACCTAACTGCAGTTGCTGC
AAGACCCCTTCTTGCTGCAAACCGAACTGCTCGTGCTCCTGTCCAAGCTGCAGCTCATGC
TGCGATACATCGTGCTGCAAACCGAGCTGCACCTGCTTCAACATCTTTTCATGCTTCAAA
TCCCTGTACAGCTGCTTCAAGATCCCTTCATGCTTCAAGTCCCAGTGCAACTGCTCTAGC
CCCAATTGCTGCACTTGCACCCTTCCAAGCTGTAGCTGCAAGGGCTGTGCCTGTCCAAGC
TGTGGATGCAACGGCTGTGGCTGTCCAAGCTGCGGATGCAACGGTTGTGGCTGTCCAAGC
TGCGGTTGCAACGGCTGTGGCCTTCCAAGCTGCGGTTGCAACGGCTGCGGCTCGTGCTCT
TGCGCCCAATGCAAACCCGATTGTGGCTCGTGCTCTACCAATTGCTGTAGCTGCAAGCCA
AGCTGCAACGGCTGCTGCGGCGAGCAGTGCTGCCGCTGCGCGGACTGCTTCTCCTGCTCG
TGCCCTCGTTGCTCCAGCTGCTTCAACATCTTCAAATGCTCCTGCGCTGGCTGCTGCTCG
AGCCTGTGCAAGTGCCCCTGCACGACGCAGTGCTTCAGCTGCCAGTCGTCATGCTGCAAG
CGGCAGCCTTCGTGCTGCAAGTGCCAGTCGTCTTGCTGCGAGGGGCAGCCTTCCTGCTGC
GAGGGACACTGCTGCAGCCTCCCGAAACCGTCGTGCCCTGAATGTTCCTGTGGGTGTGTC
TGGTCTTGCAAGAATTGTACAGAGGGTTGTCGATGCCCACGGTGTCGTAACCCATGCTGT
CTCAGTGGTTGCTTATGTTGA
>DEP1_Basmati375
ATGGGGGAGGAGGCGGTGGTGATGGAGGCGCCGAGGCCCAAGTCGCCGCCGAGGTACCCG
GACCTGTGCGGCCGGCGGCGGATGCAGCTGGAGGTGCAGATCCTGAGCCGCGAGATCACG
TTCCTCAAGGATGAGCTTCACTTCCTTGAAGGAGCTCAGCCCGTTTCTCGTTCTGGATGC
ATTAAAGAGATAAATGAGTTTGTTGGTACAAAACATGACCCACTAATACCAACAAAGAGA
AGGAGGCACAGATCTTGCCGTCTTTTTCGGTGGATCGGATCAAAATTGTGTATCTGCATT
TCATGTCTTTGCTACTGTTGCAAGTGCTCACCCAAGTGCAAAAGACCAAGGTGCCTCAAT
TGTTCTTGCAGCTCATGCTGCGACGAGCCATGCTGTAAGCCAAACTGCAGTGCGTGCTGC
GCTGGGTCATGCTGTAGTCCAGACTGCTGCTCATGCTGTAAACCTAACTGCAGTTGCTGC
AAGACCCCTTCTTGCTGCAAACCGAACTGCTCGTGCTCCTGTCCAAGCTGCAGCTCATGC
TGCGATACATCGTGCTGCAAACCGAGCTGCACCTGCTTCAACATCTTTTCATGCTTCAAA
TCCCTGTACAGCTGCTTCAAGATCCCTTCATGCTTCAAGTCCCAGTGCAACTGCTCTAGC
CCCAATTGCTGCACTTGCACCCTTCCAAGCTGTAGCTGCAAGGGCTGTGCCTGTCCAAGC
TGTGGATGCAACGGCTGTGGCTGTCCAAGCTGCGGATGCAACGGTTGTGGCTGTCCAAGC
TGCGGTTGCAACGGCTGTGGCCTTCCAAGCTGCGGTTGCAACGGCTGCGGCTCGTGCTCT
TGCGCCCAATGCAAACCCGATTGTGGCTCGTGCTCTACCAATTGCTGTAGCTGCAAGCCA
AGCTGCAACGGCTGCTGCGGCGAGCAGTGCTGCCGCTGCGCGGACTGCTTCTCCTGCTCG
TGCCCTCGTTGCTCCAGCTGCTTCAACATCTTCAAATGCTCCTGCGCTGGCTGCTGCTCG
AGCCTGTGCAAGTGCCCCTGCACGACGCAGTGCTTCAGCTGCCAGTCGTCATGCTGCAAG
CGGCAGCCTTCGTGCTGCAAGTGCCAGTCGTCTTGCTGCGAGGGGCAGCCTTCCTGCTGC
GAGGGACACTGCTGCAGCCTCCCGAAACCGTCGTGCCCTGAATGTTCCTGTGGGTGTGTC
TGGTCTTGCAAGAATTGTACAGAGGGTTGTCGATGCCCACGGTGTCGTAACCCATGCTGT
CTCAGTGGTTGCTTATGTTGA
>DEP1_Jhona 349
ATGGGGGAGGAGGCGGTGGTGATGGAGGCGCCGAGGCCCAAGTCGCCGCCGAGGTACCCG
GACCTGTGCGGCCGGCGGCGGATGCAGCTGGAGGTGCAGATCCTGAGCCGCGAGATCACG
TTCCTCAAGGATGAGCTTCACTTCCTTGAAGGAGCTCAGCCCGTTTCTCGTTCTGGATGC
ATTAAAGAGATAAATGAGTTTGTTGGTACAAAACATGACCCACTAATACCAACAAAGAGA
AGGAGGCACAGATCTTGCCGTCTTTTTCGGTGGATCGGATCAAAATTGTGTATCTGCATT
TCATGTCTTTGCTGCTGCTGCAAGTGCTCACCCAAGTGCAAAAGACCAAGGTGCCTCAAT
TGTTCTTGCAGCTCATGCTGCGACGAGCCATGCTGTAAGCCAAACTGCAGTGCGTGCTGC
GCTGGGTCATGCTGTAGTCCAGACTGCTGCTCATGCTGTAAACCTAACTGCAGTTGCTGC
AAGACCCCTTCTTGCTGCAAACCGAACTGCTCGTGCTCCTGTCCAAGCTGCAGCTCATGC
TGCGATACATCGTGCTGCAAACCGAGCTGCACCTGCTTCAACATCTTTTCATGCTTCAAA
TCCCTGTACAGCTGCTTCAAGATCCCTTCATGCTTCAAGTCCCAGTGCAACTGCTCTAGC
CCCAATTGCTGCACTTGCACCCATCCAAGCTGTAGCTGCAAGGGCTGTGCCTGTCCAAGC
TGTGGATGCAACGGCTGTGGCTGTCCAAGCTGCGGATGCAACGGTTGTGGCTGTCCAAGC
TGCGGTTGCAACGGCTGTGGCCTTCCAAGCTGCGGTTGCAACGGCTGCGGCTCGTGCTCT
TGCGCCCAATGCAAACCCGATTGTGGCTCGTGCTCTACCAATTGCTGTAGCTGCAAGCCA
AGCTGCAACGGCTGCTGCGGCGAGCAGTGCTGCCGCTGCGCGGACTGCTTCTCCTGCTCG
TGCCCTCGTAGCTCCAGCTGCTTCAACATCTTCAAATGCTCCTGCGCTGGCTGCTGCTCG
AGCCTGTGCAAGTGCCCCTGCACGACGCAGTGCTTCAGCTGCCAGTCGTCATGCTGCAAG
CGGCAGCCTTCGTGCTGCAAGTGCCAGTCGTCTTGCTGCGAGGGGCAGCCTTCCTGCTGC
GAGGGACACTGCTGCAGCCTCCCGAAACCGTCGTGCCCTGAATGTTCCTGTGGGTGTGTC
TGGTCTTGCAAGAATTGTACAGAGGGTTGTCGATGCCCACGGTGTCGTAACCCATGCTGT
CTCAGTGGTTGCTTATGTTGA
>DEP1_NurienBulu
ATGGGGGAGGAGGCGGTGGTGATGGAGGCGCCGAGGCCCAAGTCGCCGCCGAGGTACCCG
GACCTGTGCGGCCGGCGGCGGATGCAGCTGGAGGTGCAGATCCTGAGCCGCGAGATCACG
TTCCTCAAGGATGAGCTTCACTTCCTTGAAGGAGCTCAGCCCGTTTCTCGTTCTGGATGC
ATTAAAGAGATAAATGAGTTTGTTGGTACAAAACATGACCCACTAATACCAACAAAGAGA
AGGAGGCACAGATCTTGCCGTCTTTTTCGGTGGATCGGATCAAAATTGTGTATCTGCATT
TCATGTCTTTGCTACTGTTGCAAGTGCTCACCCAAGTGCAAAAGACCAAGGTGCCTCAAT
TGTTCTTGCAGCTCATGCTGCGACGAGCCATGCTGTAAGCCAAACTGCAGTGCGTGCTGC
GCTGGGTCATGCTGTAGTCCAGACTGCTGCTCATGCTGTAAACCTAACTGCAGTTGCTGC
AAGACCCCTTCTTGCTGCAAACCGAACTGCTCGTGCTCCTGTCCAAGCTGCAGCTCATGC
TGCGATACATCGTGCTGCAAACCGAGCTGCACCTGCTTCAACATCTTTTCATGCTTCAAA
TCCCTGTACAGCTGCTTCAAGATCCCTTCATGCTTCAAGTCCCAGTGCAACTGCTCTAGC
CCCAATTGCTGCACTTGCACCCTTCCAAGCTGTAGCTGCAAGGGCTGTGCCTGTCCAAGC
TGTGGATGCAACGGCTGTGGCTGTCCAAGCTGCGGATGCAACGGTTGTGGCTGTCCAAGC
TGCGGTTGCAACGGCTGTGGCCTTCCAAGCTGCGGTTGCAACGGCTGCGGCTCGTGCTCT
TGCGCCCAATGCAAACCCGATTGTGGCTCGTGCTCTACCAATTGCTGTAGCTGCAAGCCA
AGCTGCAACGGCTGCTGCGGCGAGCAGTGCTGCCGCTGCGCGGACTGCTTCTCCTGCTCG
TGCCCTCGTTGCTCCAGCTGCTTCAACATCTTCAAATGCTCCTGCGCTGGCTGCTGCTCG
AGCCTGTGCAAGTGCCCCTGCACGACGCAGTGCTTCAGCTGCCAGTCGTCATGCTGCAAG
CGGCAGCCTTCGTGCTGCAAGTGCCAGTCGTCTTGCTGCGAGGGGCAGCCTTCCTGCTGC
GAGGGACACTGCTGCAGCCTCCCGAAACCGTCGTGCCCTGAATGTTCCTGTGGGTGTGTC
TGGTCTTGCAAGAATTGTACAGAGGGTTGTCGATGCCCACGGTGTCGTAACCCATGCTGT
CTCAGTGGTTGCTTATGTTGA
>DEP1_Aus Jhari
ATGGGGGAGGAGGCGGTGGTGATGGAGGCGCCGAGGCCCAAGTCGCCGCCGAGGTACCCG
GACCTGTGCGGCCGGCGGCGGATGCAGCTGGAGGTGCAGATCCTGAGCCGCGAGATCACG
TTCCTCAAGGATGAGCTTCACTTCCTTGAAGGAGCTCAGCCCGTTTCTCGTTCTGGATGC
ATTAAAGAGATAAATGAGTTTGTTGGTACAAAACATGACCCACTAATACCAACAAAGAGA
AGGAGGCACAGATCTTGCCGTCTTTTTCGGTGGATCGGATCAAAATTGTGTATCTGCATT
TCATGTCTTTGCTGCTGCTGCAAGTGCTCACCCAAGTGCAAAAGACCAAGGTGCCTCAAT
TGTTCTTGCAGCTCATGCTGCGACGAGCCATGCTGTAAGCCAAACTGCAGTGCGTGCTGC
GCTGGGTCATGCTGTAGTCCAGACTGCTGCTCATGCTGTAAACCTAACTGCAGTTGCTGC
AAGACCCCTTCTTGCTGCAAACCGAACTGCTCGTGCTCCTGTCCAAGCTGCAGCTCATGC
TGCGATACATCGTGCTGCAAACCGAGCTGCACCTGCTTCAACATCTTTTCATGCTTCAAA
TCCCTGTACAGCTGCTTCAAGATCCCTTCATGCTTCAAGTCCCAGTGCAACTGCTCTAGC
CCCAATTGCTGCACTTGCACCCATCCAAGCTGTAGCTGCAAGGGCTGTGCCTGTCCAAGC
TGTGGATGCAACGGCTGTGGCTGTCCAAGCTGCGGATGCAACGGTTGTGGCTGTCCAAGC
TGCGGTTGCAACGGCTGTGGCCTTCCAAGCTGCGGTTGCAACGGCTGCGGCTCGTGCTCT
TGCGCCCAATGCAAACCCGATTGTGGCTCGTGCTCTACCAATTGCTGTAGCTGCAAGCCA
AGCTGCAACGGCTGCTGCGGCGAGCAGTGCTGCCGCTGCGCGGACTGCTTCTCCTGCTCG
TGCCCTCGTAGCTCCAGCTGCTTCAACATCTTCAAATGCTCCTGCGCTGGCTGCTGCTCG
AGCCTGTGCAAGTGCCCCTGCACGACGCAGTGCTTCAGCTGCCAGTCGTCATGCTGCAAG
CGGCAGCCTTCGTGCTGCAAGTGCCAGTCGTCTTGCTGCGAGGGGCAGCCTTCCTGCTGC
GAGGGACACTGCTGCAGCCTCCCGAAACCGTCGTGCCCTGAATGTTCCTGTGGGTGTGTC
TGGTCTTGCAAGAATTGTACAGAGGGTTGTCGATGCCCACGGTGTCGTAACCCATGCTGT
CTCAGTGGTTGCTTATGTTGA
>DEP1_SadaBoro
ATGGGGGAGGAGGCGGTGGTGATGGAGGCGCCGAGGCCCAAGTCGCCGCCGAGGTACCCG
GACCTGTGCGGCCGGCGGCGGATGCAGCTGGAGGTGCAGATCCTGAGCCGCGAGATCACG
TTCCTCAAGGATGAGCTTCACTTCCTTGAAGGAGCTCAGCCCGTTTCTCGTTCTGGATGC
ATTAAAGAGATAAATGAGTTTGTTGGTACAAAACATGACCCACTAATACCAACAAAGAGA
AGGAGGCACAGATCTTGCCGTCTTTTTCGGTGGATCGGATCAAAATTGTGTATCTGCATT
TCATGTCTTTGCTGCTGCTGCAAGTGCTCACCCAAGTGCAAAAGACCAAGGTGCCTCAAT
TGTTCTTGCAGCTCATGCTGCGACGAGCCATGCTGTAAGCCAAACTGCAGTGCGTGCTGC
GCTGGGTCATGCTGTAGTCCAGACTGCTGCTCATGCTGTAAACCTAACTGCAGTTGCTGC
AAGACCCCTTCTTGCTGCAAACCGAACTGCTCGTGCTCCTGTCCAAGCTGCAGCTCATGC
TGCGATACATCGTGCTGCAAACCGAGCTGCACCTGCTTCAACATCTTTTCATGCTTCAAA
TCCCTGTACAGCTGCTTCAAGATCCCTTCATGCTTCAAGTCCCAGTGCAACTGCTCTAGC
CCCAATTGCTGCACTTGCACCCATCCAAGCTGTAGCTGCAAGGGCTGTGCCTGTCCAAGC
TGTGGATGCAACGGCTGTGGCTGTCCAAGCTGCGGATGCAACGGTTGTGGCTGTCCAAGC
TGCGGTTGCAACGGCTGTGGCCTTCCAAGCTGCGGTTGCAACGGCTGCGGCTCGTGCTCT
TGCGCCCAATGCAAACCCGATTGTGGCTCGTGCTCTACCAATTGCTGTAGCTGCAAGCCA
AGCTGCAACGGCTGCTGCGGCGAGCAGTGCTGCCGCTGCGCGGACTGCTTCTCCTGCTCG
TGCCCTCGTAGCTCCAGCTGCTTCAACATCTTCAAATGCTCCTGCGCTGGCTGCTGCTCG
AGCCTGTGCAAGTGCCCCTGCACGACGCAGTGCTTCAGCTGCCAGTCGTCATGCTGCAAG
CGGCAGCCTTCGTGCTGCAAGTGCCAGTCGTCTTGCTGCGAGGGGCAGCCTTCCTGCTGC
GAGGGACACTGCTGCAGCCTCCCGAAACCGTCGTGCCCTGAATGTTCCTGTGGGTGTGTC
TGGTCTTGCAAGAATTGTACAGAGGGTTGTCGATGCCCACGGTGTCGTAACCCATGCTGT
CTCAGTGGTTGCTTATGTTGA
>DEP1_DeshiBoro
ATGGGGGAGGAGGCGGTGGTGATGGAGGCGCCGAGGCCCAAGTCGCCGCCGAGGTACCCG
GACCTGTGCGGCCGGCGGCGGATGCAGCTGGAGGTGCAGATCCTGAGCCGCGAGATCACG
TTCCTCAAGGATGAGCTTCACTTCCTTGAAGGAGCTCAGCCCGTTTCTCGTTCTGGATGC
ATTAAAGAGATAAATGAGTTTGTTGGTACAAAACATGACCCACTAATACCAACAAAGAGA
AGGAGGCACAGATCTTGCCGTCTTTTTCGGTGGATCGGATCAAAATTGTGTATCTGCATT
TCATGTCTTTGCTGCTGCTGCAAGTGCTCACCCAAGTGCAAAAGACCAAGGTGCCTCAAT
TGTTCTTGCAGCTCATGCTGCGACGAGCCATGCTGTAAGCCAAACTGCAGTGCGTGCTGC
GCTGGGTCATGCTGTAGTCCAGACTGCTGCTCATGCTGTAAACCTAACTGCAGTTGCTGC
AAGACCCCTTCTTGCTGCAAACCGAACTGCTCGTGCTCCTGTCCAAGCTGCAGCTCATGC
TGCGATACATCGTGCTGCAAACCGAGCTGCACCTGCTTCAACATCTTTTCATGCTTCAAA
TCCCTGTACAGCTGCTTCAAGATCCCTTCATGCTTCAAGTCCCAGTGCAACTGCTCTAGC
CCCAATTGCTGCACTTGCACCCATCCAAGCTGTAGCTGCAAGGGCTGTGCCTGTCCAAGC
TGTGGATGCAACGGCTGTGGCTGTCCAAGCTGCGGATGCAACGGTTGTGGCTGTCCAAGC
TGCGGTTGCAACGGCTGTGGCCTTCCAAGCTGCGGTTGCAACGGCTGCGGCTCGTGCTCT
TGCGCCCAATGCAAACCCGATTGTGGCTCGTGCTCTACCAATTGCTGTAGCTGCAAGCCA
AGCTGCAACGGCTGCTGCGGCGAGCAGTGCTGCCGCTGCGCGGACTGCTTCTCCTGCTCG
TGCCCTCGTAGCTCCAGCTGCTTCAACATCTTCAAATGCTCCTGCGCTGGCTGCTGCTCG
AGCCTGTGCAAGTGCCCCTGCACGACGCAGTGCTTCAGCTGCCAGTCGTCATGCTGCAAG
CGGCAGCCTTCGTGCTGCAAGTGCCAGTCGTCTTGCTGCGAGGGGCAGCCTTCCTGCTGC
GAGGGACACTGCTGCAGCCTCCCGAAACCGTCGTGCCCTGAATGTTCCTGTGGGTGTGTC
TGGTCTTGCAAGAATTGTACAGAGGGTTGTCGATGCCCACGGTGTCGTAACCCATGCTGT
CTCAGTGGTTGCTTATGTTGA
>DEP1_Ciliwung
ATGGGGGAGGAGGCGGTGGTGATGGAGGCGCCGAGGCCCAAGTCGCCGCCGAGGTACCCG
GACCTGTGCGGCCGGCGGCGGATGCAGCTGGAGGTGCAGATCCTGAGCCGCGAGATCACG
TTCCTCAAGGATGAGCTTCACTTCCTTGAAGGAGCTCAGCCCGTTTCTCGTTCTGGATGC
ATTAAAGAGATAAATGAGTTTGTTGGTACAAAACATGACCCACTAATACCAACAAAGAGA
AGGAGGCACAGATCTTGCCGTCTTTTTCGGTGGATCGGATCAAAATTGTGTATCTGCATT
TCATGTCTTTGCTGCTGTTGCAAGTGCTCACCCAAGTGCAAAAGACCAAGGTGCCTCAAT
TGTTCTTGCAGCTCATGCTGCGACGAGCCATGCTGTAAGCCAAACTGCAGTGCGTGCTGC
GCTGGGTCATGCTGTAGTCCAGACTGCTGCTCATGCTGTAAACCTAACTGCAGTTGCTGC
AAGACCCCTTCTTGCTGCAAACCGAACTGCTCGTGCTCCTGTCCAAGCTGCAGCTCATGC
TGCGATACATCGTGCTGCAAACCGAGCTGCACCTGCTTCAACATCTTTTCATGCTTCAAA
TCCCTGTACAACTGCTTCAAGATCCCTTCATGCTTCAAGTCCCAGTGCAACTGCTCTAGC
CCCAATTGCTGCACTTGCACCCATCCAAGCTGTAGCTGCAAGGGCTGTGCCTGTCCAAGC
TGTGGATGCAACGGCTGTGGCTGTCCAAGCTGCGGATGCAACGGTTGTGGCTGTCCAAGC
TGCGGTTGCAACGGCTGTGGCCTTCCAAGCTGCGGTTGCAACGGCTGCGGCTGGTGCTCT
TGCGCCCAATGCAAACCCGATTGTGGCTCGTGCTCTACCAATTGCTGTAGCTGCAAGCCA
AGCTGCAACGGCTGCTGCGGCGAGCAGTGCTGCCGCTGCGCGGACTGCTTCTCCTGCTCG
TGCCCTCGTAGCTCCAGCTGCTTCAACATCTTCAAATGCTCCTGCGCTGGCTGCTGCTCG
AGCCTGTGCAAGTGCCCCTGCACGACGCAGTGCTTCAGCTGCCAGTCGTCATGCTGCAAG
CGGCAGCCTTCGTGCTGCAAGTGCCAGTCGTCTTGCTGCGAGGGGCAGCCTTCCTGCTGC
GAGGGACACTGCTGCAGCCTCCCGAAACCGTCGTGCCCTGAATGTTCCTGTGGGTGTGTC
TGGTCTTGCAAGAATTGTACAGAGGGTTGTCGATGCCCACGGTGTCGTAACCCATGCTGT
CTCAGTGGTTGCTTATGTTGA
>DEP1_Ciherang
ATGGGGGAGGAGGCGGTGGTGATGGAGGCGCCGAGGCCCAAGTCGCCGCCGAGGTACCCG
GACCTGTGCGGCCGGCGGCGGATGCAGCTGGAGGTGCAGATCCTGAGCCGCGAGATCACG
TTCCTCAAGGATGAGCTTCACTTCCTTGAAGGAGCTCAGCCCGTTTCTCGTTCTGGATGC
ATTAAAGAGATAAATGAGTTTGTTGGTACAAAACATGACCCACTAATACCAACAAAGAGA
AGGAGGCACAGATCTTGCCGTCTTTTTCGGTGGATCGGATCAAAATTGTGTATCTGCATT
TCATGTCTTTGCTGCTGTTGCAAGTGCTCACCCAAGTGCAAAAGACCAAGGTGCCTCAAT
TGTTCTTGCAGCTCATGCTGCGACGAGCCATGCTGTAAGCCAAACTGCAGTGCGTGCTGC
GCTGGGTCATGCTGTAGTCCAGACTGCTGCTCATGCTGTAAACCTAACTGCAGTTGCTGC
AAGACCCCTTCTTGCTGCAAACCGAACTGCTCGTGCTCCTGTCCAAGCTGCAGCTCATGC
TGCGATACATCGTGCTGCAAACCGAGCTGCACCTGCTTCAACATCTTTTCATGCTTCAAA
TCCCTGTACAACTGCTTCAAGATCCCTTCATGCTTCAAGTCCCAGTGCAACTGCTCTAGC
CCCAATTGCTGCACTTGCACCCATCCAAGCTGTAGCTGCAAGGGCTGTGCCTGTCCAAGC
TGTGGATGCAACGGCTGTGGCTGTCCAAGCTGCGGATGCAACGGTTGTGGCTGTCCAAGC
TGCGGTTGCAACGGCTGTGGCCTTCCAAGCTGCGGTTGCAACGGCTGCGGCTGGTGCTCT
TGCGCCCAATGCAAACCCGATTGTGGCTCGTGCTCTACCAATTGCTGTAGCTGCAAGCCA
AGCTGCAACGGCTGCTGCGGCGAGCAGTGCTGCCGCTGCGCGGACTGCTTCTCCTGCTCG
TGCCCTCGTAGCTCCAGCTGCTTCAACATCTTCAAATGCTCCTGCGCTGGCTGCTGCTCG
AGCCTGTGCAAGTGCCCCTGCACGACGCAGTGCTTCAGCTGCCAGTCGTCATGCTGCAAG
CGGCAGCCTTCGTGCTGCAAGTGCCAGTCGTCTTGCTGCGAGGGGCAGCCTTCCTGCTGC
GAGGGACACTGCTGCAGCCTCCCGAAACCGTCGTGCCCTGAATGTTCCTGTGGGTGTGTC
TGGTCTTGCAAGAATTGTACAGAGGGTTGTCGATGCCCACGGTGTCGTAACCCATGCTGT
CTCAGTGGTTGCTTATGTTGA
>DEP1_OM1490
ATGGGGGAGGAGGCGGTGGTGATGGAGGCGCCGAGGCCCAAGTCGCCGCCGAGGTACCCG
GACCTGTGCGGCCGGCGGCGGATGCAGCTGGAGGTGCAGATCCTGAGCCGCGAGATCACG
TTCCTCAAGGATGAGCTTCACTTCCTTGAAGGAGCTCAGCCCGTTTCTCGTTCTGGATGC
ATTAAAGAGATAAATGAGTTTGTTGGTACAAAACATGACCCACTAATACCAACAAAGAGA
AGGAGGCACAGATCTTGCCGTCTTTTTCGGTGGATCGGATCAAAATTGTGTATCTGCATT
TCATGTCTTTGCTGCTGTTGCAAGTGCTCACCCAAGTGCAAAAGACCAAGGTGCCTCAAT
TGTTCTTGCAGCTCATGCTGCGACGAGCCATGCTGTAAGCCAAACTGCAGTGCGTGCTGC
GCTGGGTCATGCTGTAGTCCAGACTGCTGCTCATGCTGTAAACCTAACTGCAGTTGCTGC
AAGACCCCTTCTTGCTGCAAACCGAACTGCTCGTGCTCCTGTCCAAGCTGCAGCTCATGC
TGCGATACATCGTGCTGCAAACCGAGCTGCACCTGCTTCAACATCTTTTCATGCTTCAAA
TCCCTGTACAGCTGCTTCAAGATCCCTTCATGCTTCAAGTCCCAGTGCAACTGCTCTAGC
CCCAATTGCTGCACTTGCACCCATCCAAGCTGTAGCTGCAAGGGCTGTGCCTGTCCAAGC
TGTGGATGCAACGGCTGTGGCTGTCCAAGCTGCGGATGCAACGGTTGTGGCTGTCCAAGC
TGCGGTTGCAACGGCTGTGGCCTTCCAAGCTGCGGTTGCAACGGCTGCGGCTCCTGCTCT
TGCGCCCAATGCAAACCCGATTGTGGCTCGTGCTCTACCAATTGCTGTAGCTGCAAGCCA
AGCTGCAACGGCTGCTGCGGCGAGCAGTGCTGCCGCTGCGCGGACTGCTTCTCCTGCTCG
TGCCCTCGTAGCTCCAGCTGCTTCAACATCTTCAAATGCTCCTGCGCTGGCTGCTGCTCG
AGCCTGTGCAAGTGCCCCTGCACGACGCAGTGCTTCAGCTGCCAGTCGTCATGCTGCAAG
CGGCAGCCTTCGTGCTGCAAGTGCCAGTCGTCTTGCTGCGAGGGGCAGCCTTCCTGCTGC
GAGGGACACTGCTGCAGCCTCCCGAAACCGTCGTGCCCTGAATGTTCCTGTGGGTGTGTC
TGGTCTTGCAAGAATTGTACAGAGGGTTGTCGATGCCCACGGTGTCGTAACCCATGCTGT
CTCAGTGGTTGCTTATGTTGA
>DEP1_Cibogo
ATGGGGGAGGAGGCGGTGGTGATGGAGGCGCCGAGGCCCAAGTCGCCGCCGAGGTACCCG
GACCTGTGCGGCCGGCGGCGGATGCAGCTGGAGGTGCAGATCCTGAGCCGCGAGATCACG
TTCCTCAAGGATGAGCTTCACTTCCTTGAAGGAGCTCAGCCCGTTTCTCGTTCTGGATGC
ATTAAAGAGATAAATGAGTTTGTTGGTACAAAACATGACCCACTAATACCAACAAAGAGA
AGGAGGCACAGATCTTGCCGTCTTTTTCGGTGGATCGGATCAAAATTGTGTATCTGCATT
TCATGTCTTTGCTGCTGTTGCAAGTGCTCACCCAAGTGCAAAAGACCAAGGTGCCTCAAT
TGTTCTTGCAGCTCATGCTGCGACGAGCCATGCTGTAAGCCAAACTGCAGTGCGTGCTGC
GCTGGGTCATGCTGTAGTCCAGACTGCTGCTCATGCTGTAAACCTAACTGCAGTTGCTGC
AAGACCCCTTCTTGCTGCAAACCGAACTGCTCGTGCTCCTGTCCAAGCTGCAGCTCATGC
TGCGATACATCGTGCTGCAAACCGAGCTGCACCTGCTTCAACATCTTTTCATGCTTCAAA
TCCCTGTACAACTGCTTCAAGATCCCTTCATGCTTCAAGTCCCAGTGCAACTGCTCTAGC
CCCAATTGCTGCACTTGCACCCATCCAAGCTGTAGCTGCAAGGGCTGTGCCTGTCCAAGC
TGTGGATGCAACGGCTGTGGCTGTCCAAGCTGCGGATGCAACGGTTGTGGCTGTCCAAGC
TGCGGTTGCAACGGCTGTGGCCTTCCAAGCTGCGGTTGCAACGGCTGCGGCTGGTGCTCT
TGCGCCCAATGCAAACCCGATTGTGGCTCGTGCTCTACCAATTGCTGTAGCTGCAAGCCA
AGCTGCAACGGCTGCTGCGGCGAGCAGTGCTGCCGCTGCGCGGACTGCTTCTCCTGCTCG
TGCCCTCGTAGCTCCAGCTGCTTCAACATCTTCAAATGCTCCTGCGCTGGCTGCTGCTCG
AGCCTGTGCAAGTGCCCCTGCACGACGCAGTGCTTCAGCTGCCAGTCGTCATGCTGCAAG
CGGCAGCCTTCGTGCTGCAAGTGCCAGTCGTCTTGCTGCGAGGGGCAGCCTTCCTGCTGC
GAGGGACACTGCTGCAGCCTCCCGAAACCGTCGTGCCCTGAATGTTCCTGTGGGTGTGTC
TGGTCTTGCAAGAATTGTACAGAGGGTTGTCGATGCCCACGGTGTCGTAACCCATGCTGT
CTCAGTGGTTGCTTATGTTGA
>DEP1_OM4900
ATGGGGGAGGAGGCGGTGGTGATGGAGGCGCCGAGGCCCAAGTCGCCGCCGAGGTACCCG
GACCTGTGCGGCCGGCGGCGGATGCAGCTGGAGGTGCAGATCCTGAGCCGCGAGATCACG
TTCCTCAAGGATGAGCTTCACTTCCTTGAAGGAGCTCAGCCCGTTTCTCGTTCTGGATGC
ATTAAAGAGATAAATGAGTTTGTTGGTACAAAACATGACCCACTAATACCAACAAAGAGA
AGGAGGCACAGATCTTGCCGTCTTTTTCGGTGGATCGGATCAAAATTGTGTATCTGCATT
TCATGTCTTTGCTGCTGTTGCAAGTGCTCACCCAAGTGCAAAAGACCAAGGTGCCTCAAT
TGTTCTTGCAGCTCATGCTGCGACGAGCCATGCTGTAAGCCAAACTGCAGTGCGTGCTGC
GCTGGGTCATGCTGTAGTCCAGACTGCTGCTCATGCTGTAAACCTAACTGCAGTTGCTGC
AAGACCCCTTCTTGCTGCAAACCGAACTGCTCGTGCTCCTGTCCAAGCTGCAGCTCATGC
TGCGATACATCGTGCTGCAAACCGAGCTGCACCTGCTTCAACATCTTTTCATGCTTCAAA
TCCCTGTACAACTGCTTCAAGATCCCTTCATGCTTCAAGTCCCAGTGCAACTGCTCTAGC
CCCAATTGCTGCACTTGCACCCATCCAAGCTGTAGCTGCAAGGGCTGTGCCTGTCCAAGC
TGTGGATGCAACGGCTGTGGCTGTCCAAGCTGCGGATGCAACGGTTGTGGCTGTCCAAGC
TGCGGTTGCAACGGCTGTGGCCTTCCAAGCTGCGGTTGCAACGGCTGCGGCTGGTGCTCT
TGCGCCCAATGCAAACCCGATTGTGGCTCGTGCTCTACCAATTGCTGTAGCTGCAAGCCA
AGCTGCAACGGCTGCTGCGGCGAGCAGTGCTGCCGCTGCGCGGACTGCTTCTCCTGCTCG
TGCCCTCGTAGCTCCAGCTGCTTCAACATCTTCAAATGCTCCTGCGCTGGCTGCTGCTCG
AGCCTGTGCAAGTGCCCCTGCACGACGCAGTGCTTCAGCTGCCAGTCGTCATGCTGCAAG
CGGCAGCCTTCGTGCTGCAAGTGCCAGTCGTCTTGCTGCGAGGGGCAGCCTTCCTGCTGC
GAGGGACACTGCTGCAGCCTCCCGAAACCGTCGTGCCCTGAATGTTCCTGTGGGTGTGTC
TGGTCTTGCAAGAATTGTACAGAGGGTTGTCGATGCCCACGGTGTCGTAACCCATGCTGT
CTCAGTGGTTGCTTATGTTGA
>DEP1_Calotoc
ATGGGGGAGGAGGCGGTGGTGATGGAGGCGCCGAGGCCCAAGTCGCCGCCGAGGTACCCG
GACCTGTGCGGCCGGCGGCGGATGCAGCTGGAGGTGCAGATCCTGAGCCGCGAGATCACG
TTCCTCAAGGATGAGCTTCACTTCCTTGAAGGAGCTCAGCCCGTTTCTCGTTCTGGATGC
ATTAAAGAGATAAATGAGTTTGTTGGTACAAAACATGACCCACTAATACCAACAAAGAGA
AGGAGGCACAGATCTTGCCGTCTTTTTCGGTGGATCGGATCAAAATTGTGTATCTGCATT
TCATGTCTTTGCTACTGTTGCAAGTGCTCACCCAAGTGCAAAAGACCAAGGTGCCTCAAT
TGTTCTTGCAGCTCATGCTGCGACGAGCCATGCTGTAAGCCAAACTGCAGTGCGTGCTGC
GCTGGGTCATGCTGTAGTCCAGACTGCTGCTCATGCTGTAAACCTAACTGCAGTTGCTGC
AAGACCCCTTCTTGCTGCAAACCGAACTGCTCGTGCTCCTGTCCAAGCTGCAGCTCATGC
TGCGATACATCGTGCTGCAAACCGAGCTGCACCTGCTTCAACATCTTTTCATGCTTCAAA
TCCCTGTACAGCTGCTTCAAGATCCCTTCATGCTTCAAGTCCCAGTGCAACTGCTCTAGC
CCCAATTGCTGCACTTGCACCCTTCCAAGCTGTAGCTGCAAGGGCTGTGCCTGTCCAAGC
TGTGGATGCAACGGCTGTGGCTGTCCAAGCTGCGGATGCAACGGTTGTGGCTGTCCAAGC
TGCGGTTGCAACGGCTGTGGCCTTCCAAGCTGCGGTTGCAACGGCTGCGGCTCGTGCTCT
TGCGCCCAATGCAAACCCGATTGTGGCTCGTGCTCTACCAATTGCTGTAGCTGCAAGCCA
AGCTGCAACGGCTGCTGCGGCGAGCAGTGCTGCCGCTGCGCGGACTGCTTCTCCTGCTCG
TGCCCTCGTTGCTCCAGCTGCTTCAACATCTTCAAATGCTCCTGCGCTGGCTGCTGCTCG
AGCCTGTGCAAGTGCCCCTGCACGACGCAGTGCTTCAGCTGCCAGTCGTCATGCTGCAAG
CGGCAGCCTTCGTGCTGCAAGTGCCAGTCGTCTTGCTGCGAGGGGCAGCCTTCCTGCTGC
GAGGGACACTGCTGCAGCCTCCCGAAACCGTCGTGCCCTGAATGTTCCTGTGGGTGTGTC
TGGTCTTGCAAGAATTGTACAGAGGGTTGTCGATGCCCACGGTGTCGTAACCCATGCTGT
CTCAGTGGTTGCTTATGTTGA
>DEP1_Cpslo17
ATGGGGGAGGAGGCGGTGGTGATGGAGGCGCCGAGGCCCAAGTCGCCGCCGAGGTACCCG
GACCTGTGCGGCCGGCGGCGGATGCAGCTGGAGGTGCAGATCCTGAGCCGCGAGATCACG
TTCCTCAAGGATGAGCTTCACTTCCTTGAAGGAGCTCAGCCCGTTTCTCGTTCTGGATGC
ATTAAAGAGATAAATGAGTTTGTTGGTACAAAACATGACCCACTAATACCAACAAAGAGA
AGGAGGCACAGATCTTGCCGTCTTTTTCGGTGGATCGGATCAAAATTGTGTATCTGCATT
TCATGTCTTTGCTACTGTTGCAAGTGCTCACCCAAGTGCAAAAGACCAAGGTGCCTCAAT
TGTTCTTGCAGCTCATGCTGCGACGAGCCATGCTGTAAGCCAAACTGCAGTGCGTGCTGC
GCTGGGTCATGCTGTAGTCCAGACTGCTGCTCATGCTGTAAACCTAACTGCAGTTGCTGC
AAGACCCCTTCTTGCTGCAAACCGAACTGCTCGTGCTCCTGTCCAAGCTGCAGCTCATGC
TGCGATACATCGTGCTGCAAACCGAGCTGCACCTGCTTCAACATCTTTTCATGCTTCAAA
TCCCTGTACAGCTGCTTCAAGATCCCTTCATGCTTCAAGTCCCAGTGCAACTGCTCTAGC
CCCAATTGCTGCACTTGCACCCTTCCAAGCTGTAGCTGCAAGGGCTGTGCCTGTCCAAGC
TGTGGATGCAACGGCTGTGGCTGTCCAAGCTGCGGATGCAACGGTTGTGGCTGTCCAAGC
TGCGGTTGCAACGGCTGTGGCCTTCCAAGCTGCGGTTGCAACGGCTGCGGCTCGTGCTCT
TGCGCCCAATGCAAACCCGATTGTGGCTCGTGCTCTACCAATTGCTGTAGCTGCAAGCCA
AGCTGCAACGGCTGCTGCGGCGAGCAGTGCTGCCGCTGCGCGGACTGCTTCTCCTGCTCG
TGCCCTCGTTGCTCCAGCTGCTTCAACATCTTCAAATGCTCCTGCGCTGGCTGCTGCTCG
AGCCTGTGCAAGTGCCCCTGCACGACGCAGTGCTTCAGCTGCCAGTCGTCATGCTGCAAG
CGGCAGCCTTCGTGCTGCAAGTGCCAGTCGTCTTGCTGCGAGGGGCAGCCTTCCTGCTGC
GAGGGACACTGCTGCAGCCTCCCGAAACCGTCGTGCCCTGAATGTTCCTGTGGGTGTGTC
TGGTCTTGCAAGAATTGTACAGAGGGTTGTCGATGCCCACGGTGTCGTAACCCATGCTGT
CTCAGTGGTTGCTTATGTTGA
>DEP1_TN1
ATGGGGGAGGAGGCGGTGGTGATGGAGGCGCCGAGGCCCAAGTCGCCGCCGAGGTACCCG
GACCTGTGCGGCCGGCGGCGGATGCAGCTGGAGGTGCAGATCCTGAGCCGCGAGATCACG
TTCCTCAAGGATGAGCTTCACTTCCTTGAAGGAGCTCAGCCCGTTTCTCGTTCTGGATGC
ATTAAAGAGATAAATGAGTTTGTTGGTACAAAACATGACCCACTAATACCAACAAAGAGA
AGGAGGCACAGATCTTGCCGTCTTTTTCGGTGGATCGGATCAAAATTGTGTATCTGCATT
TCATGTCTTTGCTGCTGCTGCAAGTGCTCACCCAAGTGCAAAAGACCAAGGTGCCTCAAT
TGTTCTTGCAGCTCATGCTGCGACGAGCCATGCTGTAAGCCAAACTGCAGTGCGTGCTGC
GCTGGGTCATGCTGTAGTCCAGACTGCTGCTCATGCTGTAAACCTAACTGCAGTTGCTGC
AAGACCCCTTCTTGCTGCAAACCGAACTGCTCGTGCTCCTGTCCAAGCTGCAGCTCATGC
TGCGATACATCGTGCTGCAAACCGAGCTGCACCTGCTTCAACATCTTTTCATGCTTCAAA
TCCCTGTACAGCTGCTTCAAGATCCCTTCATGCTTCAAGTCCCAGTGCAACTGCTCTAGC
CCCAATTGCTGCACTTGCACCCATCCAAGCTGTAGCTGCAAGGGCTGTGCCTGTCCAAGC
TGTGGATGCAACGGCTGTGGCTGTCCAAGCTGCGGATGCAACGGTTGTGGCTGTCCAAGC
TACGGTTGCAACGGCTGTGGCCTTCCAAGCTGCGGTTGCAACGGCTGCGGCTCGTGCTCT
TGCGCCCAATGCAAACCCGATTGTGGCTCGTGCTCTACCAATTGCTGTAGCTGCAAGCCA
AGCTGCAACGGCTGCTGCGGCGAGCAGTGCTGCCGCTGCGCGGACTGCTTCTCCTGCTCG
TGCCCTCGTAGCTCCAGCTGCTTCAACATCTTCAAATGCTCCTGCGCTGGCTGCTGCTCG
AGCCTGTGCAAGTGCCCCTGCACGACGCAGTGCTTCAGCTGCCAGTCGTCATGCTGCAAG
CGGCAGCCTTCGTGCTGCAAGTGCCAGTCGTCTTGCTGCGAGGGGCAGCCTTCCTGCTGC
GAGGGACACTGCTGCAGCCTCCCGAAACCGTCGTGCCCTGAATGTTCCTGTGGGTGTGTC
TGGTCTTGCAAGAATTGTACAGAGGGTTGTCGATGCCCACGGTGTCGTAACCCATGCTGT
CTCAGTGGTTGCTTATGTTGA
>DEP1_Dasan
ATGGGGGAGGAGGCGGTGGTGATGGAGGCGCCGAGGCCCAAGTCGCCGCCGAGGTACCCG
GACCTGTGCGGCCGGCGGCGGATGCAGCTGGAGGTGCAGATCCTGAGCCGCGAGATCACG
TTCCTCAAGGATGAGCTTCACTTCCTTGAAGGAGCTCAGCCCGTTTCTCGTTCTGGATGC
ATTAAAGAGATAAATGAGTTTGTTGGTACAAAACATGACCCACTAATACCAACAAAGAGA
AGGAGGCACAGATCTTGCCGTCTTTTTCGGTGGATCGGATCAAAATTGTGTATCTGCATT
TCATGTCTTTGCTGCTGTTGCAAGTGCTCACCCAAGTGCAAAAGACCAAGGTGCCTCAAT
TGTTCTTGCAGCTCATGCTGCGACGAGCCATGCTGTAAGCCAAACTGCAGTGCGTGCTGC
GCTGGGTCATGCTGTAGTCCAGACTGCTGCTCATGCTGTAAACCTAACTGCAGTTGCTGC
AAGACCCCTTCTTGCTGCAAACCGAACTGCTCGTGCTCCTGTCCAAGCTGCAGCTCATGC
TGCGATACATCGTGCTGCAAACCGAGCTGCACCTGCTTCAACATCTTTTCATGCTTCAAA
TCCCTGTACAACTGCTTCAAGATCCCTTCATGCTTCAAGTCCCAGTGCAACTGCTCTAGC
CCCAATTGCTGCACTTGCACCCATCCAAGCTGTAGCTGCAAGGGCTGTGCCTGTCCAAGC
TGTGGATGCAACGGCTGTGGCTGTCCAAGCTGCGGATGCAACGGTTGTGGCTGTCCAAGC
TGCGGTTGCAACGGCTGTGGCCTTCCAAGCTGCGGTTGCAACGGCTGCGGCTGGTGCTCT
TGCGCCCAATGCAAACCCGATTGTGGCTCGTGCTCTACCAATTGCTGTAGCTGCAAGCCA
AGCTGCAACGGCTGCTGCGGCGAGCAGTGCTGCCGCTGCGCGGACTGCTTCTCCTGCTCG
TGCCCTCGTAGCTCCAGCTGCTTCAACATCTTCAAATGCTCCTGCGCTGGCTGCTGCTCG
AGCCTGTGCAAGTGCCCCTGCACGACGCAGTGCTTCAGCTGCCAGTCGTCATGCTGCAAG
CGGCAGCCTTCGTGCTGCAAGTGCCAGTCGTCTTGCTGCGAGGGGCAGCCTTCCTGCTGC
GAGGGACACTGCTGCAGCCTCCCGAAACCGTCGTGCCCTGAATGTTCCTGTGGGTGTGTC
TGGTCTTGCAAGAATTGTACAGAGGGTTGTCGATGCCCACGGTGTCGTAACCCATGCTGT
CTCAGTGGTTGCTTATGTTGA
>DEP1_Milyang23
ATGGGGGAGGAGGCGGTGGTGATGGAGGCGCCGAGGCCCAAGTCGCCGCCGAGGTACCCG
GACCTGTGCGGCCGGCGGCGGATGCAGCTGGAGGTGCAGATCCTGAGCCGCGAGATCACG
TTCCTCAAGGATGAGCTTCACTTCCTTGAAGGAGCTCAGCCCGTTTCTCGTTCTGGATGC
ATTAAAGAGATAAATGAGTTTGTTGGTACAAAACATGACCCACTAATACCAACAAAGAGA
AGGAGGCACAGATCTTGCCGTCTTTTTCGGTGGATCGGATCAAAATTGTGTATCTGCATT
TCATGTCTTTGCTGCTGCTGCAAGTGCTCACCCAAGTGCAAAAGACCAAGGTGCCTCAAT
TGTTCTTGCAGCTCATGCTGCGACGAGCCATGCTGTAAGCCAAACTGCAGTGCGTGCTGC
GCTGGGTCATGCTGTAGTCCAGACTGCTGCTCATGCTGTAAACCTAACTGCAGTTGCTGC
AAGACCCCTTCTTGCTGCAAACCGAACTGCTCGTGCTCCTGTCCAAGCTGCAGCTCATGC
TGCGATACATCGTGCTGCAAACCGAGCTGCACCTGCTTCAACATCTTTTCATGCTTCAAA
TCCCTGTACAGCTGCTTCAAGATCCCTTCATGCTTCAAGTCCCAGTGCAACTGCTCTAGC
CCCAATTGCTGCACTTGCACCCATCCAAGCTGTAGCTGCAAGGGCTGTGCCTGTCCAAGC
TGTGGATGCAACGGCTGTGGCTGTCCAAGCTGCGGATGCAACGGTTGTGGCTGTCCAAGC
TGCGGTTGCAACGGCTGTGGCCTTCCAAGCTGCGGTTGCAACGGCTGCGGCTGGTGCTCT
TGCGCCCAATGCAAACCCGATTGTGGCTCGTGCTCTACCAATTGCTGTAGCTGCAAGCCA
AGCTGCAACGGCTGCTGCGGCGAGCAGTGCTGCCGCTGCGCGGACTGCTTCTCCTGCTCG
TGCCCTCGTAGCTCCAGCTGCTTCAACATCTTCAAATGCTCCTGCGCTGGCTGCTGCTCG
AGCCTGTGCAAGTGCCCCTGCACGACGCAGTGCTTCAGCTGCCAGTCGTCATGCTGCAAG
CGGCAGCCTTCGTGCTGCAAGTGCCAGTCGTCTTGCTGCGAGGGGCAGCCTTCCTGCTGC
GAGGGACACTGCTGCAGCCTCCCGAAACCGTCGTGCCCTGAATGTTCCTGTGGGTGTGTC
TGGTCTTGCAAGAATTGTACAGAGGGTTGTCGATGCCCACGGTGTCGTAACCCATGCTGT
CTCAGTGGTTGCTTATGTTGA
>DEP1_IR64
ATGGGGGAGGAGGCGGTGGTGATGGAGGCGCCGAGGCCCAAGTCGCCGCCGAGGTACCCG
GACCTGTGCGGCCGGCGGCGGATGCAGCTGGAGGTGCAGATCCTGAGCCGCGAGATCACG
TTCCTCAAGGATGAGCTTCACTTCCTTGAAGGAGCTCAGCCCGTTTCTCGTTCTGGATGC
ATTAAAGAGATAAATGAGTTTGTTGGTACAAAACATGACCCACTAATACCAACAAAGAGA
AGGAGGCACAGATCTTGCCGTCTTTTTCGGTGGATCGGATCAAAATTGTGTATCTGCATT
TCATGTCTTTGCTGCTGTTGCAAGTGCTCACCCAAGTGCAAAAGACCAAGGTGCCTCAAT
TGTTCTTGCAGCTCATGCTGCGACGAGCCATGCTGTAAGCCAAACTGCAGTGCGTGCTGC
GCTGGGTCATGCTGTAGTCCAGACTGCTGCTCATGCTGTAAACCTAACTGCAGTTGCTGC
AAGACCCCTTCTTGCTGCAAACCGAACTGCTCGTGCTCCTGTCCAAGCTGCAGCTCATGC
TGCGATACATCGTGCTGCAAACCGAGCTGCACCTGCTTCAACATCTTTTCATGCTTCAAA
TCCCTGTACAACTGCTTCAAGATCCCTTCATGCTTCAAGTCCCAGTGCAACTGCTCTAGC
CCCAATTGCTGCACTTGCACCCATCCAAGCTGTAGCTGCAAGGGCTGTGCCTGTCCAAGC
TGTGGATGCAACGGCTGTGGCTGTCCAAGCTGCGGATGCAACGGTTGTGGCTGTCCAAGC
TGCGGTTGCAACGGCTGTGGCCTTCCAAGCTGCGGTTGCAACGGCTGCGGCTCGTGCTCT
TGCGCCCAATGCAAACCCGATTGTGGCTCGTGCTCTACCAATTGCTGTAGCTGCAAGCCA
AGCTGCAACGGCTGCTGCGGCGAGCAGTGCTGCCGCTGCGCGGACTGCTTCTCCTGCTCG
TGCCCTCGTAGCTCCAGCTGCTTCAACATCTTCAAATGCTCCTGCGCTGGCTGCTGCTCG
AGCCTGTGCAAGTGCCCCTGCACGACGCAGTGCTTCAGCTGCCAGTCGTCATGCTGCAAG
CGGCAGCCTTCGTGCTGCAAGTGCCAGTCGTCTTGCTGCGAGGGGCAGCCTTCCTGCTGC
GAGGGACACTGCTGCAGCCTCCCGAAACCGTCGTGCCCTGAATGTTCCTGTGGGTGTGTC
TGGTCTTGCAAGAATTGTACAGAGGGTTGTCGATGCCCACGGTGTCGTAACCCATGCTGT
CTCAGTGGTTGCTTATGTTGA
>DEP1_Tongil
ATGGGGGAGGAGGCGGTGGTGATGGAGGCGCCGAGGCCCAAGTCGCCGCCGAGGTACCCG
GACCTGTGCGGCCGGCGGCGGATGCAGCTGGAGGTGCAGATCCTGAGCCGCGAGATCACG
TTCCTCAAGGATGAGCTTCACTTCCTTGAAGGAGCTCAGCCCGTTTCTCGTTCTGGATGC
ATTAAAGAGATAAATGAGTTTGTTGGTACAAAACATGACCCACTAATACCAACAAAGAGA
AGGAGGCACAGATCTTGCCGTCTTTTTCGGTGGATCGGATCAAAATTGTGTATCTGCATT
TCATGTCTTTGCTGCTGTTGCAAGTGCTCACCCAAGTGCAAAAGACCAAGGTGCCTCAAT
TGTTCTTGCAGCTCATGCTGCGACGAGCCATGCTGTAAGCCAAACTGCAGTGCGTGCTGC
GCTGGGTCATGCTGTAGTCCAGACTGCTGCTCATGCTGTAAACCTAACTGCAGTTGCTGC
AAGACCCCTTCTTGCTGCAAACCGAACTGCTCGTGCTCCTGTCCAAGCTGCAGCTCATGC
TGCGATACATCGTGCTGCAAACCGAGCTGCACCTGCTTCAACATCTTTTCATGCTTCAAA
TCCCTGTACAACTGCTTCAAGATCCCTTCATGCTTCAAGTCCCAGTGCAACTGCTCTAGC
CCCAATTGCTGCACTTGCACCCATCCAAGCTGTAGCTGCAAGGGCTGTGCCTGTCCAAGC
TGTGGATGCAACGGCTGTGGCTGTCCAAGCTGCGGATGCAACGGTTGTGGCTGTCCAAGC
TGCGGTTGCAACGGCTGTGGCCTTCCAAGCTGCGGTTGCAACGGCTGCGGCTGGTGCTCT
TGCGCCCAATGCAAACCCGATTGTGGCTCGTGCTCTACCAATTGCTGTAGCTGCAAGCCA
AGCTGCAACGGCTGCTGCGGCGAGCAGTGCTGCCGCTGCGCGGACTGCTTCTCCTGCTCG
TGCCCTCGTAGCTCCAGCTGCTTCAACATCTTCAAATGCTCCTGCGCTGGCTGCTGCTCG
AGCCTGTGCAAGTGCCCCTGCACGACGCAGTGCTTCAGCTGCCAGTCGTCATGCTGCAAG
CGGCAGCCTTCGTGCTGCAAGTGCCAGTCGTCTTGCTGCGAGGGGCAGCCTTCCTGCTGC
GAGGGACACTGCTGCAGCCTCCCGAAACCGTCGTGCCCTGAATGTTCCTGTGGGTGTGTC
TGGTCTTGCAAGAATTGTACAGAGGGTTGTCGATGCCCACGGTGTCGTAACCCATGCTGT
CTCAGTGGTTGCTTATGTTGA
>DEP1_Hwachung
ATGGGGGAGGAGGCGGTGGTGATGGAGGCGCCGAGGCCCAAGTCGCCGCCGAGGTACCCG
GACCTGTGCGGCCGGCGGCGGATGCAGCTGGAGGTGCAGATCCTGAGCCGCGAGATCACG
TTCCTCAAGGATGAGCTTCACTTCCTTGAAGGAGCTCAGCCCGTTTCTCGTTCTGGATGC
ATTAAAGAGATAAATGAGTTTGTTGGTACAAAACATGACCCACTAATACCAACAAAGAGA
AGGAGGCACAGATCTTGCCGTCTTTTTCGGTGGATCGGATCAAAATTGTGTATCTGCATT
TCATGTCTTTGCTACTGTTGCAAGTGCTCACCCAAGTGCAAAAGACCAAGGTGCCTCAAT
TGTTCTTGCAGCTCATGCTGCGACGAGCCATGCTGTAAGCCAAACTGCAGTGCGTGCTGC
GCTGGGTCATGCTGTAGTCCAGACTGCTGCTCATGCTGTAAACCTAACTGCAGTTGCTGC
AAGACCCCTTCTTGCTGCAAACCGAACTGCTCGTGCTCCTGTCCAAGCTGCAGCTCATGC
TGCGATACATCGTGCTGCAAACCGAGCTGCACCTGCTTCAACATCTTTTCATGCTTCAAA
TCCCTGTACAGCTGCTTCAAGATCCCTTCATGCTTCAAGTCCCAGTGCAACTGCTCTAGC
CCCAATTGCTGCACTTGCACCCTTCCAAGCTGTAGCTGCAAGGGCTGTGCCTGTCCAAGC
TGTGGATGCAACGGCTGTGGCTGTCCAAGCTGCGGATGCAACGGTTGTGGCTGTCCAAGC
TGCGGTTGCAACGGCTGTGGCCTTCCAAGCTGCGGTTGCAACGGCTGCGGCTCGTGCTCT
TGCGCCCAATGCAAACCCGATTGTGGCTCGTGCTCTACCAATTGCTGTAGCTGCAAGCCA
AGCTGCAACGGCTGCTGCGGCGAGCAGTGCTGCCGCTGCGCGGACTGCTTCTCCTGCTCG
TGCCCTCGTTGCTCCAGCTGCTTCAACATCTTCAAATGCTCCTGCGCTGGCTGCTGCTCG
AGCCTGTGCAAGTGCCCCTGCACGACGCAGTGCTTCAGCTGCCAGTCGTCATGCTGCAAG
CGGCAGCCTTCGTGCTGCAAGTGCCAGTCGTCTTGCTGCGAGGGGCAGCCTTCCTGCTGC
GAGGGACACTGCTGCAGCCTCCCGAAACCGTCGTGCCCTGAATGTTCCTGTGGGTGTGTC
TGGTCTTGCAAGAATTGTACAGAGGGTTGTCGATGCCCACGGTGTCGTAACCCATGCTGT
CTCAGTGGTTGCTTATGTTGA
>DEP1_Koshihikari
ATGGGGGAGGAGGCGGTGGTGATGGAGGCGCCGAGGCCCAAGTCGCCGCCGAGGTACCCG
GACCTGTGCGGCCGGCGGCGGATGCAGCTGGAGGTGCAGATCCTGAGCCGCGAGATCACG
TTCCTCAAGGATGAGCTTCACTTCCTTGAAGGAGCTCAGCCCGTTTCTCGTTCTGGATGC
ATTAAAGAGATAAATGAGTTTGTTGGTACAAAACATGACCCACTAATACCAACAAAGAGA
AGGAGGCACAGATCTTGCCGTCTTTTTCGGTGGATCGGATCAAAATTGTGTATCTGCATT
TCATGTCTTTGCTACTGTTGCAAGTGCTCACCCAAGTGCAAAAGACCAAGGTGCCTCAAT
TGTTCTTGCAGCTCATGCTGCGACGAGCCATGCTGTAAGCCAAACTGCAGTGCGTGCTGC
GCTGGGTCATGCTGTAGTCCAGACTGCTGCTCATGCTGTAAACCTAACTGCAGTTGCTGC
AAGACCCCTTCTTGCTGCAAACCGAACTGCTCGTGCTCCTGTCCAAGCTGCAGCTCATGC
TGCGATACATCGTGCTGCAAACCGAGCTGCACCTGCTTCAACATCTTTTCATGCTTCAAA
TCCCTGTACAGCTGCTTCAAGATCCCTTCATGCTTCAAGTCCCAGTGCAACTGCTCTAGC
CCCAATTGCTGCACTTGCACCCTTCCAAGCTGTAGCTGCAAGGGCTGTGCCTGTCCAAGC
TGTGGATGCAACGGCTGTGGCTGTCCAAGCTGCGGATGCAACGGTTGTGGCTGTCCAAGC
TGCGGTTGCAACGGCTGTGGCCTTCCAAGCTGCGGTTGCAACGGCTGCGGCTCGTGCTCT
TGCGCCCAATGCAAACCCGATTGTGGCTCGTGCTCTACCAATTGCTGTAGCTGCAAGCCA
AGCTGCAACGGCTGCTGCGGCGAGCAGTGCTGCCGCTGCGCGGACTGCTTCTCCTGCTCG
TGCCCTCGTTGCTCCAGCTGCTTCAACATCTTCAAATGCTCCTGCGCTGGCTGCTGCTCG
AGCCTGTGCAAGTGCCCCTGCACGACGCAGTGCTTCAGCTGCCAGTCGTCATGCTGCAAG
CGGCAGCCTTCGTGCTGCAAGTGCCAGTCGTCTTGCTGCGAGGGGCAGCCTTCCTGCTGC
GAGGGACACTGCTGCAGCCTCCCGAAACCGTCGTGCCCTGAATGTTCCTGTGGGTGTGTC
TGGTCTTGCAAGAATTGTACAGAGGGTTGTCGATGCCCACGGTGTCGTAACCCATGCTGT
CTCAGTGGTTGCTTATGTTGA
>DEP1_Dobong
ATGGGGGAGGAGGCGGTGGTGATGGAGGCGCCGAGGCCCAAGTCGCCGCCGAGGTACCCG
GACCTGTGCGGCCGGCGGCGGATGCAGCTGGAGGTGCAGATCCTGAGCCGCGAGATCACG
TTCCTCAAGGATGAGCTTCACTTCCTTGAAGGAGCTCAGCCCGTTTCTCGTTCTGGATGC
ATTAAAGAGATAAATGAGTTTGTTGGTACAAAACATGACCCACTAATACCAACAAAGAGA
AGGAGGCACAGATCTTGCCGTCTTTTTCGGTGGATCGGATCAAAATTGTGTATCTGCATT
TCATGTCTTTGCTACTGTTGCAAGTGCTCACCCAAGTGCAAAAGACCAAGGTGCCTCAAT
TGTTCTTGCAGCTCATGCTGCGACGAGCCATGCTGTAAGCCAAACTGCAGTGCGTGCTGC
GCTGGGTCATGCTGTAGTCCAGACTGCTGCTCATGCTGTAAACCTAACTGCAGTTGCTGC
AAGACCCCTTCTTGCTGCAAACCGAACTGCTCGTGCTCCTGTCCAAGCTGCAGCTCATGC
TGCGATACATCGTGCTGCAAACCGAGCTGCACCTGCTTCAACATCTTTTCATGCTTCAAA
TCCCTGTACAGCTGCTTCAAGATCCCTTCATGCTTCAAGTCCCAGTGCAACTGCTCTAGC
CCCAATTGCTGCACTTGCACCCTTCCAAGCTGTAGCTGCAAGGGCTGTGCCTGTCCAAGC
TGTGGATGCAACGGCTGTGGCTGTCCAAGCTGCGGATGCAACGGTTGTGGCTGTCCAAGC
TGCGGTTGCAACGGCTGTGGCCTTCCAAGCTGCGGTTGCAACGGCTGCGGCTCGTGCTCT
TGCGCCCAATGCAAACCCGATTGTGGCTCGTGCTCTACCAATTGCTGTAGCTGCAAGCCA
AGCTGCAACGGCTGCTGCGGCGAGCAGTGCTGCCGCTGCGCGGACTGCTTCTCCTGCTCG
TGCCCTCGTTGCTCCAGCTGCTTCAACATCTTCAAATGCTCCTGCGCTGGCTGCTGCTCG
AGCCTGTGCAAGTGCCCCTGCACGACGCAGTGCTTCAGCTGCCAGTCGTCATGCTGCAAG
CGGCAGCCTTCGTGCTGCAAGTGCCAGTCGTCTTGCTGCGAGGGGCAGCCTTCCTGCTGC
GAGGGACACTGCTGCAGCCTCCCGAAACCGTCGTGCCCTGAATGTTCCTGTGGGTGTGTC
TGGTCTTGCAAGAATTGTACAGAGGGTTGTCGATGCCCACGGTGTCGTAACCCATGCTGT
CTCAGTGGTTGCTTATGTTGA
