# Supplementary material for: Association between sequence variants in panicle development genes and the number of spikelets per panicle in rice
Source: BMC Genet. 2018 Jan 15;19:5. doi: 10.1186/s12863-017-0591-6 (PMC5769279; doi:10.1186/s12863-017-0591-6)
Supplement: Supplementary file 4 — FASTA format files containing coding sequences for 9 genes. (ZIP 19 kb) [file 12863_2017_591_MOESM4_ESM.zip › FON1.txt]

>FON1_Akibare
ATGCCTCCTACTCTCCTCCTCCTCCTCCTCCTCCTCCCACCCTCCCTCGCCTCCCCCGAC
CGCGACATCTACGCGCTCGCCAAGCTCAAGGCGGCGCTCGTCCCATCCCCCTCCGCCACC
GCCCCACCGCCGCTCGCCGACTGGGACCCGGCCGCGACCTCCCCCGCGCACTGCACCTTC
TCCGGCGTCACCTGCGACGGCCGCTCCCGCGTCGTCGCCATCAACCTCACCGCCCTCCCG
CTCCACTCCGGCTACCTCCCGCCCGAGATCGCCCTCCTTGACTCCCTCGCCAACCTCACC
ATCGCCGCCTGCTGCCTCCCCGGCCACGTCCCCCTCGAGCTCCCCACCCTCCCCTCTCTC
CGCCACCTCAACCTCTCCAACAACAACCTTTCCGGCCACTTCCCCGTCCCCGACTCCGGC
GGTGGCGCCTCCCCCTACTTCCCCTCGCTCGAGCTCATCGACGCTTACAACAACAACCTC
TCAGGGTTGCTTCCTCCCTTCTCCGCTTCACACGCTCGCCTCCGCTACCTCCACCTCGGC
GGCAACTACTTCACCGGCGCAATCCCGGACAGCTATGGCGACCTCGCCGCGCTCGAGTAC
CTTGGACTCAACGGCAACACGCTCTCCGGCCATGTCCCCGTCTCCCTCTCCCGCCTCACC
CGCCTCCGCGAGATGTACATCGGATACTACAACCAGTACGACGGCGGCGTCCCGCCGGAG
TTCGGCGACCTCGGCGCGCTCCTCCGCCTCGACATGAGCAGCTGCAACCTCACCGGCCCC
GTCCCGCCGGAGCTCGGCCGACTCCAGCGCCTCGACACGCTCTTCCTGCAGTGGAACCGC
CTCTCCGGCGAGATACCGCCGCAGCTCGGCGATCTCAGCAGCCTCGCGTCGCTCGACCTC
TCCGTCAACGACCTCGCCGGCGAGATCCCTCCCAGCCTCGCCAACCTCTCCAACCTCAAG
CTCCTCAACCTCTTCCGGAACCACCTCCGCGGCAGCATACCGGACTTCGTCGCCGGCTTC
GCGCAGCTCGAGGTGCTGCAGCTGTGGGACAACAACCTCACCGGCAACATCCCCGCCGGG
CTCGGGAAGAACGGCCGCCTCAAGACGCTCGACCTGGCCACCAACCACCTCACCGGCCCC
ATCCCGGCGGACCTCTGCGCCGGCCGGCGGCTGGAGATGCTCGTGCTCATGGAGAACGGC
CTGTTCGGCCCCATCCCGGACTCGCTCGGCGACTGCAAGACGCTCACGCGCGTCCGCCTC
GCCAAGAACTTCTTGACCGGCCCGGTTCCCGCCGGGCTCTTCAACCTCCCGCAGGCCAAC
ATGGTGGAGCTCACCGACAACCTGCTCACCGGCGAGCTCCCGGACGTGATCGGCGGCGAC
AAGATCGGCATGCTGCTGCTGGGGAACAATGGGATCGGTGGCCGCATCCCTCCGGCCATC
GGCAACCTCCCGGCGCTGCAGACGCTGTCGCTGGAGTCCAACAACTTCTCCGGAGCGCTG
CCACCGGAGATCGGCAATCTCAAGAACCTGTCCAGGCTCAACGTCAGCGGCAACGCGCTC
ACCGGCGCCATTCCAGACGAGCTCATCCGCTGCGCCTCCCTCGCCGCCGTCGACCTCAGC
CGTAACGGCTTCTCCGGCGAGATACCGGAGAGCATCACGTCGCTCAAGATACTGTGCACG
CTGAACGTGTCCAGGAACAGGCTCACCGGCGAGCTCCCGCCGGAGATGTCCAACATGACG
AGCCTCACGACGCTCGACGTGTCGTACAACAGCCTCTCGGGCCCCGTGCCGATGCAGGGG
CAGTTCTTGGTGTTCAACGAGAGCTCGTTCGTCGGCAACCCGGGGCTGTGCGGCGGCCCC
GTGGCCGACGCGTGCCCTCCGTCCATGGCCGGCGGCGGCGGCGGCGCGGGGTCCCAGCTG
CGGCTGCGGTGGGACTCGAAGAAGATGCTGGTGGCGCTGGTGGCGGCGTTCGCGGCGGTG
GCGGTGGCGTTCCTGGGCGCGAGGAAGGGGTGCTCGGCGTGGCGGTCGGCGGCGCGGCGG
CGGTCGGGGGCGTGGAAGATGACGGCGTTCCAGAAGCTGGAGTTCTCGGCGGAGGACGTG
GTGGAGTGCGTGAAGGAGGACAACATCATCGGGAAGGGCGGCGCGGGGATCGTGTACCAC
GGCGTGACGCGCGGGGCGGAGCTGGCGATCAAGCGGTTGGTGGGGCGCGGCGGCGGCGAG
CACGACCGGGGGTTCTCGGCGGAGGTGACGACGCTGGGGAGGATCAGGCACCGGAACATC
GTGAGGCTGCTGGGGTTCGTGTCGAACAGGGAGACGAACCTGCTGCTGTACGAGTACATG
CCGAATGGGTCGCTGGGGGAGATGCTCCATGGCGGGAAGGGGGGGCACCTCGGGTGGGAG
GCGAGGGCGCGGGTGGCGGCGGAGGCGGCGTGCGGCCTCTGCTACCTCCACCATGACTGC
GCCCCGAGGATCATCCACCGCGACGTCAAGTCCAACAACATCCTCCTCGACTCCGCCTTC
GAGGCGCACGTCGCCGACTTCGGCCTCGCCAAGTTCCTCGGCGGCGCCACCTCCGAGTGC
ATGTCCGCCATTGCTGGCTCCTACGGCTACATCGCGCCAGAGTACGCATACACGCTGCGA
GTGGACGAGAAGAGCGACGTGTATAGCTTCGGTGTGGTGCTATTGGAGCTCATCACCGGA
CGCCGCCCCGTGGGCGGGTTCGGTGACGGCGTGGACATCGTGCACTGGGTCCGCAAGGTG
ACCGCCGAGCTGCCGGACAACTCCGACACGGCGGCCGTCCTCGCCGTGGCCGACCGCCGC
CTGACGCCGGAGCCGGTGGCGCTGATGGTGAACCTGTACAAGGTGGCCATGGCGTGCGTG
GAGGAGGCGAGCACGGCCCGGCCCACCATGCGCGAGGTCGTCCACATGCTCTCCAACCCA
AACTCGGCCCAGCCCAATAGTGGTGACCTCCTCGTCACCTTCTGA
>FON1_Samgwang
ATGCCTCCTACTCTCCTCCTCCTCCTCCTCCTCCTCCCACCCTCCCTCGCCTCCCCCGAC
CGCGACATCTACGCGCTCGCCAAGCTCAAGGCGGCGCTCGTCCCATCCCCCTCCGCCACC
GCCCCACCGCCGCTCGCCGACTGGGACCCGGCCGCGACCTCCCCCGCGCACTGCACCTTC
TCCGGCGTCACCTGCGACGGCCGCTCCCGCGTCGTCGCCATCAACCTCACCGCCCTCCCG
CTCCACTCCGGCTACCTCCCGCCCGAGATCGCCCTCCTTGACTCCCTCGCCAACCTCACC
ATCGCCGCCTGCTGCCTCCCCGGCCACGTCCCCCTCGAGCTCCCCACCCTCCCCTCTCTC
CGCCACCTCAACCTCTCCAACAACAACCTTTCCGGCCACTTCCCCGTCCCCGACTCCGGC
GGTGGCGCCTCCCCCTACTTCCCCTCGCTCGAGCTCATCGACGCTTACAACAACAACCTC
TCAGGGTTGCTTCCTCCCTTCTCCGCTTCACACGCTCGCCTCCGCTACCTCCACCTCGGC
GGCAACTACTTCACCGGCGCAATCCCGGACAGCTATGGCGACCTCGCCGCGCTCGAGTAC
CTTGGACTCAACGGCAACACGCTCTCCGGCCATGTCCCCGTCTCCCTCTCCCGCCTCACC
CGCCTCCGCGAGATGTACATCGGATACTACAACCAGTACGACGGCGGCGTCCCGCCGGAG
TTCGGCGACCTCGGCGCGCTCCTCCGCCTCGACATGAGCAGCTGCAACCTCACCGGCCCC
GTCCCGCCGGAGCTCGGCCGACTCCAGCGCCTCGACACGCTCTTCCTGCAGTGGAACCGC
CTCTCCGGCGAGATACCGCCGCAGCTCGGCGATCTCAGCAGCCTCGCGTCGCTCGACCTC
TCCGTCAACGACCTCGCCGGCGAGATCCCTCCCAGCCTCGCCAACCTCTCCAACCTCAAG
CTCCTCAACCTCTTCCGGAACCACCTCCGCGGCAGCATACCGGACTTCGTCGCCGGCTTC
GCGCAGCTCGAGGTGCTGCAGCTGTGGGACAACAACCTCACCGGCAACATCCCCGCCGGG
CTCGGGAAGAACGGCCGCCTCAAGACGCTCGACCTGGCCACCAACCACCTCACCGGCCCC
ATCCCGGCGGACCTCTGCGCCGGCCGGCGGCTGGAGATGCTCGTGCTCATGGAGAACGGC
CTGTTCGGCCCCATCCCGGACTCGCTCGGCGACTGCAAGACGCTCACGCGCGTCCGCCTC
GCCAAGAACTTCTTGACCGGCCCGGTTCCCGCCGGGCTCTTCAACCTCCCGCAGGCCAAC
ATGGTGGAGCTCACCGACAACCTGCTCACCGGCGAGCTCCCGGACGTGATCGGCGGCGAC
AAGATCGGCATGCTGCTGCTGGGGAACAATGGGATCGGTGGCCGCATCCCTCCGGCCATC
GGCAACCTCCCGGCGCTGCAGACGCTGTCGCTGGAGTCCAACAACTTCTCCGGAGCGCTG
CCACCGGAGATCGGCAATCTCAAGAACCTGTCCAGGCTCAACGTCAGCGGCAACGCGCTC
ACCGGCGCCATTCCAGACGAGCTCATCCGCTGCGCCTCCCTCGCCGCCGTCGACCTCAGC
CGTAACGGCTTCTCCGGCGAGATACCGGAGAGCATCACGTCGCTCAAGATACTGTGCACG
CTGAACGTGTCCAGGAACAGGCTCACCGGCGAGCTCCCGCCGGAGATGTCCAACATGACG
AGCCTCACGACGCTCGACGTGTCGTACAACAGCCTCTCGGGCCCCGTGCCGATGCAGGGG
CAGTTCTTGGTGTTCAACGAGAGCTCGTTCGTCGGCAACCCGGGGCTGTGCGGCGGCCCC
GTGGCCGACGCGTGCCCTCCGTCCATGGCCGGCGGCGGCGGCGGCGCGGGGTCCCAGCTG
CGGCTGCGGTGGGACTCGAAGAAGATGCTGGTGGCGCTGGTGGCGGCGTTCGCGGCGGTG
GCGGTGGCGTTCCTGGGCGCGAGGAAGGGGTGCTCGGCGTGGCGGTCGGCGGCGCGGCGG
CGGTCGGGGGCGTGGAAGATGACGGCGTTCCAGAAGCTGGAGTTCTCGGCGGAGGACGTG
GTGGAGTGCGTGAAGGAGGACAACATCATCGGGAAGGGCGGCGCGGGGATCGTGTACCAC
GGCGTGACGCGCGGGGCGGAGCTGGCGATCAAGCGGTTGGTGGGGCGCGGCGGCGGCGAG
CACGACCGGGGGTTCTCGGCGGAGGTGACGACGCTGGGGAGGATCAGGCACCGGAACATC
GTGAGGCTGCTGGGGTTCGTGTCGAACAGGGAGACGAACCTGCTGCTGTACGAGTACATG
CCGAATGGGTCGCTGGGGGAGATGCTCCATGGCGGGAAGGGGGGGCACCTCGGGTGGGAG
GCGAGGGCGCGGGTGGCGGCGGAGGCGGCGTGCGGCCTCTGCTACCTCCACCATGACTGC
GCCCCGAGGATCATCCACCGCGACGTCAAGTCCAACAACATCCTCCTCGACTCCGCCTTC
GAGGCGCACGTCGCCGACTTCGGCCTCGCCAAGTTCCTCGGCGGCGCCACCTCCGAGTGC
ATGTCCGCCATTGCTGGCTCCTACGGCTACATCGCGCCAGAGTACGCATACACGCTGCGA
GTGGACGAGAAGAGCGACGTGTATAGCTTCGGTGTGGTGCTATTGGAGCTCATCACCGGA
CGCCGCCCCGTGGGCGGGTTCGGTGACGGCGTGGACATCGTGCACTGGGTCCGCAAGGTG
ACCGCCGAGCTGCCGGACAACTCCGACACGGCGGCCGTCCTCGCCGTGGCCGACCGCCGC
CTGACGCCGGAGCCGGTGGCGCTGATGGTGAACCTGTACAAGGTGGCCATGGCGTGCGTG
GAGGAGGCGAGCACGGCCCGGCCCACCATGCGCGAGGTCGTCCACATGCTCTCCAACCCA
AACTCGGCCCAGCCCAATAGTGGTGACCTCCTCGTCACCTTCTGA
>FON1_Nampyung
ATGCCTCCTACTCTCCTCCTCCTCCTCCTCCTCCTCCCACCCTCCCTCGCCTCCCCCGAC
CGCGACATCTACGCGCTCGCCAAGCTCAAGGCGGCGCTCGTCCCATCCCCCTCCGCCACC
GCCCCACCGCCGCTCGCCGACTGGGACCCGGCCGCGACCTCCCCCGCGCACTGCACCTTC
TCCGGCGTCACCTGCGACGGCCGCTCCCGCGTCGTCGCCATCAACCTCACCGCCCTCCCG
CTCCACTCCGGCTACCTCCCGCCCGAGATCGCCCTCCTTGACTCCCTCGCCAACCTCACC
ATCGCCGCCTGCTGCCTCCCCGGCCACGTCCCCCTCGAGCTCCCCACCCTCCCCTCTCTC
CGCCACCTCAACCTCTCCAACAACAACCTTTCCGGCCACTTCCCCGTCCCCGACTCCGGC
GGTGGCGCCTCCCCCTACTTCCCCTCGCTCGAGCTCATCGACGCTTACAACAACAACCTC
TCAGGGTTGCTTCCTCCCTTCTCCGCTTCACACGCTCGCCTCCGCTACCTCCACCTCGGC
GGCAACTACTTCACCGGCGCAATCCCGGACAGCTATGGCGACCTCGCCGCGCTCGAGTAC
CTTGGACTCAACGGCAACACGCTCTCCGGCCATGTCCCCGTCTCCCTCTCCCGCCTCACC
CGCCTCCGCGAGATGTACATCGGATACTACAACCAGTACGACGGCGGCGTCCCGCCGGAG
TTCGGCGACCTCGGCGCGCTCCTCCGCCTCGACATGAGCAGCTGCAACCTCACCGGCCCC
GTCCCGCCGGAGCTCGGCCGACTCCAGCGCCTCGACACGCTCTTCCTGCAGTGGAACCGC
CTCTCCGGCGAGATACCGCCGCAGCTCGGCGATCTCAGCAGCCTCGCGTCGCTCGACCTC
TCCGTCAACGACCTCGCCGGCGAGATCCCTCCCAGCCTCGCCAACCTCTCCAACCTCAAG
CTCCTCAACCTCTTCCGGAACCACCTCCGCGGCAGCATACCGGACTTCGTCGCCGGCTTC
GCGCAGCTCGAGGTGCTGCAGCTGTGGGACAACAACCTCACCGGCAACATCCCCGCCGGG
CTCGGGAAGAACGGCCGCCTCAAGACGCTCGACCTGGCCACCAACCACCTCACCGGCCCC
ATCCCGGCGGACCTCTGCGCCGGCCGGCGGCTGGAGATGCTCGTGCTCATGGAGAACGGC
CTGTTCGGCCCCATCCCGGACTCGCTCGGCGACTGCAAGACGCTCACGCGCGTCCGCCTC
GCCAAGAACTTCTTGACCGGCCCGGTTCCCGCCGGGCTCTTCAACCTCCCGCAGGCCAAC
ATGGTGGAGCTCACCGACAACCTGCTCACCGGCGAGCTCCCGGACGTGATCGGCGGCGAC
AAGATCGGCATGCTGCTGCTGGGGAACAATGGGATCGGTGGCCGCATCCCTCCGGCCATC
GGCAACCTCCCGGCGCTGCAGACGCTGTCGCTGGAGTCCAACAACTTCTCCGGAGCGCTG
CCACCGGAGATCGGCAATCTCAAGAACCTGTCCAGGCTCAACGTCAGCGGCAACGCGCTC
ACCGGCGCCATTCCAGACGAGCTCATCCGCTGCGCCTCCCTCGCCGCCGTCGACCTCAGC
CGTAACGGCTTCTCCGGCGAGATACCGGAGAGCATCACGTCGCTCAAGATACTGTGCACG
CTGAACGTGTCCAGGAACAGGCTCACCGGCGAGCTCCCGCCGGAGATGTCCAACATGACG
AGCCTCACGACGCTCGACGTGTCGTACAACAGCCTCTCGGGCCCCGTGCCGATGCAGGGG
CAGTTCTTGGTGTTCAACGAGAGCTCGTTCGTCGGCAACCCGGGGCTGTGCGGCGGCCCC
GTGGCCGACGCGTGCCCTCCGTCCATGGCCGGCGGCGGCGGCGGCGCGGGGTCCCAGCTG
CGGCTGCGGTGGGACTCGAAGAAGATGCTGGTGGCGCTGGTGGCGGCGTTCGCGGCGGTG
GCGGTGGCGTTCCTGGGCGCGAGGAAGGGGTGCTCGGCGTGGCGGTCGGCGGCGCGGCGG
CGGTCGGGGGCGTGGAAGATGACGGCGTTCCAGAAGCTGGAGTTCTCGGCGGAGGACGTG
GTGGAGTGCGTGAAGGAGGACAACATCATCGGGAAGGGCGGCGCGGGGATCGTGTACCAC
GGCGTGACGCGCGGGGCGGAGCTGGCGATCAAGCGGTTGGTGGGGCGCGGCGGCGGCGAG
CACGACCGGGGGTTCTCGGCGGAGGTGACGACGCTGGGGAGGATCAGGCACCGGAACATC
GTGAGGCTGCTGGGGTTCGTGTCGAACAGGGAGACGAACCTGCTGCTGTACGAGTACATG
CCGAATGGGTCGCTGGGGGAGATGCTCCATGGCGGGAAGGGGGGGCACCTCGGGTGGGAG
GCGAGGGCGCGGGTGGCGGCGGAGGCGGCGTGCGGCCTCTGCTACCTCCACCATGACTGC
GCCCCGAGGATCATCCACCGCGACGTCAAGTCCAACAACATCCTCCTCGACTCCGCCTTC
GAGGCGCACGTCGCCGACTTCGGCCTCGCCAAGTTCCTCGGCGGCGCCACCTCCGAGTGC
ATGTCCGCCATTGCTGGCTCCTACGGCTACATCGCGCCAGAGTACGCATACACGCTGCGA
GTGGACGAGAAGAGCGACGTGTATAGCTTCGGTGTGGTGCTATTGGAGCTCATCACCGGA
CGCCGCCCCGTGGGCGGGTTCGGTGACGGCGTGGACATCGTGCACTGGGTCCGCAAGGTG
ACCGCCGAGCTGCCGGACAACTCCGACACGGCGGCCGTCCTCGCCGTGGCCGACCGCCGC
CTGACGCCGGAGCCGGTGGCGCTGATGGTGAACCTGTACAAGGTGGCCATGGCGTGCGTG
GAGGAGGCGAGCACGGCCCGGCCCACCATGCGCGAGGTCGTCCACATGCTCTCCAACCCA
AACTCGGCCCAGCCCAATAGTGGTGACCTCCTCGTCACCTTCTGA
>FON1_Ilpum
ATGCCTCCTACTCTCCTCCTCCTCCTCCTCCTCCTCCCACCCTCCCTCGCCTCCCCCGAC
CGCGACATCTACGCGCTCGCCAAGCTCAAGGCGGCGCTCGTCCCATCCCCCTCCGCCACC
GCCCCACCGCCGCTCGCCGACTGGGACCCGGCCGCGACCTCCCCCGCGCACTGCACCTTC
TCCGGCGTCACCTGCGACGGCCGCTCCCGCGTCGTCGCCATCAACCTCACCGCCCTCCCG
CTCCACTCCGGCTACCTCCCGCCCGAGATCGCCCTCCTTGACTCCCTCGCCAACCTCACC
ATCGCCGCCTGCTGCCTCCCCGGCCACGTCCCCCTCGAGCTCCCCACCCTCCCCTCTCTC
CGCCACCTCAACCTCTCCAACAACAACCTTTCCGGCCACTTCCCCGTCCCCGACTCCGGC
GATGGCGCCTCCCCCTACTTCCCCTCGCTCGAGCTCATCGACGCTTACAACAACAACCTC
TCAGGGTTGCTTCCTCCCTTCTCCGCTTCACACGCTCGCCTCCGCTACCTCCACCTCGGC
GGCAACTACTTCACCGGCGCAATCCCGGACAGCTATGGCGACCTCGCCGCGCTCGAGTAC
CTTGGACTCAACGGCAACACGCTCTCCGGCCATGTCCCCGTCTCCCTCTCCCGCCTCACC
CGCCTCCGCGAGATGTACATCGGATACTACAACCAGTACGACGGCGGCGTCCCGCCGGAG
TTCGGCGACCTCGGCGCGCTCGTCCGCCTCGACATGAGCAGCTGCAACCTCACCGGCCCC
GTCCCGCCGGAGCTCGGCCGACTCCAGCGCCTCGACACGCTCTTCCTGCAGTGGAACCGC
CTCTCCGGCGAGATACCGCCGCAGCTCGGCGATCTCAGCAGCCTCGCGTCGCTCGACCTC
TCCGTCAACGACCTCGCCGGCGAGATCCCTCCCAGCCTCGCCAACCTCTCCAACCTCAAG
CTCCTCAACCTCTTCCGGAACCACCTCCGCGGCAGCATACCGGACTTCGTCGCCGGCTTC
GCGCAGCTCGAGGTGCTGCAGCTGTGGGACAACAACCTCACCGGCAACATCCCCGCCGGG
CTCGGGAAGAACGGCCGCCTCAAGACGCTCGACCTGGCCACCAACCACCTCACCGGCCCC
ATCCCGGCGGACCTCTGCGCCGGCCGGCGGCTGGAGATGCTCGTGCTCATGGAGAACGGC
CTGTTCGGCCCCATCCCGGACTCGCTCGGCGACTGCAAGACGCTCACGCGCGTCCGCCTC
GCCAAGAACTTCTTGACCGGCCCGGTTCCCGCCGGGCTCTTCAACCTCCCGCAGGCCAAC
ATGGTGGAGCTCACCGACAACCTGCTCACCGGCGAGCTCCCGGACGTGATCGGCGGCGAC
AAGATCGGCATGCTGCTGCTGGGGAACAATGGGATCGGTGGCCGCATCCCTCCGGCCATC
GGCAACCTCCCGGCGCTGCAGACGCTGTCGCTGGAGTCCAACAACTTCTCCGGAGCGCTG
CCACCGGAGATCGGCAATCTCAAGAACCTGTCCAGGCTCAACGTCAGCGGCAACGCGCTC
ACCGGCGCCATTCCAGACGAGCTCATCCGCTGCGCCTCCCTCGCCGCCGTCGACCTCAGC
CGTAACGGCTTCTCCGGCGAGATACCGGAGAGCATCACGTCGCTCAAGATACTGTGCACG
CTGAACGTGTCCAGGAACAGGCTCACCGGCGAGCTCCCGCCGGAGATGTCCAACATGACG
AGCCTCACGACGCTCGACGTGTCGTACAACAGCCTCTCGGGCCCCGTGCCGATGCAGGGG
CAGTTCTTGGTGTTCAACGAGAGCTCGTTCGTCGGCAACCCGGGGCTGTGCGGCGGCCCC
GTGGCCGACGCGTGCCCTCCGTCCATGGCCGGCGGCGGCGGCGGCGCGGGGTCCCAGCTG
CGGCTGCGGTGGGACTCGAAGAAGATGCTGGTGGCGCTGGTGGCGGCGTTCGCGGCGGTG
GCGGTGGCGTTCCTGGGCGCGAGGAAGGGGTGCTCGGCGTGGCGGTCGGCGGCGCGGCGG
CGGTCGGGGGCGTGGAAGATGACGGCGTTCCAGAAGCTGGAGTTCTCGGCGGAGGACGTG
GTGGAGTGCGTGAAGGAGGACAACATCATCGGGAAGGGCGGCGCGGGGATCGTGTACCAC
GGCGTGACGCGCGGGGCGGAGCTGGCGATCAAGCGGTTGGTGGGGCGCGGCGGCGGCGAG
CACGACCGGGGGTTCTCGGCGGAGGTGACGACGCTGGGGAGGATCAGGCACCGGAACATC
GTGAGGCTGCTGGGGTTCGTGTCGAACAGGGAGACGAACCTGCTGCTGTACGAGTACATG
CCGAATGGGTCGCTGGGGGAGATGCTCCATGGCGGGAAGGGGGGGCACCTCGGGTGGGAG
GCGAGGGCGCGGGTGGCGGCGGAGGCGGCGTGCGGCCTCTGCTACCTCCACCATGACTGC
GCCCCGAGGATCATCCACCGCGACGTCAAGTCCAACAACATCCTCCTCGACTCCGCCTTC
GAGGCGCACGTCGCCGACTTCGGCCTCGCCAAGTTCCTCGGCGGCGCCACCTCCGAGTGC
ATGTCCGCCATTGCTGGCTCCTACGGCTACATCGCGCCAGAGTACGCATACACGCTGCGA
GTGGACGAGAAGAGCGACGTGTATAGCTTCGGTGTGGTGCTATTGGAGCTCATCACCGGA
CGCCGCCCCGTGGGCGGGTTCGGTGACGGCGTGGACATCGTGCACTGGGTCCGCAAGGTG
ACCGCCGAGCTGCCGGACAACTCCGACACGGCGGCCGTCCTCGCCGTGGCCGACCGCCGC
CTGACGCCGGAGCCGGTGGCGCTGATGGTGAACCTGTACAAGGTGGCCATGGCGTGCGTG
GAGGAGGCGAGCACGGCCCGGCCCACCATGCGCGAGGTCGTCCACATGCTCTCCAACCCA
AACTCGGCCCAGCCCAATAGTGGTGACCTCCTCGTCACCTTCTGA
>FON1_Sindongjin
ATGCCTCCTACTCTCCTCCTCCTCCTCCTCCTCCTCCCACCCTCCCTCGCCTCCCCCGAC
CGCGACATCTACGCGCTCGCCAAGCTCAAGGCGGCGCTCGTCCCATCCCCCTCCGCCACC
GCCCCACCGCCGCTCGCCGACTGGGACCCGGCCGCGACCTCCCCCGCGCACTGCACCTTC
TCCGGCGTCACCTGCGACGGCCGCTCCCGCGTCGTCGCCATCAACCTCACCGCCCTCCCG
CTCCACTCCGGCTACCTCCCGCCCGAGATCGCCCTCCTTGACTCCCTCGCCAACCTCACC
ATCGCCGCCTGCTGCCTCCCCGGCCACGTCCCCCTCGAGCTCCCCACCCTCCCCTCTCTC
CGCCACCTCAACCTCTCCAACAACAACCTTTCCGGCCACTTCCCCGTCCCCGACTCCGGC
GGTGGCGCCTCCCCCTACTTCCCCTCGCTCGAGCTCATCGACGCTTACAACAACAACCTC
TCAGGGTTGCTTCCTCCCTTCTCCGCTTCACACGCTCGCCTCCGCTACCTCCACCTCGGC
GGCAACTACTTCACCGGCGCAATCCCGGACAGCTATGGCGACCTCGCCGCGCTCGAGTAC
CTTGGACTCAACGGCAACACGCTCTCCGGCCATGTCCCCGTCTCCCTCTCCCGCCTCACC
CGCCTCCGCGAGATGTACATCGGATACTACAACCAGTACGACGGCGGCGTCCCGCCGGAG
TTCGGCGACCTCGGCGCGCTCCTCCGCCTCGACATGAGCAGCTGCAACCTCACCGGCCCC
GTCCCGCCGGAGCTCGGCCGACTCCAGCGCCTCGACACGCTCTTCCTGCAGTGGAACCGC
CTCTCCGGCGAGATACCGCCGCAGCTCGGCGATCTCAGCAGCCTCGCGTCGCTCGACCTC
TCCGTCAACGACCTCGCCGGCGAGATCCCTCCCAGCCTCGCCAACCTCTCCAACCTCAAG
CTCCTCAACCTCTTCCGGAACCACCTCCGCGGCAGCATACCGGACTTCGTCGCCGGCTTC
GCGCAGCTCGAGGTGCTGCAGCTGTGGGACAACAACCTCACCGGCAACATCCCCGCCGGG
CTCGGGAAGAACGGCCGCCTCAAGACGCTCGACCTGGCCACCAACCACCTCACCGGCCCC
ATCCCGGCGGACCTCTGCGCCGGCCGGCGGCTGGAGATGCTCGTGCTCATGGAGAACGGC
CTGTTCGGCCCCATCCCGGACTCGCTCGGCGACTGCAAGACGCTCACGCGCGTCCGCCTC
GCCAAGAACTTCTTGACCGGCCCGGTTCCCGCCGGGCTCTTCAACCTCCCGCAGGCCAAC
ATGGTGGAGCTCACCGACAACCTGCTCACCGGCGAGCTCCCGGACGTGATCGGCGGCGAC
AAGATCGGCATGCTGCTGCTGGGGAACAATGGGATCGGTGGCCGCATCCCTCCGGCCATC
GGCAACCTCCCGGCGCTGCAGACGCTGTCGCTGGAGTCCAACAACTTCTCCGGAGCGCTG
CCACCGGAGATCGGCAATCTCAAGAACCTGTCCAGGCTCAACGTCAGCGGCAACGCGCTC
ACCGGCGCCATTCCAGACGAGCTCATCCGCTGCGCCTCCCTCGCCGCCGTCGACCTCAGC
CGTAACGGCTTCTCCGGCGAGATACCGGAGAGCATCACGTCGCTCAAGATACTGTGCACG
CTGAACGTGTCCAGGAACAGGCTCACCGGCGAGCTCCCGCCGGAGATGTCCAACATGACG
AGCCTCACGACGCTCGACGTGTCGTACAACAGCCTCTCGGGCCCCGTGCCGATGCAGGGG
CAGTTCTTGGTGTTCAACGAGAGCTCGTTCGTCGGCAACCCGGGGCTGTGCGGCGGCCCC
GTGGCCGACGCGTGCCCTCCGTCCATGGCCGGCGGCGGCGGCGGCGCGGGGTCCCAGCTG
CGGCTGCGGTGGGACTCGAAGAAGATGCTGGTGGCGCTGGTGGCGGCGTTCGCGGCGGTG
GCGGTGGCGTTCCTGGGCGCGAGGAAGGGGTGCTCGGCGTGGCGGTCGGCGGCGCGGCGG
CGGTCGGGGGCGTGGAAGATGACGGCGTTCCAGAAGCTGGAGTTCTCGGCGGAGGACGTG
GTGGAGTGCGTGAAGGAGGACAACATCATCGGGAAGGGCGGCGCGGGGATCGTGTACCAC
GGCGTGACGCGCGGGGCGGAGCTGGCGATCAAGCGGTTGGTGGGGCGCGGCGGCGGCGAG
CACGACCGGGGGTTCTCGGCGGAGGTGACGACGCTGGGGAGGATCAGGCACCGGAACATC
GTGAGGCTGCTGGGGTTCGTGTCGAACAGGGAGACGAACCTGCTGCTGTACGAGTACATG
CCGAATGGGTCGCTGGGGGAGATGCTCCATGGCGGGAAGGGGGGGCACCTCGGGTGGGAG
GCGAGGGCGCGGGTGGCGGCGGAGGCGGCGTGCGGCCTCTGCTACCTCCACCATGACTGC
GCCCCGAGGATCATCCACCGCGACGTCAAGTCCAACAACATCCTCCTCGACTCCGCCTTC
GAGGCGCACGTCGCCGACTTCGGCCTCGCCAAGTTCCTCGGCGGCGCCACCTCCGAGTGC
ATGTCCGCCATTGCTGGCTCCTACGGCTACATCGCGCCAGAGTACGCATACACGCTGCGA
GTGGACGAGAAGAGCGACGTGTATAGCTTCGGTGTGGTGCTATTGGAGCTCATCACCGGA
CGCCGCCCCGTGGGCGGGTTCGGTGACGGCGTGGACATCGTGCACTGGGTCCGCAAGGTG
ACCGCCGAGCTGCCGGACAACTCCGACACGGCGGCCGTCCTCGCCGTGGCCGACCGCCGC
CTGACGCCGGAGCCGGTGGCGCTGATGGTGAACCTGTACAAGGTGGCCATGGCGTGCGTG
GAGGAGGCGAGCACGGCCCGGCCCACCATGCGCGAGGTCGTCCACATGCTCTCCAACCCA
AACTCGGCCCAGCCCAATAGTGGTGACCTCCTCGTCACCTTCTGA
>FON1_Nipponbare
ATGCCTCCTACTCTCCTCCTCCTCCTCCTCCTCCTCCCACCCTCCCTCGCCTCCCCCGAC
CGCGACATCTACGCGCTCGCCAAGCTCAAGGCGGCGCTCGTCCCATCCCCCTCCGCCACC
GCCCCACCGCCGCTCGCCGACTGGGACCCGGCCGCGACCTCCCCCGCGCACTGCACCTTC
TCCGGCGTCACCTGCGACGGCCGCTCCCGCGTCGTCGCCATCAACCTCACCGCCCTCCCG
CTCCACTCCGGCTACCTCCCGCCCGAGATCGCCCTCCTTGACTCCCTCGCCAACCTCACC
ATCGCCGCCTGCTGCCTCCCCGGCCACGTCCCCCTCGAGCTCCCCACCCTCCCCTCTCTC
CGCCACCTCAACCTCTCCAACAACAACCTTTCCGGCCACTTCCCCGTCCCCGACTCCGGC
GGTGGCGCCTCCCCCTACTTCCCCTCGCTCGAGCTCATCGACGCTTACAACAACAACCTC
TCAGGGTTGCTTCCTCCCTTCTCCGCTTCACACGCTCGCCTCCGCTACCTCCACCTCGGC
GGCAACTACTTCACCGGCGCAATCCCGGACAGCTATGGCGACCTCGCCGCGCTCGAGTAC
CTTGGACTCAACGGCAACACGCTCTCCGGCCATGTCCCCGTCTCCCTCTCCCGCCTCACC
CGCCTCCGCGAGATGTACATCGGATACTACAACCAGTACGACGGCGGCGTCCCGCCGGAG
TTCGGCGACCTCGGCGCGCTCCTCCGCCTCGACATGAGCAGCTGCAACCTCACCGGCCCC
GTCCCGCCGGAGCTCGGCCGACTCCAGCGCCTCGACACGCTCTTCCTGCAGTGGAACCGC
CTCTCCGGCGAGATACCGCCGCAGCTCGGCGATCTCAGCAGCCTCGCGTCGCTCGACCTC
TCCGTCAACGACCTCGCCGGCGAGATCCCTCCCAGCCTCGCCAACCTCTCCAACCTCAAG
CTCCTCAACCTCTTCCGGAACCACCTCCGCGGCAGCATACCGGACTTCGTCGCCGGCTTC
GCGCAGCTCGAGGTGCTGCAGCTGTGGGACAACAACCTCACCGGCAACATCCCCGCCGGG
CTCGGGAAGAACGGCCGCCTCAAGACGCTCGACCTGGCCACCAACCACCTCACCGGCCCC
ATCCCGGCGGACCTCTGCGCCGGCCGGCGGCTGGAGATGCTCGTGCTCATGGAGAACGGC
CTGTTCGGCCCCATCCCGGACTCGCTCGGCGACTGCAAGACGCTCACGCGCGTCCGCCTC
GCCAAGAACTTCTTGACCGGCCCGGTTCCCGCCGGGCTCTTCAACCTCCCGCAGGCCAAC
ATGGTGGAGCTCACCGACAACCTGCTCACCGGCGAGCTCCCGGACGTGATCGGCGGCGAC
AAGATCGGCATGCTGCTGCTGGGGAACAATGGGATCGGTGGCCGCATCCCTCCGGCCATC
GGCAACCTCCCGGCGCTGCAGACGCTGTCGCTGGAGTCCAACAACTTCTCCGGAGCGCTG
CCACCGGAGATCGGCAATCTCAAGAACCTGTCCAGGCTCAACGTCAGCGGCAACGCGCTC
ACCGGCGCCATTCCAGACGAGCTCATCCGCTGCGCCTCCCTCGCCGCCGTCGACCTCAGC
CGTAACGGCTTCTCCGGCGAGATACCGGAGAGCATCACGTCGCTCAAGATACTGTGCACG
CTGAACGTGTCCAGGAACAGGCTCACCGGCGAGCTCCCGCCGGAGATGTCCAACATGACG
AGCCTCACGACGCTCGACGTGTCGTACAACAGCCTCTCGGGCCCCGTGCCGATGCAGGGG
CAGTTCTTGGTGTTCAACGAGAGCTCGTTCGTCGGCAACCCGGGGCTGTGCGGCGGCCCC
GTGGCCGACGCGTGCCCTCCGTCCATGGCCGGCGGCGGCGGCGGCGCGGGGTCCCAGCTG
CGGCTGCGGTGGGACTCGAAGAAGATGCTGGTGGCGCTGGTGGCGGCGTTCGCGGCGGTG
GCGGTGGCGTTCCTGGGCGCGAGGAAGGGGTGCTCGGCGTGGCGGTCGGCGGCGCGGCGG
CGGTCGGGGGCGTGGAAGATGACGGCGTTCCAGAAGCTGGAGTTCTCGGCGGAGGACGTG
GTGGAGTGCGTGAAGGAGGACAACATCATCGGGAAGGGCGGCGCGGGGATCGTGTACCAC
GGCGTGACGCGCGGGGCGGAGCTGGCGATCAAGCGGTTGGTGGGGCGCGGCGGCGGCGAG
CACGACCGGGGGTTCTCGGCGGAGGTGACGACGCTGGGGAGGATCAGGCACCGGAACATC
GTGAGGCTGCTGGGGTTCGTGTCGAACAGGGAGACGAACCTGCTGCTGTACGAGTACATG
CCGAATGGGTCGCTGGGGGAGATGCTCCATGGCGGGAAGGGGGGGCACCTCGGGTGGGAG
GCGAGGGCGCGGGTGGCGGCGGAGGCGGCGTGCGGCCTCTGCTACCTCCACCATGACTGC
GCCCCGAGGATCATCCACCGCGACGTCAAGTCCAACAACATCCTCCTCGACTCCGCCTTC
GAGGCGCACGTCGCCGACTTCGGCCTCGCCAAGTTCCTCGGCGGCGCCACCTCCGAGTGC
ATGTCCGCCATTGCTGGCTCCTACGGCTACATCGCGCCAGAGTACGCATACACGCTGCGA
GTGGACGAGAAGAGCGACGTGTATAGCTTCGGTGTGGTGCTATTGGAGCTCATCACCGGA
CGCCGCCCCGTGGGCGGGTTCGGTGACGGCGTGGACATCGTGCACTGGGTCCGCAAGGTG
ACCGCCGAGCTGCCGGACAACTCCGACACGGCGGCCGTCCTCGCCGTGGCCGACCGCCGC
CTGACGCCGGAGCCGGTGGCGCTGATGGTGAACCTGTACAAGGTGGCCATGGCGTGCGTG
GAGGAGGCGAGCACGGCCCGGCCCACCATGCGCGAGGTCGTCCACATGCTCTCCAACCCA
AACTCGGCCCAGCCCAATAGTGGTGACCTCCTCGTCACCTTCTGA
>FON1_Hitomebore
ATGCCTCCTACTCTCCTCCTCCTCCTCCTCCTCCTCCCACCCTCCCTCGCCTCCCCCGAC
CGCGACATCTACGCGCTCGCCAAGCTCAAGGCGGCGCTCGTCCCATCCCCCTCCGCCACC
GCCCCACCGCCGCTCGCCGACTGGGACCCGGCCGCGACCTCCCCCGCGCACTGCACCTTC
TCCGGCGTCACCTGCGACGGCCGCTCCCGCGTCGTCGCCATCAACCTCACCGCCCTCCCG
CTCCACTCCGGCTACCTCCCGCCCGAGATCGCCCTCCTTGACTCCCTCGCCAACCTCACC
ATCGCCGCCTGCTGCCTCCCCGGCCACGTCCCCCTCGAGCTCCCCACCCTCCCCTCTCTC
CGCCACCTCAACCTCTCCAACAACAACCTTTCCGGCCACTTCCCCGTCCCCGACTCCGGC
GGTGGCGCCTCCCCCTACTTCCCCTCGCTCGAGCTCATCGACGCTTACAACAACAACCTC
TCAGGGTTGCTTCCTCCCTTCTCCGCTTCACACGCTCGCCTCCGCTACCTCCACCTCGGC
GGCAACTACTTCACCGGCGCAATCCCGGACAGCTATGGCGACCTCGCCGCGCTCGAGTAC
CTTGGACTCAACGGCAACACGCTCTCCGGCCATGTCCCCGTCTCCCTCTCCCGCCTCACC
CGCCTCCGCGAGATGTACATCGGATACTACAACCAGTACGACGGCGGCGTCCCGCCGGAG
TTCGGCGACCTCGGCGCGCTCCTCCGCCTCGACATGAGCAGCTGCAACCTCACCGGCCCC
GTCCCGCCGGAGCTCGGCCGACTCCAGCGCCTCGACACGCTCTTCCTGCAGTGGAACCGC
CTCTCCGGCGAGATACCGCCGCAGCTCGGCGATCTCAGCAGCCTCGCGTCGCTCGACCTC
TCCGTCAACGACCTCGCCGGCGAGATCCCTCCCAGCCTCGCCAACCTCTCCAACCTCAAG
CTCCTCAACCTCTTCCGGAACCACCTCCGCGGCAGCATACCGGACTTCGTCGCCGGCTTC
GCGCAGCTCGAGGTGCTGCAGCTGTGGGACAACAACCTCACCGGCAACATCCCCGCCGGG
CTCGGGAAGAACGGCCGCCTCAAGACGCTCGACCTGGCCACCAACCACCTCACCGGCCCC
ATCCCGGCGGACCTCTGCGCCGGCCGGCGGCTGGAGATGCTCGTGCTCATGGAGAACGGC
CTGTTCGGCCCCATCCCGGACTCGCTCGGCGACTGCAAGACGCTCACGCGCGTCCGCCTC
GCCAAGAACTTCTTGACCGGCCCGGTTCCCGCCGGGCTCTTCAACCTCCCGCAGGCCAAC
ATGGTGGAGCTCACCGACAACCTGCTCACCGGCGAGCTCCCGGACGTGATCGGCGGCGAC
AAGATCGGCATGCTGCTGCTGGGGAACAATGGGATCGGTGGCCGCATCCCTCCGGCCATC
GGCAACCTCCCGGCGCTGCAGACGCTGTCGCTGGAGTCCAACAACTTCTCCGGAGCGCTG
CCACCGGAGATCGGCAATCTCAAGAACCTGTCCAGGCTCAACGTCAGCGGCAACGCGCTC
ACCGGCGCCATTCCAGACGAGCTCATCCGCTGCGCCTCCCTCGCCGCCGTCGACCTCAGC
CGTAACGGCTTCTCCGGCGAGATACCGGAGAGCATCACGTCGCTCAAGATACTGTGCACG
CTGAACGTGTCCAGGAACAGGCTCACCGGCGAGCTCCCGCCGGAGATGTCCAACATGACG
AGCCTCACGACGCTCGACGTGTCGTACAACAGCCTCTCGGGCCCCGTGCCGATGCAGGGG
CAGTTCTTGGTGTTCAACGAGAGCTCGTTCGTCGGCAACCCGGGGCTGTGCGGCGGCCCC
GTGGCCGACGCGTGCCCTCCGTCCATGGCCGGCGGCGGCGGCGGCGCGGGGTCCCAGCTG
CGGCTGCGGTGGGACTCGAAGAAGATGCTGGTGGCGCTGGTGGCGGCGTTCGCGGCGGTG
GCGGTGGCGTTCCTGGGCGCGAGGAAGGGGTGCTCGGCGTGGCGGTCGGCGGCGCGGCGG
CGGTCGGGGGCGTGGAAGATGACGGCGTTCCAGAAGCTGGAGTTCTCGGCGGAGGACGTG
GTGGAGTGCGTGAAGGAGGACAACATCATCGGGAAGGGCGGCGCGGGGATCGTGTACCAC
GGCGTGACGCGCGGGGCGGAGCTGGCGATCAAGCGGTTGGTGGGGCGCGGCGGCGGCGAG
CACGACCGGGGGTTCTCGGCGGAGGTGACGACGCTGGGGAGGATCAGGCACCGGAACATC
GTGAGGCTGCTGGGGTTCGTGTCGAACAGGGAGACGAACCTGCTGCTGTACGAGTACATG
CCGAATGGGTCGCTGGGGGAGATGCTCCATGGCGGGAAGGGGGGGCACCTCGGGTGGGAG
GCGAGGGCGCGGGTGGCGGCGGAGGCGGCGTGCGGCCTCTGCTACCTCCACCATGACTGC
GCCCCGAGGATCATCCACCGCGACGTCAAGTCCAACAACATCCTCCTCGACTCCGCCTTC
GAGGCGCACGTCGCCGACTTCGGCCTCGCCAAGTTCCTCGGCGGCGCCACCTCCGAGTGC
ATGTCCGCCATTGCTGGCTCCTACGGCTACATCGCGCCAGAGTACGCATACACGCTGCGA
GTGGACGAGAAGAGCGACGTGTATAGCTTCGGTGTGGTGCTATTGGAGCTCATCACCGGA
CGCCGCCCCGTGGGCGGGTTCGGTGACGGCGTGGACATCGTGCACTGGGTCCGCAAGGTG
ACCGCCGAGCTGCCGGACAACTCCGACACGGCGGCCGTCCTCGCCGTGGCCGACCGCCGC
CTGACGCCGGAGCCGGTGGCGCTGATGGTGAACCTGTACAAGGTGGCCATGGCGTGCGTG
GAGGAGGCGAGCACGGCCCGGCCCACCATGCGCGAGGTCGTCCACATGCTCTCCAACCCA
AACTCGGCCCAGCCCAATAGTGGTGACCTCCTCGTCACCTTCTGA
>FON1_IR72
ATGCCTCCTACTCTCCTCTTCCTCCTCCTCCTCCTCCCACCCTCCCTCGCCTCCCCCGAC
CGCGACATCTACGCGCTCGCCAAGCTCAAGGCGGCGCTCGTCCCATCCCCCTCCGCCACC
GCCCCACCGCCGCTCGCCGACTGGGACCCGGCCGCGACCTCCCCCGCGCACTGCACCTTC
TCCGGCGTCACCTGCGACGGCCGCTCCCGCGTCGTCGCCATCAACCTCACCGCCCTCCCG
CTCCACTTCGGCTACCTCCCGCCCGAGATCGCCCTCCTTGACTCCCTCGCCAACCTCACC
ATCGCCGCCTGCTGCCTCCCCGGCCACGTCCCCCTCGAGCTCCCCACCCTTCCCTCTCTC
CGCCACCTCAACCTCTCCAACAACAACCTTTCCGGCCACTTCCCCGTCCCCGACTCCGGC
GATGGCGCCTCCCCCTACTTCCCCTCGCTCGAGCTCATCGACGCTTACAACAACAACCTC
TCAGGGTTGCTTCCTCCCTTCTCCGCTTCACACGCTCGCCTCCGCTACCTCCACCTCGGC
GGCAACTACTTCACCGGCGCAATCCCGGACAGCTATGGCGACCTCGCCGCGCTCGAGTAC
CTTGGACTCAACGGCAACACGCTCTCCGGCCATGTCCCCGTCTCCCTCTCCCGCCTCACC
CGCCTCCGCGAGATGTACATCGGATACTACAACCAGTACGACGGCGGCGTCCCGCCGGAG
TTCGGCGACCTCGGCGCGCTCGTCCGCCTCGACATGAGCAGCTGCAACCTCACCGGCCCC
GTCCCGCCGGAGCTCGGCCGACTCCAGCGCCTCGACACGCTCTTCCTGCAGTGGAACCGC
CTCTCCGGCGAGATACCGCCGCAGCTCGGCGATCTCAGCAGCCTCGCGTCGCTCGACCTC
TCCGTCAACGACCTCGCCGGCGAGATCCCTCCCAGCCTCGCCAACCTCTCCAACCTCAAG
CTCCTCAACCTCTTCCGGAACCACCTCCGCGGCAGCATACCGGACTTCGTCGCCGGCTTC
GCGCAGCTCGAGGTGCTGCAGCTGTGGGACAACAACCTCACCGGCAACATCCCCGCCGGG
CTCGGGAAGAACGGCCGCCTCAAGACGCTCGACCTGGCCACCAACCACCTCACCGGCCCC
ATCCCGGCGGACCTCTGCGCCGGCCGGCGGCTGGAGATGCTCGTGCTCATGGAGAACGGC
CTGTTCGGCCCCATCCCGGACTCGCTCGGCGACTGCAAGACGCTCACGCGCGTCCGCCTC
GCCAAGAACTTCTTGACCGGCCCGGTTCCCGCCGGGCTCTTCAACCTCCCGCAGGCCAAC
ATGGTGGAGCTCACCGACAACCTGCTCACCGGCGAGCTCCCGGACGTGATCGGCGGCGAC
AAGATCGGCATGCTGCTGCTGGGGAACAATGGGATCGGTGGCCGCATCCCTCCGGCCATC
GGCAACCTCCCGGCGCTGCAGACGCTGTCGCTGGAGTCCAACAACTTCTCCGGAGCGCTG
CCGCCGGAGATCGGCAATCTCAAGAACCTGTCCAGGCTCAACGTCAGCGGCAACGCGCTC
ACCGGCGCCATTCCAGACGAGCTCATCCGCTGCGCCTCCCTCGCCGCCGTCGACCTCAGC
CGTAACGGCTTCTCCGGCGAGATACCGGAGAGCATCACGTCGCTCAAGATACTGTGCACG
CTGAACGTGTCCAGGAACAGGCTCACCGGCGAGCTCCCGCCGGAGATGTCCAACATGACG
AGCCTCACGACGCTCGACGTGTCGTACAACAGCCTCTCGGGCCCCGTGCCGATGCAGGGG
CAGTTCTTGGTGTTCAACGAGAGCTCGTTCGTCGGCAACCCGGGGCTGTGCGGCGGCCCC
GTGGCTGACGCGTGCCCTCCGTCCATGGCCGGCGGCGGCGGCGGCGCGGGGTCCCAGCTG
CGGCTGCGGTGGGACTCGAAGAAGATGCTGGTGGCGCTGGTGGCGGCGTTCGCGGCGGTG
GCGGTGGCGTTCCTGGGCGCGAGGAAGGGGTGCTCGGCGTGGCGGTCGGCGGCGCGGCGG
CGGTCGGGGGCGTGGAAGATGACGGCGTTCCAGAAGCTGGAGTTCTCGGCGGAGGACGTG
GTGGAGTGCGTGAAGGAGGACAACATCATCGGGAAGGGCGGCGCGGGGATCGTGTACCAC
GGCGTGACGCGCGGGGCGGAGCTGGCGATCAAGCGGCTGGTGGGGCGCGGCGGCGGCGAG
CACGACCGGGGGTTCTCGGCGGAGGTGACGACGCTGGGGAGGATCAGGCACCGGAACATC
GTGAGGCTGCTGGGGTTCGTGTCGAACAGGGAGACGAACCTGCTGCTGTACGAGTACATG
CCGAATGGGTCGCTGGGGGAGATGCTCCATGGCGGGAAGGGGGGGCACCTCGGGTGGGAG
GCGAGGGCGCGGGTGGCGGCGGAGGCGGCGTGCGGCCTCTGCTACCTCCACCATGACTGC
GCCCCGAGGATCATCCACCGCGACGTCAAGTCCAACAACATCCTCCTCGACTCCGCCTTC
GAGGCGCACGTCGCCGACTTCGGCCTCGCCAAGTTCCTCGGCGGCGCCACCTCCGAGTGC
ATGTCCGCCATTGCTGGCTCCTACGGCTACATCGCGCCAGAGTACGCATACACGCTGCGA
GTGGACGAGAAGAGCGACGTGTATAGCTTCGGTGTGGTGTTACTGGAGCTCATCACCGGA
CGCCGCCCCGTGGGCGGGTTCGGTGACGGCGTGGACATCGTGCACTGGGTCCGCAAGGTG
ACCGCCGAGCTGCCGGACAACTCCGACACGGCGGCCGTCCTCGCCGTGGCCGACCGCCGC
CTGACGCCGGAGCCGGTGGCGCTGATGGTGAACCTGTACAAGGTGGCCATGGCGTGCGTG
GAGGAGGCGAGCACGGCCCGGCCCACCATGCGCGAGGTCGTCCACATGCTCTCCAACCCA
AACTCGGCCCAGCCCAATAGTGGTGACCTCCTCGTCACCTTCTGA
>FON1_Hanmaeum
ATGCCTCCTACTCTCCTCCTCCTCCTCCTCCTCCTCCCACCCTCCCTCGCCTCCCCCGAC
CGCGACATCTACGCGCTCGCCAAGCTCAAGGCGGCGCTCGTCCCATCCCCCTCCGCCACC
GCCCCACCGCCGCTCGCCGACTGGGACCCGGCCGCGACCTCCCCCGCGCACTGCACCTTC
TCCGGCGTCACCTGCGACGGCCGCTCCCGCGTCGTCGCCATCAACCTCACCGCCCTCCCG
CTCCACTCCGGCTACCTCCCGCCCGAGATCGCCCTCCTTGACTCCCTCGCCAACCTCACC
ATCGCCGCCTGCTGCCTCCCCGGCCACGTCCCCCTCGAGCTCCCCACCCTCCCCTCTCTC
CGCCACCTCAACCTCTCCAACAACAACCTTTCCGGCCACTTCCCCGTCCCCGACTCCGGC
GGTGGCGCCTCCCCCTACTTCCCCTCGCTCGAGCTCATCGACGCTTACAACAACAACCTC
TCAGGGTTGCTTCCTCCCTTCTCCGCTTCACACGCTCGCCTCCGCTACCTCCACCTCGGC
GGCAACTACTTCACCGGCGCAATCCCGGACAGCTATGGCGACCTCGCCGCGCTCGAGTAC
CTTGGACTCAACGGCAACACGCTCTCCGGCCATGTCCCCGTCTCCCTCTCCCGCCTCACC
CGCCTCCGCGAGATGTACATCGGATACTACAACCAGTACGACGGCGGCGTCCCGCCGGAG
TTCGGCGACCTCGGCGCGCTCCTCCGCCTCGACATGAGCAGCTGCAACCTCACCGGCCCC
GTCCCGCCGGAGCTCGGCCGACTCCAGCGCCTCGACACGCTCTTCCTGCAGTGGAACCGC
CTCTCCGGCGAGATACCGCCGCAGCTCGGCGATCTCAGCAGCCTCGCGTCGCTCGACCTC
TCCGTCAACGACCTCGCCGGCGAGATCCCTCCCAGCCTCGCCAACCTCTCCAACCTCAAG
CTCCTCAACCTCTTCCGGAACCACCTCCGCGGCAGCATACCGGACTTCGTCGCCGGCTTC
GCGCAGCTCGAGGTGCTGCAGCTGTGGGACAACAACCTCACCGGCAACATCCCCGCCGGG
CTCGGGAAGAACGGCCGCCTCAAGACGCTCGACCTGGCCACCAACCACCTCACCGGCCCC
ATCCCGGCGGACCTCTGCGCCGGCCGGCGGCTGGAGATGCTCGTGCTCATGGAGAACGGC
CTGTTCGGCCCCATCCCGGACTCGCTCGGCGACTGCAAGACGCTCACGCGCGTCCGCCTC
GCCAAGAACTTCTTGACCGGCCCGGTTCCCGCCGGGCTCTTCAACCTCCCGCAGGCCAAC
ATGGTGGAGCTCACCGACAACCTGCTCACCGGCGAGCTCCCGGACGTGATCGGCGGCGAC
AAGATCGGCATGCTGCTGCTGGGGAACAATGGGATCGGTGGCCGCATCCCTCCGGCCATC
GGCAACCTCCCGGCGCTGCAGACGCTGTCGCTGGAGTCCAACAACTTCTCCGGAGCGCTG
CCACCGGAGATCGGCAATCTCAAGAACCTGTCCAGGCTCAACGTCAGCGGCAACGCGCTC
ACCGGCGCCATTCCAGACGAGCTCATCCGCTGCGCCTCCCTCGCCGCCGTCGACCTCAGC
CGTAACGGCTTCTCCGGCGAGATACCGGAGAGCATCACGTCGCTCAAGATACTGTGCACG
CTGAACGTGTCCAGGAACAGGCTCACCGGCGAGCTCCCGCCGGAGATGTCCAACATGACG
AGCCTCACGACGCTCGACGTGTCGTACAACAGCCTCTCGGGCCCCGTGCCGATGCAGGGG
CAGTTCTTGGTGTTCAACGAGAGCTCGTTCGTCGGCAACCCGGGGCTGTGCGGCGGCCCC
GTGGCCGACGCGTGCCCTCCGTCCATGGCCGGCGGCGGCGGCGGCGCGGGGTCCCAGCTG
CGGCTGCGGTGGGACTCGAAGAAGATGCTGGTGGCGCTGGTGGCGGCGTTCGCGGCGGTG
GCGGTGGCGTTCCTGGGCGCGAGGAAGGGGTGCTCGGCGTGGCGGTCGGCGGCGCGGCGG
CGGTCGGGGGCGTGGAAGATGACGGCGTTCCAGAAGCTGGAGTTCTCGGCGGAGGACGTG
GTGGAGTGCGTGAAGGAGGACAACATCATCGGGAAGGGCGGCGCGGGGATCGTGTACCAC
GGCGTGACGCGCGGGGCGGAGCTGGCGATCAAGCGGTTGGTGGGGCGCGGCGGCGGCGAG
CACGACCGGGGGTTCTCGGCGGAGGTGACGACGCTGGGGAGGATCAGGCACCGGAACATC
GTGAGGCTGCTGGGGTTCGTGTCGAACAGGGAGACGAACCTGCTGCTGTACGAGTACATG
CCGAATGGGTCGCTGGGGGAGATGCTCCATGGCGGGAAGGGGGGGCACCTCGGGTGGGAG
GCGAGGGCGCGGGTGGCGGCGGAGGCGGCGTGCGGCCTCTGCTACCTCCACCATGACTGC
GCCCCGAGGATCATCCACCGCGACGTCAAGTCCAACAACATCCTCCTCGACTCCGCCTTC
GAGGCGCACGTCGCCGACTTCGGCCTCGCCAAGTTCCTCGGCGGCGCCACCTCCGAGTGC
ATGTCCGCCATTGCTGGCTCCTACGGCTACATCGCGCCAGAGTACGCATACACGCTGCGA
GTGGACGAGAAGAGCGACGTGTATAGCTTCGGTGTGGTGCTATTGGAGCTCATCACCGGA
CGCCGCCCCGTGGGCGGGTTCGGTGACGGCGTGGACATCGTGCACTGGGTCCGCAAGGTG
ACCGCCGAGCTGCCGGACAACTCCGACACGGCGGCCGTCCTCGCCGTGGCCGACCGCCGC
CTGACGCCGGAGCCGGTGGCGCTGATGGTGAACCTGTACAAGGTGGCCATGGCGTGCGTG
GAGGAGGCGAGCACGGCCCGGCCCACCATGCGCGAGGTCGTCCACATGCTCTCCAACCCA
AACTCGGCCCAGCCCAATAGTGGTGACCTCCTCGTCACCTTCTGA
>FON1_Hangangchal1
ATGCCTCCTACTCTCCTCTTCCTCCTCCTCCTCCTCCCACCCTCCCTCGCCTCCCCCGAC
CGCGACATCTACGCGCTCGCCAAGCTCAAGGCGGCGCTCGTCCCATCCCCCTCCGCCACC
GCCCCACCGCCGCTCGCCGACTGGGACCCGGCCGCGACCTCCCCCGCGCACTGCACCTTC
TCCGGCGTCACCTGCGACGGCCGCTCCCGCGTCGTCGCCATCAACCTCACCGCCCTCCCG
CTCCACTTCGGCTACCTCCCGCCCGAGATCGCCCTCCTTGACTCCCTCGCCAACCTCACC
ATCGCCGCCTGCTGCCTCCCCGGCCACGTCCCCCTCGAGCTCCCCACCCTCCCCTCTCTC
CGCCACCTCAACCTCTCCAACAACAACCTTTCCGGCCACTTCCCCGTCCCCGACTCCGGC
GATGGCGCCTCCCCCTACTTCCCCTCGCTCGAGCTCATCGACGCTTACAACAACAACCTC
TCAGGGTTGCTTCCTCCCTTCTCCGCTTCACACGCTCGCCTCCGCTACCTCCACCTCGGC
GGCAACTACTTCACCGGCGCAATCCCGGACAGCTATGGCGACCTCGCCGCGCTCGAGTAC
CTTGGACTCAACGGCAACACGCTCTCCGGCCATGTCCCCGTCTCCCTCTCCCGCCTCACC
CGCCTCCGCGAGATGTACATCGGATACTACAACCAGTACGACGGCGGCGTCCCGCCGGAG
TTCGGCGACCTCGGCGCGCTCGTCCGCCTCGACATGAGCAGCTGCAACCTCACCGGCCCC
GTCCCGCCGGAGCTCGGCCGACTCCAGCGCCTCGACACGCTCTTCCTGCAGTGGAACCGC
CTCTCCGGCGAGATACCGCCGCAGCTCGGCGATCTCAGCAGCCTCGCGTCGCTCGACCTC
TCCGTCAACGACCTCGCCGGCGAGATCCCTCCCAGCCTCGCCAACCTCTCCAACCTCAAG
CTCCTCAACCTCTTCCGGAACCACCTCCGCGGCAGCATACCGGACTTCGTCGCCGGCTTC
GCGCAGCTCGAGGTGCTGCAGCTGTGGGACAACAACCTCACGGGCAACATCCCCGCCGGG
CTCGGGAAGAACGGCCGCCTCAAGACGCTCGACCTGGCCACCAACCACCTCACCGGCCCC
ATCCCGGCGGACCTCTGCGCCGGCCGGCGGCTGGAGATGCTCGTGCTCATGGAGAACGGC
CTGTTCGGCCCCATCCCGGACTCGCTCGGCGACTGCAAGACGCTCACGCGCGTCCGCCTC
GCCAAGAACTTCTTGACCGGCCCGGTTCCCGCCGGGCTCTTCAACCTCCCGCAGGCCAAC
ATGGTGGAGCTCACCGACAACCTGCTCATCGGCGAGCTCCCGGACGTGATCGGCGGCGAC
AAGATCGGCATGCTGCTGCTGGGGAACAATGGGATCGGTGGCCGCATCCCTCCGGCCATC
GGCAACCTCCCGGCGCTGCAGACGCTGTCGCTGGAGTCCAACAACTTCTCCGGAGCGCTG
CCGCCGGAGATCGGCAATCTCAAGAACCTGTCCAGGCTCAACGTCAGCGGCAACGCGCTC
ACCGGCGCCATTCCAGACGAGCTCATCCGCTGCGCCTCCCTCGCCGCCGTCGACCTCAGC
CGTAACGGCTTCTCCGGCGAGATACCGGAGAGCATCACGTCGCTCAAGATACTGTGCACG
CTGAACGTGTCCAGGAACAGGCTCACCGGCGAGCTCCCGCCGGAGATGTCCAACATGACG
AGCCTCACGACGCTCGACGTGTCGTACAACAGCCTCTCGGGCCCCGTGCCGATGCAGGGG
CAGTTCTTGGTGTTCAACGAGAGCTCGTTCGTCGGCAACCCGGGGCTGTGCGGCGGCCCC
GTGGCTGACGCGTGCCCTCCGTCCATGGCCGGCGGCGGCGGCGGCGCGGGGTCCCAGCTG
CGGCTGCGGTGGGACTCGAAGAAGATGCTGGTGGCGCTGGTGGCGGCGTTCGCGGCGGTG
GCGGTGGCGTTCCTGGGCGCGAGGAAGGGGTGCTCGGCGTGGCGGTCGGCGGCGCGGCGG
CGGTCGGGGGCGTGGAAGATGACGGCGTTCCAGAAGCTGGAGTTCTCGGCGGAGGACGTG
GTGGAGTGCGTGAAGGAGGACAACATCATCGGGAAGGGCGGCGCGGGGATCGTGTACCAC
GGCGTGACGCGCGGGGCGGAGCTGGCGATCAAGCGGCTGGTGGGGCGCGGCGGCGGCGAG
CACGACCGGGGGTTCTCGGCGGAGGTGACGACGCTGGGGAGGATCAGGCACCGGAACATC
GTGAGGCTGCTGGGGTTCGTGTCGAACAGGGAGACGAACCTGCTGCTGTACGAGTACATG
CCGAATGGGTCGCTGGGGGAGATGCTCCATGGCGGGAAGGGGGGGCACCTCGGGTGGGAG
GCGAGGGCGCGGGTGGCGGCGGAGGCGGCGTGCGGCCTCTGCTACCTCCACCATGACTGC
GCCCCGAGGATCATCCACCGCGACGTCAAGTCCAACAACATCCTCCTCGACTCCGCCTTC
GAGGCGCACGTCGCCGACTTCGGCCTCGCCAAGTTCCTCGGCGGCGCCACCTCCGAGTGC
ATGTCCGCCATTGCTGGCTCCTACGGCTACATCGCGCCAGAGTACGCATACACGCTGCGA
GTGGACGAGAAGAGCGACGTGTATAGCTTCGGTGTGGTGCTACTGGAGCTCATCACCGGA
CGCCGCCCCGTGGGCGGGTTCGGTGACGGCGTGGACATCGTGCACTGGGTCCGCAAGGTG
ACCGCCGAGCTGCCGGACAACTCCGACACGGCGGCCGTCCTCGCCGTGGCCGACCGCCGC
CTGACGCCGGAGCCGGTGGCGCTGATGGTGAACCTGTACAAGGTGGCCATGGCGTGCGTG
GAGGAGGCGAGCACGGCCCGGCCCACCATGCGCGAGGTCGTCCACATGCTCTCCAACCCA
AACTCGGCCCAGCCCAATAGTGGTGACCTCCTCGTCACCTTCTGA
>FON1_Bina-ay
ATGCCTCCTACTCTCCTCTTCCTCCTCCTCCTCCTCCCACCCTCCCTCGCCTCCCCCGAC
CGCGACATCTACGCGCTCGCCAAGCTCAAGGCGGCGCTCGTCCCATCCCCCTCCGCCACC
GCCCCACCGCCGCTCGCCGACTGGGACCCGGCCGCGACCTCCCCCGCGCACTGCACCTTC
TCCGGCGTCACCTGCGACGGCCGCTCCCGCGTCGTCGCCATCAACCTCACCGCCCTCCCG
CTCCACTTCGGCTACCTCCCGCCCGAGATCGCCCTCCTTGACTCCCTCGCCAACCTCACC
ATCGCCGCCTGCTGCCTCCCCGGCCACGTCCCCCTCGAGCTCCCCACCCTTCCCTCTCTC
CGCCACCTCAACCTCTCCAACAACAACCTTTCCGGCCACTTCCCCGTCCCCGACTCCGGC
GATGGCGCCTCCCCCTACTTCCCCTCGCTCGAGCTCATCGACGCTTACAACAACAACCTC
TCAGGGTTGCTTCCTCCCTTCTCCGCTTCACACGCTCGCCTCCGCTACCTCCACCTCGGC
GGCAACTACTTCACCGGCGCAATCCCAGACAGCTATGGCGACCTCGCCGCGCTCGAGTAC
CTTGGACTCAACGGCAACACGCTCTCCGGCCATGTCCCCGTCTCCCTCTCCCGCCTCACC
CGCCTCCGCGAGATGTACATCGGATACTACAACCAGTACGACGGCGGCGTCCCGCCGGAG
TTCGGCGACCTCGGCGCGCTCGTCCGCCTCGACATGAGCAGCTGCAACCTCACCGGCTCC
GTCCCGCCGGAGCTCGGCCGACTCCAGCGCCTCGACACGCTCTTCCTGCAGTGGAACCGC
CTCTCCGGCGAGATACCGCCGCAGCTCGGCGATCTCAGCAGCCTCGCGTCGCTCGACCTC
TCCGTCAACGACCTCGCCGGCGAGATCCCTCCCAGCCTCGCCAACCTCTCCAACCTCAAG
CTCCTCAACCTCTTCCGGAACCACCTCCGCGGCAGCATACCGGACTTCGTCGCCGGCTTC
GCGCAGCTCGAGGTGCTGCAGCTGTGGGACAACAACCTCACCGGCAACATCCCCGCCGGG
CTCGGGAAGAACGGCCGCCTCAAGACGCTCGACCTGGCCACCAACCACCTCACCGGCCCC
ATCCCGGCGGACCTCTGCGCCGGCCGGCGGCTGGAGATGCTCGTGCTCATGGAGAACGGC
CTGTTCGGCCCCATCCCGGACTCGCTCGGCGACTGCAAGACGCTCACGCGCGTCCGCCTC
GCCAAGAACTTCTTGACCGGCCCGGTTCCCGCCGGGCTCTTCAACCTCCCGCAGGCCAAC
ATGGTGGAGCTCACCGACAACCTGCTCACCGGCGAGCTCCCGGACGTGATCGGCGGCGAC
AAGATCGGCATGCTGCTGCTGGGGAACAATGGGATCGGTGGCCGCATCCCTCCGGCCATC
GGCAACCTCCCGGCGCTGCAGACGCTGTCGCTGGAGTCCAACAACTTCTCCGGAGCGCTG
CCGCCGGAGATCGGCAATCTCAAGAACCTGTCCAGGCTCAACGTCAGCGGCAACGCGCTC
ACCGGCGCCATTCCAGACGAGCTCATCCGCTGCGCCTCCCTCGCCGCCGTCGACCTCAGC
CGTAACGGCTTCTCCGGCGAGATACCGGAGAGCATCACGTCGCTCAAGATACTGTGCACG
CTGAACGTGTCCAGGAACAGGCTCACCGGCGAGCTCCCGCCGGAGATGTCCAACATGACG
AGCCTCACGACGCTCGACGTGTCGTACAACAGCCTCTCGGGCCCCGTGCCGATGCAGGGG
CAGTTCTTGGTGTTCAACGAGAGCTCGTTCGTCGGCAACCCGGGGCTGTGCGGCGGCCCC
GTGGCTGACGCGTGCCCTCCGTCCATGGCCGGCGGCGGCGGCGGCGCGGGGTCCCAGCTG
CGGCTGCGGTGGGACTCGAAGAAGATGCTGGTGGCGCTGGTGGCGGCGTTCGCGGCGGTG
GCGGTGGCGTTCCTGGGCGCGAGGAAGGGGTGCTCGGCGTGGCGGTCGGCGGCGCGGCGG
CGGTCGGGGGCGTGGAAGATGACGGCGTTCCAGAAGCTGGAGTTCTCGGCGGAGGACGTG
GTGGAGTGCGTGAAGGAGGACAACATCATCGGGAAGGGCGGCGCGGGGATCGTGTACCAC
GGCGTGACGCGCGGGGCGGAGCTGGCGATCAAGCGGCTGGTGGGGCGCGGCGGCGGCGAG
CACGACCGGGGGTTCTCGGCGGAGGTGACGACGCTGGGGAGGATCAGGCACCGGAACATC
GTGAGGCTGCTGGGGTTCGTGTCGAACAGGGAGACGAACCTGCTGCTGTACGAGTACATG
CCGAATGGGTCGCTGGGGGAGATGCTCCATGGCGGGAAGGGGGGGCACCTCGGGTGGGAG
GCGAGGGCGCGGGTGGCGGCGGAGGCGGCGTGCGGCCTCTGCTACCTCCACCATGACTGC
GCCCCGAGGATCATCCACCGCGACGTCAAGTCCAACAACATCCTCCTCGACTCCGCCTTC
GAGGCGCACGTCGCCGACTTCGGCCTCGCCAAGTTCCTCGGCGGCGCCACCTCCGAGTGC
ATGTCCGCCATTGCTGGCTCCTACGGCTACATCGCGCCAGAGTACGCATACACGCTGCGA
GTGGACGAGAAGAGCGACGTGTATAGCTTCGGTGTGGTGTTACTGGAGCTCATCACCGGA
CGCCGCCCCGTGGGCGGGTTCGGTGACGGCGTGGACATCGTGCACTGGGTCCGCAAGGTG
ACCGCCGAGCTGCCGGACAACTCCGACACGGCGGCCGTCCTCGCCGTGGCCGACCGCCGC
CTGACGCCGGAGCCGGTGGCGCTGATGGTGAACCTGTACAAGGTGGCCATGGCGTGCGTG
GAGGAGGCGAGCACGGCCCGGCCCACCATGCGCGAGGTCGTCCACATGCTCTCCAACCCA
AACTCGGCCCAGCCCAATAGTGGTGACCTCCTCGTCACCTTCTGA
>FON1_Balikwadang
ATGCCTCCTACTCTCCTCTTCCTCCTCCTCCTCCTCCCACCCTCCCTCGCCTCCCCCGAC
CGCGACATCTACGCGCTCGCCAAGCTCAAGGCGGCGCTCGTCCCATCCCCCTCCGCCACC
GCCCCACCGCCGCTCGCCGACTGGGACCCGGCCGCGACCTCCCCCGCGCACTGCACCTTC
TCCGGCGTCACCTGCGACGGCCGCTCCCGCGTCGTCGCCATCAACCTCACCGCCCTCCCG
CTCCACTTCGGCTACCTCCCGCCCGAGATCGCCCTCCTTGACTCCCTCGCCAACCTCACC
ATCGCCGCCTGCTGCCTCCCCGGCCACGTCCCCCTCGAGCTCCCCACCCTTCCCTCTCTC
CGCCACCTCAACCTCTCCAACAACAACCTTTCCGGCCACTTCCCCGTCCCCGACTCCGGC
GATGGCGCCTCCCCCTACTTCCCCTCGCTCGAGCTCATCGACGCTTACAACAACAACCTC
TCAGGGTTGCTTCCTCCCTTCTCCGCTTCACACGCTCGCCTCCGCTACCTCCACCTCGGC
GGCAACTACTTCACCGGCGCAATCCCAGACAGCTATGGCGACCTCGCCGCGCTCGAGTAC
CTTGGACTCAACGGCAACACGCTCTCCGGCCATGTCCCCGTCTCCCTCTCCCGCCTCACC
CGCCTCCGCGAGATGTACATCGGATACTACAACCAGTACGACGGCGGCGTCCCGCCGGAG
TTCGGCGACCTCGGCGCGCTCGTCCGCCTCGACATGAGCAGCTGCAACCTCACCGGCTCC
GTCCCGCCGGAGCTCGGCCGACTCCAGCGCCTCGACACGCTCTTCCTGCAGTGGAACCGC
CTCTCCGGCGAGATACCGCCGCAGCTCGGCGATCTCAGCAGCCTCGCGTCGCTCGACCTC
TCCGTCAACGACCTCGCCGGCGAGATCCCTCCCAGCCTCGCCAACCTCTCCAACCTCAAG
CTCCTCAACCTCTTCCGGAACCACCTCCGCGGCAGCATACCGGACTTCGTCGCCGGCTTC
GCGCAGCTCGAGGTGCTGCAGCTGTGGGACAACAACCTCACCGGCAACATCCCCGCCGGG
CTCGGGAAGAACGGCCGCCTCAAGACGCTCGACCTGGCCACCAACCACCTCACCGGCCCC
ATCCCGGCGGACCTCTGCGCCGGCCGGCGGCTGGAGATGCTCGTGCTCATGGAGAACGGC
CTGTTCGGCCCCATCCCGGACTCGCTCGGCGACTGCAAGACGCTCACGCGCGTCCGCCTC
GCCAAGAACTTCTTGACCGGCCCGGTTCCCGCCGGGCTCTTCAACCTCCCGCAGGCCAAC
ATGGTGGAGCTCACCGACAACCTGCTCACCGGCGAGCTCCCGGACGTGATCGGCGGCGAC
AAGATCGGCATGCTGCTGCTGGGGAACAATGGGATCGGTGGCCGCATCCCTCCGGCCATC
GGCAACCTCCCGGCGCTGCAGACGCTGTCGCTGGAGTCCAACAACTTCTCCGGAGCGCTG
CCGCCGGAGATCGGCAATCTCAAGAACCTGTCCAGGCTCAACGTCAGCGGCAACGCGCTC
ACCGGCGCCATTCCAGACGAGCTCATCCGCTGCGCCTCCCTCGCCGCCGTCGACCTCAGC
CGTAACGGCTTCTCCGGCGAGATACCGGAGAGCATCACGTCGCTCAAGATACTGTGCACG
CTGAACGTGTCCAGGAACAGGCTCACCGGCGAGCTCCCGCCGGAGATGTCCAACATGACG
AGCCTCACGACGCTCGACGTGTCGTACAACAGCCTCTCGGGCCCCGTGCCGATGCAGGGG
CAGTTCTTGGTGTTCAACGAGAGCTCGTTCGTCGGCAACCCGGGGCTGTGCGGCGGCCCC
GTGGCTGACGCGTGCCCTCCGTCCATGGCCGGCGGCGGCGGCGGCGCGGGGTCCCAGCTG
CGGCTGCGGTGGGACTCGAAGAAGATGCTGGTGGCGCTGGTGGCGGCGTTCGCGGCGGTG
GCGGTGGCGTTCCTGGGCGCGAGGAAGGGGTGCTCGGCGTGGCGGTCGGCGGCGCGGCGG
CGGTCGGGGGCGTGGAAGATGACGGCGTTCCAGAAGCTGGAGTTCTCGGCGGAGGACGTG
GTGGAGTGCGTGAAGGAGGACAACATCATCGGGAAGGGCGGCGCGGGGATCGTGTACCAC
GGCGTGACGCGCGGGGCGGAGCTGGCGATCAAGCGGCTGGTGGGGCGCGGCGGCGGCGAG
CACGACCGGGGGTTCTCGGCGGAGGTGACGACGCTGGGGAGGATCAGGCACCGGAACATC
GTGAGGCTGCTGGGGTTCGTGTCGAACAGGGAGACGAACCTGCTGCTGTACGAGTACATG
CCGAATGGGTCGCTGGGGGAGATGCTCCATGGCGGGAAGGGGGGGCACCTCGGGTGGGAG
GCGAGGGCGCGGGTGGCGGCGGAGGCGGCGTGCGGCCTCTGCTACCTCCACCATGACTGC
GCCCCGAGGATCATCCACCGCGACGTCAAGTCCAACAACATCCTCCTCGACTCCGCCTTC
GAGGCGCACGTCGCCGACTTCGGCCTCGCCAAGTTCCTCGGCGGCGCCACCTCCGAGTGC
ATGTCCGCCATTGCTGGCTCCTACGGCTACATCGCGCCAGAGTACGCATACACGCTGCGA
GTGGACGAGAAGAGCGACGTGTATAGCTTCGGTGTGGTGTTACTGGAGCTCATCACCGGA
CGCCGCCCCGTGGGCGGGTTCGGTGACGGCGTGGACATCGTGCACTGGGTCCGCAAGGTG
ACCGCCGAGCTGCCGGACAACTCCGACACGGCGGCCGTCCTCGCCGTGGCCGACCGCCGC
CTGACGCCGGAGCCGGTGGCGCTGATGGTGAACCTGTACAAGGTGGCCATGGCGTGCGTG
GAGGAGGCGAGCACGGCCCGGCCCACCATGCGCGAGGTCGTCCACATGCTCTCCAACCCA
AACTCGGCCCAGCCCAATAGTGGTGACCTCCTCGTCACCTTCTGA
>FON1_PTQDQmalilom
ATGCCTCCTACTCTCCTCTTCCTCCTCCTCCTCCTCCCACCCTCCCTCGCCTCCCCCGAC
CGCGACATCTACGCGCTCGCCAAGCTCAAGGCGGCGCTCGTCCCATCCCCCTCCGCCACC
GCCCCACCGCCGCTCGCCGACTGGGACCCGGCCGCGACCTCCCCCGCGCACTGCACCTTC
TCCGGCGTCACCTGCGACGGCCGCTCCCGCGTCGTCGCCATCAACCTCACCGCCCTCCCG
CTCCACTTCGGCTACCTCCCGCCCGAGATCGCCCTCCTTGACTCCCTCGCCAACCTCACC
ATCGCCGCCTGCTGCCTCCCCGGCCACGTCCCCCTCGAGCTCCCCACCCTTCCCTCTCTC
CGCCACCTCAACCTCTCCAACAACAACCTTTCCGGCCACTTCCCCGTCCCCGACTCCGGC
GATGGCGCCTCCCCCTACTTCCCCTCGCTCGAGCTCATCGACGCTTACAACAACAACCTC
TCAGGGTTGCTTCCTCCCTTCTCCGCTTCACACGCTCGCCTCCGCTACCTCCACCTCGGC
GGCAACTACTTCACCGGCGCAATCCCAGACAGCTATGGCGACCTCGCCGCGCTCGAGTAC
CTTGGACTCAACGGCAACACGCTCTCCGGCCATGTCCCCGTCTCCCTCTCCCGCCTCACC
CGCCTCCGCGAGATGTACATCGGATACTACAACCAGTACGACGGCGGCGTCCCGCCGGAG
TTCGGCGACCTCGGCGCGCTCGTCCGCCTCGACATGAGCAGCTGCAACCTCACCGGCTCC
GTCCCGCCGGAGCTCGGCCGACTCCAGCGCCTCGACACGCTCTTCCTGCAGTGGAACCGC
CTCTCCGGCGAGATACCGCCGCAGCTCGGCGATCTCAGCAGCCTCGCGTCGCTCGACCTC
TCCGTCAACGACCTCGCCGGCGAGATCCCTCCCAGCCTCGCCAACCTCTCCAACCTCAAG
CTCCTCAACCTCTTCCGGAACCACCTCCGCGGCAGCATACCGGACTTCGTCGCCGGCTTC
GCGCAGCTCGAGGTGCTGCAGCTGTGGGACAACAACCTCACCGGCAACATCCCCGCCGGG
CTCGGGAAGAACGGCCGCCTCAAGACGCTCGACCTGGCCACCAACCACCTCACCGGCCCC
ATCCCGGCGGACCTCTGCGCCGGCCGGCGGCTGGAGATGCTCGTGCTCATGGAGAACGGC
CTGTTCGGCCCCATCCCGGACTCGCTCGGCGACTGCAAGACGCTCACGCGCGTCCGCCTC
GCCAAGAACTTCTTGACCGGCCCGGTTCCCGCCGGGCTCTTCAACCTCCCGCAGGCCAAC
ATGGTGGAGCTCACCGACAACCTGCTCACCGGCGAGCTCCCGGACGTGATCGGCGGCGAC
AAGATCGGCATGCTGCTGCTGGGGAACAATGGGATCGGTGGCCGCATCCCTCCGGCCATC
GGCAACCTCCCGGCGCTGCAGACGCTGTCGCTGGAGTCCAACAACTTCTCCGGAGCGCTG
CCGCCGGAGATCGGCAATCTCAAGAACCTGTCCAGGCTCAACGTCAGCGGCAACGCGCTC
ACCGGCGCCATTCCAGACGAGCTCATCCGCTGCGCCTCCCTCGCCGCCGTCGACCTCAGC
CGTAACGGCTTCTCCGGCGAGATACCGGAGAGCATCACGTCGCTCAAGATACTGTGCACG
CTGAACGTGTCCAGGAACAGGCTCACCGGCGAGCTCCCGCCGGAGATGTCCAACATGACG
AGCCTCACGACGCTCGACGTGTCGTACAACAGCCTCTCGGGCCCCGTGCCGATGCAGGGG
CAGTTCTTGGTGTTCAACGAGAGCTCGTTCGTCGGCAACCCGGGGCTGTGCGGCGGCCCC
GTGGCTGACGCGTGCCCTCCGTCCATGGCCGGCGGCGGCGGCGGCGCGGGGTCCCAGCTG
CGGCTGCGGTGGGACTCGAAGAAGATGCTGGTGGCGCTGGTGGCGGCGTTCGCGGCGGTG
GCGGTGGCGTTCCTGGGCGCGAGGAAGGGGTGCTCGGCGTGGCGGTCGGCGGCGCGGCGG
CGGTCGGGGGCGTGGAAGATGACGGCGTTCCAGAAGCTGGAGTTCTCGGCGGAGGACGTG
GTGGAGTGCGTGAAGGAGGACAACATCATCGGGAAGGGCGGCGCGGGGATCGTGTACCAC
GGCGTGACGCGCGGGGCGGAGCTGGCGATCAAGCGGCTGGTGGGGCGCGGCGGCGGCGAG
CACGACCGGGGGTTCTCGGCGGAGGTGACGACGCTGGGGAGGATCAGGCACCGGAACATC
GTGAGGCTGCTGGGGTTCGTGTCGAACAGGGAGACGAACCTGCTGCTGTACGAGTACATG
CCGAATGGGTCGCTGGGGGAGATGCTCCATGGCGGGAAGGGGGGGCACCTCGGGTGGGAG
GCGAGGGCGCGGGTGGCGGCGGAGGCGGCGTGCGGCCTCTGCTACCTCCACCATGACTGC
GCCCCGAGGATCATCCACCGCGACGTCAAGTCCAACAACATCCTCCTCGACTCCGCCTTC
GAGGCGCACGTCGCCGACTTCGGCCTCGCCAAGTTCCTCGGCGGCGCCACCTCCGAGTGC
ATGTCCGCCATTGCTGGCTCCTACGGCTACATCGCGCCAGAGTACGCATACACGCTGCGA
GTGGACGAGAAGAGCGACGTGTATAGCTTCGGTGTGGTGTTACTGGAGCTCATCACCGGA
CGCCGCCCCGTGGGCGGGTTCGGTGACGGCGTGGACATCGTGCACTGGGTCCGCAAGGTG
ACCGCCGAGCTGCCGGACAACTCCGACACGGCGGCCGTCCTCGCCGTGGCCGACCGCCGC
CTGACGCCGGAGCCGGTGGCGCTGATGGTGAACCTGTACAAGGTGGCCATGGCGTGCGTG
GAGGAGGCGAGCACGGCCCGGCCCACCATGCGCGAGGTCGTCCACATGCTCTCCAACCCA
AACTCGGCCCAGCCCAATAGTGGTGACCTCCTCGTCACCTTCTGA
>FON1_Sepat
ATGCCTCCTACTCTCCTCTTCCTCCTCCTCCTCCTCCCACCCTCCCTCGCCTCCCCCGAC
CGCGACATCTACGCGCTCGCCAAGCTCAAGGCGGCGCTCGTCCCATCCCCCTCCGCCACC
GCCCCACCGCCGCTCGCCGACTGGGACCCGGCCGCGACCTCCCCCGCGCACTGCACCTTC
TCCGGCGTCACCTGCGACGGCCGCTCCCGCGTCGTCGCCATCAACCTCACCGCCCTCCCG
CTCCACTTCGGCTACCTCCCGCCCGAGATCGCCCTCCTTGACTCCCTCGCCAACCTCACC
ATCGCCGCCTGCTGCCTCCCCGGCCACGTCCCCCTCGAGCTCCCCACCCTTCCCTCTCTC
CGCCACCTCAACCTCTCCAACAACAACCTTTCCGGCCACTTCCCCGTCCCCGACTCCGGC
GATGGCGCCTCCCCCTACTTCCCCTCGCTCGAGCTCATCGACGCTTACAACAACAACCTC
TCAGGGTTGCTTCCTCCCTTCTCCGCTTCACACGCTCGCCTCCGCTACCTCCACCTCGGC
GGCAACTACTTCACCGGCGCAATCCCAGACAGCTATGGCGACCTCGCCGCGCTCGAGTAC
CTTGGACTCAACGGCAACACGCTCTCCGGCCATGTCCCCGTCTCCCTCTCCCGCCTCACC
CGCCTCCGCGAGATGTACATCGGATACTACAACCAGTACGACGGCGGCGTCCCGCCGGAG
TTCGGCGACCTCGGCGCGCTCGTCCGCCTCGACATGAGCAGCTGCAACCTCACCGGCTCC
GTCCCGCCGGAGCTCGGCCGACTCCAGCGCCTCGACACGCTCTTCCTGCAGTGGAACCGC
CTCTCCGGCGAGATACCGCCGCAGCTCGGCGATCTCAGCAGCCTCGCGTCGCTCGACCTC
TCCGTCAACGACCTCGCCGGCGAGATCCCTCCCAGCCTCGCCAACCTCTCCAACCTCAAG
CTCCTCAACCTCTTCCGGAACCACCTCCGCGGCAGCATACCGGACTTCGTCGCCGGCTTC
GCGCAGCTCGAGGTGCTGCAGCTGTGGGACAACAACCTCACCGGCAACATCCCCGCCGGG
CTCGGGAAGAACGGCCGCCTCAAGACGCTCGACCTGGCCACCAACCACCTCACCGGCCCC
ATCCCGGCGGACCTCTGCGCCGGCCGGCGGCTGGAGATGCTCGTGCTCATGGAGAACGGC
CTGTTCGGCCCCATCCCGGACTCGCTCGGCGACTGCAAGACGCTCACGCGCGTCCGCCTC
GCCAAGAACTTCTTGACCGGCCCGGTTCCCGCCGGGCTCTTCAACCTCCCGCAGGCCAAC
ATGGTGGAGCTCACCGACAACCTGCTCACCGGCGAGCTCCCGGACGTGATCGGCGGCGAC
AAGATCGGCATGCTGCTGCTGGGGAACAATGGGATCGGTGGCCGCATCCCTCCGGCCATC
GGCAACCTCCCGGCGCTGCAGACGCTGTCGCTGGAGTCCAACAACTTCTCCGGAGCGCTG
CCGCCGGAGATCGGCAATCTCAAGAACCTGTCCAGGCTCAACGTCAGCGGCAACGCGCTC
ACCGGCGCCATTCCAGACGAGCTCATCCGCTGCGCCTCCCTCGCCGCCGTCGACCTCAGC
CGTAACGGCTTCTCCGGCGAGATACCGGAGAGCATCACGTCGCTCAAGATACTGTGCACG
CTGAACGTGTCCAGGAACAGGCTCACCGGCGAGCTCCCGCCGGAGATGTCCAACATGACG
AGCCTCACGACGCTCGACGTGTCGTACAACAGCCTCTCGGGCCCCGTGCCGATGCAGGGG
CAGTTCTTGGTGTTCAACGAGAGCTCGTTCGTCGGCAACCCGGGGCTGTGCGGCGGCCCC
GTGGCTGACGCGTGCCCTCCGTCCATGGCCGGCGGCGGCGGCGGCGCGGGGTCCCAGCTG
CGGCTGCGGTGGGACTCGAAGAAGATGCTGGTGGCGCTGGTGGCGGCGTTCGCGGCGGTG
GCGGTGGCGTTCCTGGGCGCGAGGAAGGGGTGCTCGGCGTGGCGGTCGGCGGCGCGGCGG
CGGTCGGGGGCGTGGAAGATGACGGCGTTCCAGAAGCTGGAGTTCTCGGCGGAGGACGTG
GTGGAGTGCGTGAAGGAGGACAACATCATCGGGAAGGGCGGCGCGGGGATCGTGTACCAC
GGCGTGACGCGCGGGGCGGAGCTGGCGATCAAGCGGCTGGTGGGGCGCGGCGGCGGCGAG
CACGACCGGGGGTTCTCGGCGGAGGTGACGACGCTGGGGAGGATCAGGCACCGGAACATC
GTGAGGCTGCTGGGGTTCGTGTCGAACAGGGAGACGAACCTGCTGCTGTACGAGTACATG
CCGAATGGGTCGCTGGGGGAGATGCTCCATGGCGGGAAGGGGGGGCACCTCGGGTGGGAG
GCGAGGGCGCGGGTGGCGGCGGAGGCGGCGTGCGGCCTCTGCTACCTCCACCATGACTGC
GCCCCGAGGATCATCCACCGCGACGTCAAGTCCAACAACATCCTCCTCGACTCCGCCTTC
GAGGCGCACGTCGCCGACTTCGGCCTCGCCAAGTTCCTCGGCGGCGCCACCTCCGAGTGC
ATGTCCGCCATTGCTGGCTCCTACGGCTACATCGCGCCAGAGTACGCATACACGCTGCGA
GTGGACGAGAAGAGCGACGTGTATAGCTTCGGTGTGGTGTTACTGGAGCTCATCACCGGA
CGCCGCCCCGTGGGCGGGTTCGGTGACGGCGTGGACATCGTGCACTGGGTCCGCAAGGTG
ACCGCCGAGCTGCCGGACAACTCCGACACGGCGGCCGTCCTCGCCGTGGCCGACCGCCGC
CTGACGCCGGAGCCGGTGGCGCTGATGGTGAACCTGTACAAGGTGGCCATGGCGTGCGTG
GAGGAGGCGAGCACGGCCCGGCCCACCATGCGCGAGGTCGTCCACATGCTCTCCAACCCA
AACTCGGCCCAGCCCAATAGTGGTGACCTCCTCGTCACCTTCTGA
>FON1_Guyod
ATGCCTCCTACTCTCCTCTTCCTCCTCCTCCTCCTCCCACCCTCCCTCGCCTCCCCCGAC
CGCGACATCTACGCGCTCGCCAAGCTCAAGGCGGCGCTCGTCCCATCCCCCTCCGCCACC
GCCCCACCGCCGCTCGCCGACTGGGACCCGGCCGCGACCTCCCCCGCGCACTGCACCTTC
TCCGGCGTCACCTGCGACGGCCGCTCCCGCGTCGTCGCCATCAACCTCACCGCCCTCCCG
CTCCACTTCGGCTACCTCCCGCCCGAGATCGCCCTCCTTGACTCCCTCGCCAACCTCACC
ATCGCCGCCTGCTGCCTCCCCGGCCACGTCCCCCTCGAGCTCCCCACCCTTCCCTCTCTC
CGCCACCTCAACCTCTCCAACAACAACCTTTCCGGCCACTTCCCCGTCCCCGACTCCGGC
GATGGCGCCTCCCCCTACTTCCCCTCGCTCGAGCTCATCGACGCTTACAACAACAACCTC
TCAGGGTTGCTTCCTCCCTTCTCCGCTTCACACGCTCGCCTCCGCTACCTCCACCTCGGC
GGCAACTACTTCACCGGCGCAATCCCAGACAGCTATGGCGACCTCGCCGCGCTCGAGTAC
CTTGGACTCAACGGCAACACGCTCTCCGGCCATGTCCCCGTCTCCCTCTCCCGCCTCACC
CGCCTCCGCGAGATGTACATCGGATACTACAACCAGTACGACGGCGGCGTCCCGCCGGAG
TTCGGCGACCTCGGCGCGCTCGTCCGCCTCGACATGAGCAGCTGCAACCTCACCGGCTCC
GTCCCGCCGGAGCTCGGCCGACTCCAGCGCCTCGACACGCTCTTCCTGCAGTGGAACCGC
CTCTCCGGCGAGATACCGCCGCAGCTCGGCGATCTCAGCAGCCTCGCGTCGCTCGACCTC
TCCGTCAACGACCTCGCCGGCGAGATCCCTCCCAGCCTCGCCAACCTCTCCAACCTCAAG
CTCCTCAACCTCTTCCGGAACCACCTCCGCGGCAGCATACCGGACTTCGTCGCCGGCTTC
GCGCAGCTCGAGGTGCTGCAGCTGTGGGACAACAACCTCACCGGCAACATCCCCGCCGGG
CTCGGGAAGAACGGCCGCCTCAAGACGCTCGACCTGGCCACCAACCACCTCACCGGCCCC
ATCCCGGCGGACCTCTGCGCCGGCCGGCGGCTGGAGATGCTCGTGCTCATGGAGAACGGC
CTGTTCGGCCCCATCCCGGACTCGCTCGGCGACTGCAAGACGCTCACGCGCGTCCGCCTC
GCCAAGAACTTCTTGACCGGCCCGGTTCCCGCCGGGCTCTTCAACCTCCCGCAGGCCAAC
ATGGTGGAGCTCACCGACAACCTGCTCACCGGCGAGCTCCCGGACGTGATCGGCGGCGAC
AAGATCGGCATGCTGCTGCTGGGGAACAATGGGATCGGTGGCCGCATCCCTCCGGCCATC
GGCAACCTCCCGGCGCTGCAGACGCTGTCGCTGGAGTCCAACAACTTCTCCGGAGCGCTG
CCGCCGGAGATCGGCAATCTCAAGAACCTGTCCAGGCTCAACGTCAGCGGCAACGCGCTC
ACCGGCGCCATTCCAGACGAGCTCATCCGCTGCGCCTCCCTCGCCGCCGTCGACCTCAGC
CGTAACGGCTTCTCCGGCGAGATACCGGAGAGCATCACGTCGCTCAAGATACTGTGCACG
CTGAACGTGTCCAGGAACAGGCTCACCGGCGAGCTCCCGCCGGAGATGTCCAACATGACG
AGCCTCACGACGCTCGACGTGTCGTACAACAGCCTCTCGGGCCCCGTGCCGATGCAGGGG
CAGTTCTTGGTGTTCAACGAGAGCTCGTTCGTCGGCAACCCGGGGCTGTGCGGCGGCCCC
GTGGCTGACGCGTGCCCTCCGTCCATGGCCGGCGGCGGCGGCGGCGCGGGGTCCCAGCTG
CGGCTGCGGTGGGACTCGAAGAAGATGCTGGTGGCGCTGGTGGCGGCGTTCGCGGCGGTG
GCGGTGGCGTTCCTGGGCGCGAGGAAGGGGTGCTCGGCGTGGCGGTCGGCGGCGCGGCGG
CGGTCGGGGGCGTGGAAGATGACGGCGTTCCAGAAGCTGGAGTTCTCGGCGGAGGACGTG
GTGGAGTGCGTGAAGGAGGACAACATCATCGGGAAGGGCGGCGCGGGGATCGTGTACCAC
GGCGTGACGCGCGGGGCGGAGCTGGCGATCAAGCGGCTGGTGGGGCGCGGCGGCGGCGAG
CACGACCGGGGGTTCTCGGCGGAGGTGACGACGCTGGGGAGGATCAGGCACCGGAACATC
GTGAGGCTGCTGGGGTTCGTGTCGAACAGGGAGACGAACCTGCTGCTGTACGAGTACATG
CCGAATGGGTCGCTGGGGGAGATGCTCCATGGCGGGAAGGGGGGGCACCTCGGGTGGGAG
GCGAGGGCGCGGGTGGCGGCGGAGGCGGCGTGCGGCCTCTGCTACCTCCACCATGACTGC
GCCCCGAGGATCATCCACCGCGACGTCAAGTCCAACAACATCCTCCTCGACTCCGCCTTC
GAGGCGCACGTCGCCGACTTCGGCCTCGCCAAGTTCCTCGGCGGCGCCACCTCCGAGTGC
ATGTCCGCCATTGCTGGCTCCTACGGCTACATCGCGCCAGAGTACGCATACACGCTGCGA
GTGGACGAGAAGAGCGACGTGTATAGCTTCGGTGTGGTGTTACTGGAGCTCATCACCGGA
CGCCGCCCCGTGGGCGGGTTCGGTGACGGCGTGGACATCGTGCACTGGGTCCGCAAGGTG
ACCGCCGAGCTGCCGGACAACTCCGACACGGCGGCCGTCCTCGCCGTGGCCGACCGCCGC
CTGACGCCGGAGCCGGTGGCGCTGATGGTGAACCTGTACAAGGTGGCCATGGCGTGCGTG
GAGGAGGCGAGCACGGCCCGGCCCACCATGCGCGAGGTCGTCCACATGCTCTCCAACCCA
AACTCGGCCCAGCCCAATAGTGGTGACCTCCTCGTCACCTTCTGA
>FON1_Kiangan
ATGCCTCCTACTCTCCTCTTCCTCCTCCTCCTCCTCCCACCCTCCCTCGCCTCCCCCGAC
CGCGACATCTACGCGCTCGCCAAGCTCAAGGCGGCGCTCGTCCCATCCCCCTCCGCCACC
GCCCCACCGCCGCTCGCCGACTGGGACCCGGCCGCGACCTCCCCCGCGCACTGCACCTTC
TCCGGCGTCACCTGCGACGGCCGCTCCCGCGTCGTCGCCATCAACCTCACCGCCCTCCCG
CTCCACTTCGGCTACCTCCCGCCCGAGATCGCCCTCCTTGACTCCCTCGCCAACCTCACC
ATCGCCGCCTGCTGCCTCCCCGGCCACGTCCCCCTCGAGCTCCCCACCCTTCCCTCTCTC
CGCCACCTCAACCTCTCCAACAACAACCTTTCCGGCCACTTCCCCGTCCCCGACTCCGGC
GATGGCGCCTCCCCCTACTTCCCCTCGCTCGAGCTCATCGACGCTTACAACAACAACCTC
TCAGGGTTGCTTCCTCCCTTCTCCGCTTCACACGCTCGCCTCCGCTACCTCCACCTCGGC
GGCAACTACTTCACCGGCGCAATCCCAGACAGCTATGGCGACCTCGCCGCGCTCGAGTAC
CTTGGACTCAACGGCAACACGCTCTCCGGCCATGTCCCCGTCTCCCTCTCCCGCCTCACC
CGCCTCCGCGAGATGTACATCGGATACTACAACCAGTACGACGGCGGCGTCCCGCCGGAG
TTCGGCGACCTCGGCGCGCTCGTCCGCCTCGACATGAGCAGCTGCAACCTCACCGGCTCC
GTCCCGCCGGAGCTCGGCCGACTCCAGCGCCTCGACACGCTCTTCCTGCAGTGGAACCGC
CTCTCCGGCGAGATACCGCCGCAGCTCGGCGATCTCAGCAGCCTCGCGTCGCTCGACCTC
TCCGTCAACGACCTCGCCGGCGAGATCCCTCCCAGCCTCGCCAACCTCTCCAACCTCAAG
CTCCTCAACCTCTTCCGGAACCACCTCCGCGGCAGCATACCGGACTTCGTCGCCGGCTTC
GCGCAGCTCGAGGTGCTGCAGCTGTGGGACAACAACCTCACCGGCAACATCCCCGCCGGG
CTCGGGAAGAACGGCCGCCTCAAGACGCTCGACCTGGCCACCAACCACCTCACCGGCCCC
ATCCCGGCGGACCTCTGCGCCGGCCGGCGGCTGGAGATGCTCGTGCTCATGGAGAACGGC
CTGTTCGGCCCCATCCCGGACTCGCTCGGCGACTGCAAGACGCTCACGCGCGTCCGCCTC
GCCAAGAACTTCTTGACCGGCCCGGTTCCCGCCGGGCTCTTCAACCTCCCGCAGGCCAAC
ATGGTGGAGCTCACCGACAACCTGCTCACCGGCGAGCTCCCGGACGTGATCGGCGGCGAC
AAGATCGGCATGCTGCTGCTGGGGAACAATGGGATCGGTGGCCGCATCCCTCCGGCCATC
GGCAACCTCCCGGCGCTGCAGACGCTGTCGCTGGAGTCCAACAACTTCTCCGGAGCGCTG
CCGCCGGAGATCGGCAATCTCAAGAACCTGTCCAGGCTCAACGTCAGCGGCAACGCGCTC
ACCGGCGCCATTCCAGACGAGCTCATCCGCTGCGCCTCCCTCGCCGCCGTCGACCTCAGC
CGTAACGGCTTCTCCGGCGAGATACCGGAGAGCATCACGTCGCTCAAGATACTGTGCACG
CTGAACGTGTCCAGGAACAGGCTCACCGGCGAGCTCCCGCCGGAGATGTCCAACATGACG
AGCCTCACGACGCTCGACGTGTCGTACAACAGCCTCTCGGGCCCCGTGCCGATGCAGGGG
CAGTTCTTGGTGTTCAACGAGAGCTCGTTCGTCGGCAACCCGGGGCTGTGCGGCGGCCCC
GTGGCTGACGCGTGCCCTCCGTCCATGGCCGGCGGCGGCGGCGGCGCGGGGTCCCAGCTG
CGGCTGCGGTGGGACTCGAAGAAGATGCTGGTGGCGCTGGTGGCGGCGTTCGCGGCGGTG
GCGGTGGCGTTCCTGGGCGCGAGGAAGGGGTGCTCGGCGTGGCGGTCGGCGGCGCGGCGG
CGGTCGGGGGCGTGGAAGATGACGGCGTTCCAGAAGCTGGAGTTCTCGGCGGAGGACGTG
GTGGAGTGCGTGAAGGAGGACAACATCATCGGGAAGGGCGGCGCGGGGATCGTGTACCAC
GGCGTGACGCGCGGGGCGGAGCTGGCGATCAAGCGGCTGGTGGGGCGCGGCGGCGGCGAG
CACGACCGGGGGTTCTCGGCGGAGGTGACGACGCTGGGGAGGATCAGGCACCGGAACATC
GTGAGGCTGCTGGGGTTCGTGTCGAACAGGGAGACGAACCTGCTGCTGTACGAGTACATG
CCGAATGGGTCGCTGGGGGAGATGCTCCATGGCGGGAAGGGGGGGCACCTCGGGTGGGAG
GCGAGGGCGCGGGTGGCGGCGGAGGCGGCGTGCGGCCTCTGCTACCTCCACCATGACTGC
GCCCCGAGGATCATCCACCGCGACGTCAAGTCCAACAACATCCTCCTCGACTCCGCCTTC
GAGGCGCACGTCGCCGACTTCGGCCTCGCCAAGTTCCTCGGCGGCGCCACCTCCGAGTGC
ATGTCCGCCATTGCTGGCTCCTACGGCTACATCGCGCCAGAGTACGCATACACGCTGCGA
GTGGACGAGAAGAGCGACGTGTATAGCTTCGGTGTGGTGTTACTGGAGCTCATCACCGGA
CGCCGCCCCGTGGGCGGGTTCGGTGACGGCGTGGACATCGTGCACTGGGTCCGCAAGGTG
ACCGCCGAGCTGCCGGACAACTCCGACACGGCGGCCGTCCTCGCCGTGGCCGACCGCCGC
CTGACGCCGGAGCCGGTGGCGCTGATGGTGAACCTGTACAAGGTGGCCATGGCGTGCGTG
GAGGAGGCGAGCACGGCCCGGCCCACCATGCGCGAGGTCGTCCACATGCTCTCCAACCCA
AACTCGGCCCAGCCCAATAGTGGTGACCTCCTCGTCACCTTCTGA
>FON1_Kiwisan
ATGCCTCCTACTCTCCTCTTCCTCCTCCTCCTCCTCCCACCCTCCCTCGCCTCCCCCGAC
CGCGACATCTACGCGCTCGCCAAGCTCAAGGCGGCGCTCGTCCCATCCCCCTCCGCCACC
GCCCCACCGCCGCTCGCCGACTGGGACCCGGCCGCGACCTCCCCCGCGCACTGCACCTTC
TCCGGCGTCACCTGCGACGGCCGCTCCCGCGTCGTCGCCATCAACCTCACCGCCCTCCCG
CTCCACTTCGGCTACCTCCCGCCCGAGATCGCCCTCCTTGACTCCCTCGCCAACCTCACC
ATCGCCGCCTGCTGCCTCCCCGGCCACGTCCCCCTCGAGCTCCCCACCCTTCCCTCTCTC
CGCCACCTCAACCTCTCCAACAACAACCTTTCCGGCCACTTCCCCGTCCCCGACTCCGGC
GATGGCGCCTCCCCCTACTTCCCCTCGCTCGAGCTCATCGACGCTTACAACAACAACCTC
TCAGGGTTGCTTCCTCCCTTCTCCGCTTCACACGCTCGCCTCCGCTACCTCCACCTCGGC
GGCAACTACTTCACCGGCGCAATCCCAGACAGCTATGGCGACCTCGCCGCGCTCGAGTAC
CTTGGACTCAACGGCAACACGCTCTCCGGCCATGTCCCCGTCTCCCTCTCCCGCCTCACC
CGCCTCCGCGAGATGTACATCGGATACTACAACCAGTACGACGGCGGCGTCCCGCCGGAG
TTCGGCGACCTCGGCGCGCTCGTCCGCCTCGACATGAGCAGCTGCAACCTCACCGGCTCC
GTCCCGCCGGAGCTCGGCCGACTCCAGCGCCTCGACACGCTCTTCCTGCAGTGGAACCGC
CTCTCCGGCGAGATACCGCCGCAGCTCGGCGATCTCAGCAGCCTCGCGTCGCTCGACCTC
TCCGTCAACGACCTCGCCGGCGAGATCCCTCCCAGCCTCGCCAACCTCTCCAACCTCAAG
CTCCTCAACCTCTTCCGGAACCACCTCCGCGGCAGCATACCGGACTTCGTCGCCGGCTTC
GCGCAGCTCGAGGTGCTGCAGCTGTGGGACAACAACCTCACCGGCAACATCCCCGCCGGG
CTCGGGAAGAACGGCCGCCTCAAGACGCTCGACCTGGCCACCAACCACCTCACCGGCCCC
ATCCCGGCGGACCTCTGCGCCGGCCGGCGGCTGGAGATGCTCGTGCTCATGGAGAACGGC
CTGTTCGGCCCCATCCCGGACTCGCTCGGCGACTGCAAGACGCTCACGCGCGTCCGCCTC
GCCAAGAACTTCTTGACCGGCCCGGTTCCCGCCGGGCTCTTCAACCTCCCGCAGGCCAAC
ATGGTGGAGCTCACCGACAACCTGCTCACCGGCGAGCTCCCGGACGTGATCGGCGGCGAC
AAGATCGGCATGCTGCTGCTGGGGAACAATGGGATCGGTGGCCGCATCCCTCCGGCCATC
GGCAACCTCCCGGCGCTGCAGACGCTGTCGCTGGAGTCCAACAACTTCTCCGGAGCGCTG
CCGCCGGAGATCGGCAATCTCAAGAACCTGTCCAGGCTCAACGTCAGCGGCAACGCGCTC
ACCGGCGCCATTCCAGACGAGCTCATCCGCTGCGCCTCCCTCGCCGCCGTCGACCTCAGC
CGTAACGGCTTCTCCGGCGAGATACCGGAGAGCATCACGTCGCTCAAGATACTGTGCACG
CTGAACGTGTCCAGGAACAGGCTCACCGGCGAGCTCCCGCCGGAGATGTCCAACATGACG
AGCCTCACGACGCTCGACGTGTCGTACAACAGCCTCTCGGGCCCCGTGCCGATGCAGGGG
CAGTTCTTGGTGTTCAACGAGAGCTCGTTCGTCGGCAACCCGGGGCTGTGCGGCGGCCCC
GTGGCTGACGCGTGCCCTCCGTCCATGGCCGGCGGCGGCGGCGGCGCGGGGTCCCAGCTG
CGGCTGCGGTGGGACTCGAAGAAGATGCTGGTGGCGCTGGTGGCGGCGTTCGCGGCGGTG
GCGGTGGCGTTCCTGGGCGCGAGGAAGGGGTGCTCGGCGTGGCGGTCGGCGGCGCGGCGG
CGGTCGGGGGCGTGGAAGATGACGGCGTTCCAGAAGCTGGAGTTCTCGGCGGAGGACGTG
GTGGAGTGCGTGAAGGAGGACAACATCATCGGGAAGGGCGGCGCGGGGATCGTGTACCAC
GGCGTGACGCGCGGGGCGGAGCTGGCGATCAAGCGGCTGGTGGGGCGCGGCGGCGGCGAG
CACGACCGGGGGTTCTCGGCGGAGGTGACGACGCTGGGGAGGATCAGGCACCGGAACATC
GTGAGGCTGCTGGGGTTCGTGTCGAACAGGGAGACGAACCTGCTGCTGTACGAGTACATG
CCGAATGGGTCGCTGGGGGAGATGCTCCATGGCGGGAAGGGGGGGCACCTCGGGTGGGAG
GCGAGGGCGCGGGTGGCGGCGGAGGCGGCGTGCGGCCTCTGCTACCTCCACCATGACTGC
GCCCCGAGGATCATCCACCGCGACGTCAAGTCCAACAACATCCTCCTCGACTCCGCCTTC
GAGGCGCACGTCGCCGACTTCGGCCTCGCCAAGTTCCTCGGCGGCGCCACCTCCGAGTGC
ATGTCCGCCATTGCTGGCTCCTACGGCTACATCGCGCCAGAGTACGCATACACGCTGCGA
GTGGACGAGAAGAGCGACGTGTATAGCTTCGGTGTGGTGTTACTGGAGCTCATCACCGGA
CGCCGCCCCGTGGGCGGGTTCGGTGACGGCGTGGACATCGTGCACTGGGTCCGCAAGGTG
ACCGCCGAGCTGCCGGACAACTCCGACACGGCGGCCGTCCTCGCCGTGGCCGACCGCCGC
CTGACGCCGGAGCCGGTGGCGCTGATGGTGAACCTGTACAAGGTGGCCATGGCGTGCGTG
GAGGAGGCGAGCACGGCCCGGCCCACCATGCGCGAGGTCGTCCACATGCTCTCCAACCCA
AACTCGGCCCAGCCCAATAGTGGTGACCTCCTCGTCACCTTCTGA
>FON1_Salanay(sabbol)
ATGCCTCCTACTCTCCTCTTCCTCCTCCTCCTCCTCCCACCCTCCCTCGCCTCCCCCGAC
CGCGACATCTACGCGCTCGCCAAGCTCAAGGCGGCGCTCGTCCCATCCCCCTCCGCCACC
GCCCCACCGCCGCTCGCCGACTGGGACCCGGCCGCGACCTCCCCCGCGCACTGCACCTTC
TCCGGCGTCACCTGCGACGGCCGCTCCCGCGTCGTCGCCATCAACCTCACCGCCCTCCCG
CTCCACTTCGGCTACCTCCCGCCCGAGATCGCCCTCCTTGACTCCCTCGCCAACCTCACC
ATCGCCGCCTGCTGCCTCCCCGGCCACGTCCCCCTCGAGCTCCCCACCCTTCCCTCTCTC
CGCCACCTCAACCTCTCCAACAACAACCTTTCCGGCCACTTCCCCGTCCCCGACTCCGGC
GATGGCGCCTCCCCCTACTTCCCCTCGCTCGAGCTCATCGACGCTTACAACAACAACCTC
TCAGGGTTGCTTCCTCCCTTCTCCGCTTCACACGCTCGCCTCCGCTACCTCCACCTCGGC
GGCAACTACTTCACCGGCGCAATCCCAGACAGCTATGGCGACCTCGCCGCGCTCGAGTAC
CTTGGACTCAACGGCAACACGCTCTCCGGCCATGTCCCCGTCTCCCTCTCCCGCCTCACC
CGCCTCCGCGAGATGTACATCGGATACTACAACCAGTACGACGGCGGCGTCCCGCCGGAG
TTCGGCGACCTCGGCGCGCTCGTCCGCCTCGACATGAGCAGCTGCAACCTCACCGGCTCC
GTCCCGCCGGAGCTCGGCCGACTCCAGCGCCTCGACACGCTCTTCCTGCAGTGGAACCGC
CTCTCCGGCGAGATACCGCCGCAGCTCGGCGATCTCAGCAGCCTCGCGTCGCTCGACCTC
TCCGTCAACGACCTCGCCGGCGAGATCCCTCCCAGCCTCGCCAACCTCTCCAACCTCAAG
CTCCTCAACCTCTTCCGGAACCACCTCCGCGGCAGCATACCGGACTTCGTCGCCGGCTTC
GCGCAGCTCGAGGTGCTGCAGCTGTGGGACAACAACCTCACCGGCAACATCCCCGCCGGG
CTCGGGAAGAACGGCCGCCTCAAGACGCTCGACCTGGCCACCAACCACCTCACCGGCCCC
ATCCCGGCGGACCTCTGCGCCGGCCGGCGGCTGGAGATGCTCGTGCTCATGGAGAACGGC
CTGTTCGGCCCCATCCCGGACTCGCTCGGCGACTGCAAGACGCTCACGCGCGTCCGCCTC
GCCAAGAACTTCTTGACCGGCCCGGTTCCCGCCGGGCTCTTCAACCTCCCGCAGGCCAAC
ATGGTGGAGCTCACCGACAACCTGCTCACCGGCGAGCTCCCGGACGTGATCGGCGGCGAC
AAGATCGGCATGCTGCTGCTGGGGAACAATGGGATCGGTGGCCGCATCCCTCCGGCCATC
GGCAACCTCCCGGCGCTGCAGACGCTGTCGCTGGAGTCCAACAACTTCTCCGGAGCGCTG
CCGCCGGAGATCGGCAATCTCAAGAACCTGTCCAGGCTCAACGTCAGCGGCAACGCGCTC
ACCGGCGCCATTCCAGACGAGCTCATCCGCTGCGCCTCCCTCGCCGCCGTCGACCTCAGC
CGTAACGGCTTCTCCGGCGAGATACCGGAGAGCATCACGTCGCTCAAGATACTGTGCACG
CTGAACGTGTCCAGGAACAGGCTCACCGGCGAGCTCCCGCCGGAGATGTCCAACATGACG
AGCCTCACGACGCTCGACGTGTCGTACAACAGCCTCTCGGGCCCCGTGCCGATGCAGGGG
CAGTTCTTGGTGTTCAACGAGAGCTCGTTCGTCGGCAACCCGGGGCTGTGCGGCGGCCCC
GTGGCTGACGCGTGCCCTCCGTCCATGGCCGGCGGCGGCGGCGGCGCGGGGTCCCAGCTG
CGGCTGCGGTGGGACTCGAAGAAGATGCTGGTGGCGCTGGTGGCGGCGTTCGCGGCGGTG
GCGGTGGCGTTCCTGGGCGCGAGGAAGGGGTGCTCGGCGTGGCGGTCGGCGGCGCGGCGG
CGGTCGGGGGCGTGGAAGATGACGGCGTTCCAGAAGCTGGAGTTCTCGGCGGAGGACGTG
GTGGAGTGCGTGAAGGAGGACAACATCATCGGGAAGGGCGGCGCGGGGATCGTGTACCAC
GGCGTGACGCGCGGGGCGGAGCTGGCGATCAAGCGGCTGGTGGGGCGCGGCGGCGGCGAG
CACGACCGGGGGTTCTCGGCGGAGGTGACGACGCTGGGGAGGATCAGGCACCGGAACATC
GTGAGGCTGCTGGGGTTCGTGTCGAACAGGGAGACGAACCTGCTGCTGTACGAGTACATG
CCGAATGGGTCGCTGGGGGAGATGCTCCATGGCGGGAAGGGGGGGCACCTCGGGTGGGAG
GCGAGGGCGCGGGTGGCGGCGGAGGCGGCGTGCGGCCTCTGCTACCTCCACCATGACTGC
GCCCCGAGGATCATCCACCGCGACGTCAAGTCCAACAACATCCTCCTCGACTCCGCCTTC
GAGGCGCACGTCGCCGACTTCGGCCTCGCCAAGTTCCTCGGCGGCGCCACCTCCGAGTGC
ATGTCCGCCATTGCTGGCTCCTACGGCTACATCGCGCCAGAGTACGCATACACGCTGCGA
GTGGACGAGAAGAGCGACGTGTATAGCTTCGGTGTGGTGTTACTGGAGCTCATCACCGGA
CGCCGCCCCGTGGGCGGGTTCGGTGACGGCGTGGACATCGTGCACTGGGTCCGCAAGGTG
ACCGCCGAGCTGCCGGACAACTCCGACACGGCGGCCGTCCTCGCCGTGGCCGACCGCCGC
CTGACGCCGGAGCCGGTGGCGCTGATGGTGAACCTGTACAAGGTGGCCATGGCGTGCGTG
GAGGAGGCGAGCACGGCCCGGCCCACCATGCGCGAGGTCGTCCACATGCTCTCCAACCCA
AACTCGGCCCAGCCCAATAGTGGTGACCTCCTCGTCACCTTCTGA
>FON1_Sangmi 4
ATGCCTCCTACTCTCCTCCTCCTCCTCCTCCTCCTCCCACCCTCCCTCGCCTCCCCCGAC
CGCGACATCTACGCGCTCGCCAAGCTCAAGGCGGCGCTCGTCCCATCCCCCTCCGCCACC
GCCCCACCGCCGCTCGCCGACTGGGACCCGGCCGCGACCTCCCCCGCGCACTGCACCTTC
TCCGGCGTCACCTGCGACGGCCGCTCCCGCGTCGTCGCCATCAACCTCACCGCCCTCCCG
CTCCACTCCGGCTACCTCCCGCCCGAGATCGCCCTCCTTGACTCCCTCGCCAACCTCACC
ATCGCCGCCTGCTGCCTCCCCGGCCACGTCCCCCTCGAGCTCCCCACCCTCCCCTCTCTC
CGCCACCTCAACCTCTCCAACAACAACCTTTCCGGCCACTTCCCCGTCCCCGACTCCGGC
GGTGGCGCCTCCCCCTACTTCCCCTCGCTCGAGCTCATCGACGCTTACAACAACAACCTC
TCAGGGTTGCTTCCTCCCTTCTCCGCTTCACACGCTCGCCTCCGCTACCTCCACCTCGGC
GGCAACTACTTCACCGGCGCAATCCCGGACAGCTATGGCGACCTCGCCGCGCTCGAGTAC
CTTGGACTCAACGGCAACACGCTCTCCGGCCATGTCCCCGTCTCCCTCTCCCGCCTCACC
CGCCTCCGCGAGATGTACATCGGATACTACAACCAGTACGACGGCGGCGTCCCGCCGGAG
TTCGGCGACCTCGGCGCGCTCCTCCGCCTCGACATGAGCAGCTGCAACCTCACCGGCCCC
GTCCCGCCGGAGCTCGGCCGACTCCAGCGCCTCGACACGCTCTTCCTGCAGTGGAACCGC
CTCTCCGGCGAGATACCGCCGCAGCTCGGCGATCTCAGCAGCCTCGCGTCGCTCGACCTC
TCCGTCAACGACCTCGCCGGCGAGATCCCTCCCAGCCTCGCCAACCTCTCCAACCTCAAG
CTCCTCAACCTCTTCCGGAACCACCTCCGCGGCAGCATACCGGACTTCGTCGCCGGCTTC
GCGCAGCTCGAGGTGCTGCAGCTGTGGGACAACAACCTCACCGGCAACATCCCCGCCGGG
CTCGGGAAGAACGGCCGCCTCAAGACGCTCGACCTGGCCACCAACCACCTCACCGGCCCC
ATCCCGGCGGACCTCTGCGCCGGCCGGCGGCTGGAGATGCTCGTGCTCATGGAGAACGGC
CTGTTCGGCCCCATCCCGGACTCGCTCGGCGACTGCAAGACGCTCACGCGCGTCCGCCTC
GCCAAGAACTTCTTGACCGGCCCGGTTCCCGCCGGGCTCTTCAACCTCCCGCAGGCCAAC
ATGGTGGAGCTCACCGACAACCTGCTCACCGGCGAGCTCCCGGACGTGATCGGCGGCGAC
AAGATCGGCATGCTGCTGCTGGGGAACAATGGGATCGGTGGCCGCATCCCTCCGGCCATC
GGCAACCTCCCGGCGCTGCAGACGCTGTCGCTGGAGTCCAACAACTTCTCCGGAGCGCTG
CCACCGGAGATCGGCAATCTCAAGAACCTGTCCAGGCTCAACGTCAGCGGCAACGCGCTC
ACCGGCGCCATTCCAGACGAGCTCATCCGCTGCGCCTCCCTCGCCGCCGTCGACCTCAGC
CGTAACGGCTTCTCCGGCGAGATACCGGAGAGCATCACGTCGCTCAAGATACTGTGCACG
CTGAACGTGTCCAGGAACAGGCTCACCGGCGAGCTCCCGCCGGAGATGTCCAACATGACG
AGCCTCACGACGCTCGACGTGTCGTACAACAGCCTCTCGGGCCCCGTGCCGATGCAGGGG
CAGTTCTTGGTGTTCAACGAGAGCTCGTTCGTCGGCAACCCGGGGCTGTGCGGCGGCCCC
GTGGCCGACGCGTGCCCTCCGTCCATGGCCGGCGGCGGCGGCGGCGCGGGGTCCCAGCTG
CGGCTGCGGTGGGACTCGAAGAAGATGCTGGTGGCGCTGGTGGCGGCGTTCGCGGCGGTG
GCGGTGGCGTTCCTGGGCGCGAGGAAGGGGTGCTCGGCGTGGCGGTCGGCGGCGCGGCGG
CGGTCGGGGGCGTGGAAGATGACGGCGTTCCAGAAGCTGGAGTTCTCGGCGGAGGACGTG
GTGGAGTGCGTGAAGGAGGACAACATCATCGGGAAGGGCGGCGCGGGGATCGTGTACCAC
GGCGTGACGCGCGGGGCGGAGCTGGCGATCAAGCGGTTGGTGGGGCGCGGCGGCGGCGAG
CACGACCGGGGGTTCTCGGCGGAGGTGACGACGCTGGGGAGGATCAGGCACCGGAACATC
GTGAGGCTGCTGGGGTTCGTGTCGAACAGGGAGACGAACCTGCTGCTGTACGAGTACATG
CCGAATGGGTCGCTGGGGGAGATGCTCCATGGCGGGAAGGGGGGGCACCTCGGGTGGGAG
GCGAGGGCGCGGGTGGCGGCGGAGGCGGCGTGCGGCCTCTGCTACCTCCACCATGACTGC
GCCCCGAGGATCATCCACCGCGACGTCAAGTCCAACAACATCCTCCTCGACTCCGCCTTC
GAGGCGCACGTCGCCGACTTCGGCCTCGCCAAGTTCCTCGGCGGCGCCACCTCCGAGTGC
ATGTCCGCCATTGCTGGCTCCTACGGCTACATCGCGCCAGAGTACGCATACACGCTGCGA
GTGGACGAGAAGAGCGACGTGTATAGCTTCGGTGTGGTGCTATTGGAGCTCATCACCGGA
CGCCGCCCCGTGGGCGGGTTCGGTGACGGCGTGGACATCGTGCACTGGGTCCGCAAGGTG
ACCGCCGAGCTGCCGGACAACTCCGACACGGCGGCCGTCCTCGCCGTGGCCGACCGCCGC
CTGACGCCGGAGCCGGTGGCGCTGATGGTGAACCTGTACAAGGTGGCCATGGCGTGCGTG
GAGGAGGCGAGCACGGCCCGGCCCACCATGCGCGAGGTCGTCCACATGCTCTCCAACCCA
AACTCGGCCCAGCCCAATAGTGGTGACCTCCTCGTCACCTTCTGA
>FON1_Wuyunjing8
ATGCCTCCTACTCTCCTCCTCCTCCTCCTCCTCCTCCCACCCTCCCTCGCCTCCCCCGAC
CGCGACATCTACGCGCTCGCCAAGCTCAAGGCGGCGCTCGTCCCATCCCCCTCCGCCACC
GCCCCACCGCCGCTCGCCGACTGGGACCCGGCCGCGACCTCCCCCGCGCACTGCACCTTC
TCCGGCGTCACCTGCGACGGCCGCTCCCGCGTCGTCGCCATCAACCTCACCGCCCTCCCG
CTCCACTCCGGCTACCTCCCGCCCGAGATCGCCCTCCTTGACTCCCTCGCCAACCTCACC
ATCGCCGCCTGCTGCCTCCCCGGCCACGTCCCCCTCGAGCTCCCCACCCTCCCCTCTCTC
CGCCACCTCAACCTCTCCAACAACAACCTTTCCGGCCACTTCCCCGTCCCCGACTCCGGC
GGTGGCGCCTCCCCCTACTTCCCCTCGCTCGAGCTCATCGACGCTTACAACAACAACCTC
TCAGGGTTGCTTCCTCCCTTCTCCGCTTCACACGCTCGCCTCCGCTACCTCCACCTCGGC
GGCAACTACTTCACCGGCGCAATCCCGGACAGCTATGGCGACCTCGCCGCGCTCGAGTAC
CTTGGACTCAACGGCAACACGCTCTCCGGCCATGTCCCCGTCTCCCTCTCCCGCCTCACC
CGCCTCCGCGAGATGTACATCGGATACTACAACCAGTACGACGGCGGCGTCCCGCCGGAG
TTCGGCGACCTCGGCGCGCTCCTCCGCCTCGACATGAGCAGCTGCAACCTCACCGGCCCC
GTCCCGCCGGAGCTCGGCCGACTCCAGCGCCTCGACACGCTCTTCCTGCAGTGGAACCGC
CTCTCCGGCGAGATACCGCCGCAGCTCGGCGATCTCAGCAGCCTCGCGTCGCTCGACCTC
TCCGTCAACGACCTCGCCGGCGAGATCCCTCCCAGCCTCGCCAACCTCTCCAACCTCAAG
CTCCTCAACCTCTTCCGGAACCACCTCCGCGGCAGCATACCGGACTTCGTCGCCGGCTTC
GCGCAGCTCGAGGTGCTGCAGCTGTGGGACAACAACCTCACCGGCAACATCCCCGCCGGG
CTCGGGAAGAACGGCCGCCTCAAGACGCTCGACCTGGCCACCAACCACCTCACCGGCCCC
ATCCCGGCGGACCTCTGCGCCGGCCGGCGGCTGGAGATGCTCGTGCTCATGGAGAACGGC
CTGTTCGGCCCCATCCCGGACTCGCTCGGCGACTGCAAGACGCTCACGCGCGTCCGCCTC
GCCAAGAACTTCTTGACCGGCCCGGTTCCCGCCGGGCTCTTCAACCTCCCGCAGGCCAAC
ATGGTGGAGCTCACCGACAACCTGCTCACCGGCGAGCTCCCGGACGTGATCGGCGGCGAC
AAGATCGGCATGCTGCTGCTGGGGAACAATGGGATCGGTGGCCGCATCCCTCCGGCCATC
GGCAACCTCCCGGCGCTGCAGACGCTGTCGCTGGAGTCCAACAACTTCTCCGGAGCGCTG
CCACCGGAGATCGGCAATCTCAAGAACCTGTCCAGGCTCAACGTCAGCGGCAACGCGCTC
ACCGGCGCCATTCCAGACGAGCTCATCCGCTGCGCCTCCCTCGCCGCCGTCGACCTCAGC
CGTAACGGCTTCTCCGGCGAGATACCGGAGAGCATCACGTCGCTCAAGATACTGTGCACG
CTGAACGTGTCCAGGAACAGGCTCACCGGCGAGCTCCCGCCGGAGATGTCCAACATGACG
AGCCTCACGACGCTCGACGTGTCGTACAACAGCCTCTCGGGCCCCGTGCCGATGCAGGGG
CAGTTCTTGGTGTTCAACGAGAGCTCGTTCGTCGGCAACCCGGGGCTGTGCGGCGGCCCC
GTGGCCGACGCGTGCCCTCCGTCCATGGCCGGCGGCGGCGGCGGCGCGGGGTCCCAGCTG
CGGCTGCGGTGGGACTCGAAGAAGATGCTGGTGGCGCTGGTGGCGGCGTTCGCGGCGGTG
GCGGTGGCGTTCCTGGGCGCGAGGAAGGGGTGCTCGGCGTGGCGGTCGGCGGCGCGGCGG
CGGTCGGGGGCGTGGAAGATGACGGCGTTCCAGAAGCTGGAGTTCTCGGCGGAGGACGTG
GTGGAGTGCGTGAAGGAGGACAACATCATCGGGAAGGGCGGCGCGGGGATCGTGTACCAC
GGCGTGACGCGCGGGGCGGAGCTGGCGATCAAGCGGTTGGTGGGGCGCGGCGGCGGCGAG
CACGACCGGGGGTTCTCGGCGGAGGTGACGACGCTGGGGAGGATCAGGCACCGGAACATC
GTGAGGCTGCTGGGGTTCGTGTCGAACAGGGAGACGAACCTGCTGCTGTACGAGTACATG
CCGAATGGGTCGCTGGGGGAGATGCTCCATGGCGGGAAGGGGGGGCACCTCGGGTGGGAG
GCGAGGGCGCGGGTGGCGGCGGAGGCGGCGTGCGGCCTCTGCTACCTCCACCATGACTGC
GCCCCGAGGATCATCCACCGCGACGTCAAGTCCAACAACATCCTCCTCGACTCCGCCTTC
GAGGCGCACGTCGCCGACTTCGGCCTCGCCAAGTTCCTCGGCGGCGCCACCTCCGAGTGC
ATGTCCGCCATTGCTGGCTCCTACGGCTACATCGCGCCAGAGTACGCATACACGCTGCGA
GTGGACGAGAAGAGCGACGTGTATAGCTTCGGTGTGGTGCTATTGGAGCTCATCACCGGA
CGCCGCCCCGTGGGCGGGTTCGGTGACGGCGTGGACATCGTGCACTGGGTCCGCAAGGTG
ACCGCCGAGCTGCCGGACAACTCCGACACGGCGGCCGTCCTCGCCGTGGCCGACCGCCGC
CTGACGCCGGAGCCGGTGGCGCTGATGGTGAACCTGTACAAGGTGGCCATGGCGTGCGTG
GAGGAGGCGAGCACGGCCCGGCCCACCATGCGCGAGGTCGTCCACATGCTCTCCAACCCA
AACTCGGCCCAGCCCAATAGTGGTGACCTCCTCGTCACCTTCTGA
>FON1_Wuyujing 14
ATGCCTCCTACTCTCCTCCTCCTCCTCCTCCTCCTCCCACCCTCCCTCGCCTCCCCCGAC
CGCGACATCTACGCGCTCGCCAAGCTCAAGGCGGCGCTCGTCCCATCCCCCTCCGCCACC
GCCCCACCGCCGCTCGCCGACTGGGACCCGGCCGCGACCTCCCCCGCGCACTGCACCTTC
TCCGGCGTCACCTGCGACGGCCGCTCCCGCGTCGTCGCCATCAACCTCACCGCCCTCCCG
CTCCACTCCGGCTACCTCCCGCCCGAGATCGCCCTCCTTGACTCCCTCGCCAACCTCACC
ATCGCCGCCTGCTGCCTCCCCGGCCACGTCCCCCTCGAGCTCCCCACCCTCCCCTCTCTC
CGCCACCTCAACCTCTCCAACAACAACCTTTCCGGCCACTTCCCCGTCCCCGACTCCGGC
GGTGGCGCCTCCCCCTACTTCCCCTCGCTCGAGCTCATCGACGCTTACAACAACAACCTC
TCAGGGTTGCTTCCTCCCTTCTCCGCTTCACACGCTCGCCTCCGCTACCTCCACCTCGGC
GGCAACTACTTCACCGGCGCAATCCCGGACAGCTATGGCGACCTCGCCGCGCTCGAGTAC
CTTGGACTCAACGGCAACACGCTCTCCGGCCATGTCCCCGTCTCCCTCTCCCGCCTCACC
CGCCTCCGCGAGATGTACATCGGATACTACAACCAGTACGACGGCGGCGTCCCGCCGGAG
TTCGGCGACCTCGGCGCGCTCCTCCGCCTCGACATGAGCAGCTGCAACCTCACCGGCCCC
GTCCCGCCGGAGCTCGGCCGACTCCAGCGCCTCGACACGCTCTTCCTGCAGTGGAACCGC
CTCTCCGGCGAGATACCGCCGCAGCTCGGCGATCTCAGCAGCCTCGCGTCGCTCGACCTC
TCCGTCAACGACCTCGCCGGCGAGATCCCTCCCAGCCTCGCCAACCTCTCCAACCTCAAG
CTCCTCAACCTCTTCCGGAACCACCTCCGCGGCAGCATACCGGACTTCGTCGCCGGCTTC
GCGCAGCTCGAGGTGCTGCAGCTGTGGGACAACAACCTCACCGGCAACATCCCCGCCGGG
CTCGGGAAGAACGGCCGCCTCAAGACGCTCGACCTGGCCACCAACCACCTCACCGGCCCC
ATCCCGGCGGACCTCTGCGCCGGCCGGCGGCTGGAGATGCTCGTGCTCATGGAGAACGGC
CTGTTCGGCCCCATCCCGGACTCGCTCGGCGACTGCAAGACGCTCACGCGCGTCCGCCTC
GCCAAGAACTTCTTGACCGGCCCGGTTCCCGCCGGGCTCTTCAACCTCCCGCAGGCCAAC
ATGGTGGAGCTCACCGACAACCTGCTCACCGGCGAGCTCCCGGACGTGATCGGCGGCGAC
AAGATCGGCATGCTGCTGCTGGGGAACAATGGGATCGGTGGCCGCATCCCTCCGGCCATC
GGCAACCTCCCGGCGCTGCAGACGCTGTCGCTGGAGTCCAACAACTTCTCCGGAGCGCTG
CCACCGGAGATCGGCAATCTCAAGAACCTGTCCAGGCTCAACGTCAGCGGCAACGCGCTC
ACCGGCGCCATTCCAGACGAGCTCATCCGCTGCGCCTCCCTCGCCGCCGTCGACCTCAGC
CGTAACGGCTTCTCCGGCGAGATACCGGAGAGCATCACGTCGCTCAAGATACTGTGCACG
CTGAACGTGTCCAGGAACAGGCTCACCGGCGAGCTCCCGCCGGAGATGTCCAACATGACG
AGCCTCACGACGCTCGACGTGTCGTACAACAGCCTCTCGGGCCCCGTGCCGATGCAGGGG
CAGTTCTTGGTGTTCAACGAGAGCTCGTTCGTCGGCAACCCGGGGCTGTGCGGCGGCCCC
GTGGCCGACGCGTGCCCTCCGTCCATGGCCGGCGGCGGCGGCGGCGCGGGGTCCCAGCTG
CGGCTGCGGTGGGACTCGAAGAAGATGCTGGTGGCGCTGGTGGCGGCGTTCGCGGCGGTG
GCGGTGGCGTTCCTGGGCGCGAGGAAGGGGTGCTCGGCGTGGCGGTCGGCGGCGCGGCGG
CGGTCGGGGGCGTGGAAGATGACGGCGTTCCAGAAGCTGGAGTTCTCGGCGGAGGACGTG
GTGGAGTGCGTGAAGGAGGACAACATCATCGGGAAGGGCGGCGCGGGGATCGTGTACCAC
GGCGTGACGCGCGGGGCGGAGCTGGCGATCAAGCGGTTGGTGGGGCGCGGCGGCGGCGAG
CACGACCGGGGGTTCTCGGCGGAGGTGACGACGCTGGGGAGGATCAGGCACCGGAACATC
GTGAGGCTGCTGGGGTTCGTGTCGAACAGGGAGACGAACCTGCTGCTGTACGAGTACATG
CCGAATGGGTCGCTGGGGGAGATGCTCCATGGCGGGAAGGGGGGGCACCTCGGGTGGGAG
GCGAGGGCGCGGGTGGCGGCGGAGGCGGCGTGCGGCCTCTGCTACCTCCACCATGACTGC
GCCCCGAGGATCATCCACCGCGACGTCAAGTCCAACAACATCCTCCTCGACTCCGCCTTC
GAGGCGCACGTCGCCGACTTCGGCCTCGCCAAGTTCCTCGGCGGCGCCACCTCCGAGTGC
ATGTCCGCCATTGCTGGCTCCTACGGCTACATCGCGCCAGAGTACGCATACACGCTGCGA
GTGGACGAGAAGAGCGACGTGTATAGCTTCGGTGTGGTGCTATTGGAGCTCATCACCGGA
CGCCGCCCCGTGGGCGGGTTCGGTGACGGCGTGGACATCGTGCACTGGGTCCGCAAGGTG
ACCGCCGAGCTGCCGGACAACTCCGACACGGCGGCCGTCCTCGCCGTGGCCGACCGCCGC
CTGACGCCGGAGCCGGTGGCGCTGATGGTGAACCTGTACAAGGTGGCCATGGCGTGCGTG
GAGGAGGCGAGCACGGCCCGGCCCACCATGCGCGAGGTCGTCCACATGCTCTCCAACCCA
AACTCGGCCCAGCCCAATAGTGGTGACCTCCTCGTCACCTTCTGA
>FON1_BPI76(nonsensitive)
ATGCCTCCTACTCTCCTCTTCCTCCTCCTCCTCCTCCCACCCTCCCTCGCCTCCCCCGAC
CGCGACATCTACGCGCTCGCCAAGCTCAAGGCGGCGCTCGTCCCATCCCCCTCCGCCACC
GCCCCACCGCCGCTCGCCGACTGGGACCCGGCCGCGACCTCCCCCGCGCACTGCACCTTC
TCCGGCGTCACCTGCGACGGCCGCTCCCGCGTCGTCGCCATCAACCTCACCGCCCTCCCG
CTCCACTTCGGCTACCTCCCGCCCGAGATCGCCCTCCTTGACTCCCTCGCCAACCTCACC
ATCGCCGCCTGCTGCCTCCCCGGCCACGTCCCCCTCGAGCTCCCCACCCTTCCCTCTCTC
CGCCACCTCAACCTCTCCAACAACAACCTTTCCGGCCACTTCCCCGTCCCCGACTCCGGC
GATGGCGCCTCCCCCTACTTCCCCTCGCTCGAGCTCATCGACGCTTACAACAACAACCTC
TCAGGGTTGCTTCCTCCCTTCTCCGCTTCACACGCTCGCCTCCGCTACCTCCACCTCGGC
GGCAACTACTTCACCGGCGCAATCCCAGACAGCTATGGCGACCTCGCCGCGCTCGAGTAC
CTTGGACTCAACGGCAACACGCTCTCCGGCCATGTCCCCGTCTCCCTCTCCCGCCTCACC
CGCCTCCGCGAGATGTACATCGGATACTACAACCAGTACGACGGCGGCGTCCCGCCGGAG
TTCGGCGACCTCGGCGCGCTCGTCCGCCTCGACATGAGCAGCTGCAACCTCACCGGCTCC
GTCCCGCCGGAGCTCGGCCGACTCCAGCGCCTCGACACGCTCTTCCTGCAGTGGAACCGC
CTCTCCGGCGAGATACCGCCGCAGCTCGGCGATCTCAGCAGCCTCGCGTCGCTCGACCTC
TCCGTCAACGACCTCGCCGGCGAGATCCCTCCCAGCCTCGCCAACCTCTCCAACCTCAAG
CTCCTCAACCTCTTCCGGAACCACCTCCGCGGCAGCATACCGGACTTCGTCGCCGGCTTC
GCGCAGCTCGAGGTGCTGCAGCTGTGGGACAACAACCTCACCGGCAACATCCCCGCCGGG
CTCGGGAAGAACGGCCGCCTCAAGACGCTCGACCTGGCCACCAACCACCTCACCGGCCCC
ATCCCGGCGGACCTCTGCGCCGGCCGGCGGCTGGAGATGCTCGTGCTCATGGAGAACGGC
CTGTTCGGCCCCATCCCGGACTCGCTCGGCGACTGCAAGACGCTCACGCGCGTCCGCCTC
GCCAAGAACTTCTTGACCGGCCCGGTTCCCGCCGGGCTCTTCAACCTCCCGCAGGCCAAC
ATGGTGGAGCTCACCGACAACCTGCTCACCGGCGAGCTCCCGGACGTGATCGGCGGCGAC
AAGATCGGCATGCTGCTGCTGGGGAACAATGGGATCGGTGGCCGCATCCCTCCGGCCATC
GGCAACCTCCCGGCGCTGCAGACGCTGTCGCTGGAGTCCAACAACTTCTCCGGAGCGCTG
CCGCCGGAGATCGGCAATCTCAAGAACCTGTCCAGGCTCAACGTCAGCGGCAACGCGCTC
ACCGGCGCCATTCCAGACGAGCTCATCCGCTGCGCCTCCCTCGCCGCCGTCGACCTCAGC
CGTAACGGCTTCTCCGGCGAGATACCGGAGAGCATCACGTCGCTCAAGATACTGTGCACG
CTGAACGTGTCCAGGAACAGGCTCACCGGCGAGCTCCCGCCGGAGATGTCCAACATGACG
AGCCTCACGACGCTCGACGTGTCGTACAACAGCCTCTCGGGCCCCGTGCCGATGCAGGGG
CAGTTCTTGGTGTTCAACGAGAGCTCGTTCGTCGGCAACCCGGGGCTGTGCGGCGGCCCC
GTGGCTGACGCGTGCCCTCCGTCCATGGCCGGCGGCGGCGGCGGCGCGGGGTCCCAGCTG
CGGCTGCGGTGGGACTCGAAGAAGATGCTGGTGGCGCTGGTGGCGGCGTTCGCGGCGGTG
GCGGTGGCGTTCCTGGGCGCGAGGAAGGGGTGCTCGGCGTGGCGGTCGGCGGCGCGGCGG
CGGTCGGGGGCGTGGAAGATGACGGCGTTCCAGAAGCTGGAGTTCTCGGCGGAGGACGTG
GTGGAGTGCGTGAAGGAGGACAACATCATCGGGAAGGGCGGCGCGGGGATCGTGTACCAC
GGCGTGACGCGCGGGGCGGAGCTGGCGATCAAGCGGCTGGTGGGGCGCGGCGGCGGCGAG
CACGACCGGGGGTTCTCGGCGGAGGTGACGACGCTGGGGAGGATCAGGCACCGGAACATC
GTGAGGCTGCTGGGGTTCGTGTCGAACAGGGAGACGAACCTGCTGCTGTACGAGTACATG
CCGAATGGGTCGCTGGGGGAGATGCTCCATGGCGGGAAGGGGGGGCACCTCGGGTGGGAG
GCGAGGGCGCGGGTGGCGGCGGAGGCGGCGTGCGGCCTCTGCTACCTCCACCATGACTGC
GCCCCGAGGATCATCCACCGCGACGTCAAGTCCAACAACATCCTCCTCGACTCCGCCTTC
GAGGCGCACGTCGCCGACTTCGGCCTCGCCAAGTTCCTCGGCGGCGCCACCTCCGAGTGC
ATGTCCGCCATTGCTGGCTCCTACGGCTACATCGCGCCAGAGTACGCATACACGCTGCGA
GTGGACGAGAAGAGCGACGTGTATAGCTTCGGTGTGGTGTTACTGGAGCTCATCACCGGA
CGCCGCCCCGTGGGCGGGTTCGGTGACGGCGTGGACATCGTGCACTGGGTCCGCAAGGTG
ACCGCCGAGCTGCCGGACAACTCCGACACGGCGGCCGTCCTCGCCGTGGCCGACCGCCGC
CTGACGCCGGAGCCGGTGGCGCTGATGGTGAACCTGTACAAGGTGGCCATGGCGTGCGTG
GAGGAGGCGAGCACGGCCCGGCCCACCATGCGCGAGGTCGTCCACATGCTCTCCAACCCA
AACTCGGCCCAGCCCAATAGTGGTGACCTCCTCGTCACCTTCTGA
>FON1_Cisadane
ATGCCTCCTACTCTCCTCTTCCTCCTCCTCCTCCTCCCACCCTCCCTCGCCTCCCCCGAC
CGCGACATCTACGCGCTCGCCAAGCTCAAGGCGGCGCTCGTCCCATCCCCCTCCGCCACC
GCCCCACCGCCGCTCGCCGACTGGGACCCGGCCGCGACCTCCCCCGCGCACTGCACCTTC
TCCGGCGTCACCTGCGACGGCCGCTCCCGCGTCGTCGCCATCAACCTCACCGCCCTCCCG
CTCCACTTCGGCTACCTCCCGCCCGAGATCGCCCTCCTTGACTCCCTCGCCAACCTCACC
ATCGCCGCCTGCTGCCTCCCCGGCCACGTCCCCCTCGAGCTCCCCACCCTCCCCTCTCTC
CGCCACCTCAACCTCTCCAACAACAACCTTTCCGGCCACTTCCCCGTCCCCGACTCCGGC
GATGGCGCCTCCCCCTACTTCCCCTCGCTCGAGCTCATCGACGCTTACAACAACAACCTC
TCAGGGTTGCTTCCTCCCTTCTCCGCTTCACACGCTCGCCTCCGCTACCTCCACCTCGGC
GGCAACTACTTCACCGGCGCAATCCCGGACAGCTATGGCGACCTCGCCGCGCTCGAGTAC
CTTGGACTCAACGGCAACACGCTCTCCGGCCATGTCCCCGTCTCCCTCTCCCGCCTCACC
CGCCTCCGCGAGATGTACATCGGATACTACAACCAGTACGACGGCGGCGTCCCGCCGGAG
TTCGGCGACCTCGGCGCGCTCGTCCGCCTCGACATGAGCAGCTGCAACCTCACCGGCCCC
GTCCCGCCGGAGCTCGGCCGACTCCAGCGCCTCGACACGCTCTTCCTGCAGTGGAACCGC
CTCTCCGGCGAGATACCGCCGCAGCTCGGCGATCTCAGCAGCCTCGCGTCGCTCGACCTC
TCCGTCAACGACCTCGCCGGCGAGATCCCTCCCAGCCTCGCCAACCTCTCCAACCTCAAG
CTCCTCAACCTCTTCCGGAACCACCTCCGCGGCAGCATACCGGACTTCGTCGCCGGCTTC
GCGCAGCTCGAGGTGCTGCAGCTGTGGGACAACAACCTCACGGGCAACATCCCCGCCGGG
CTCGGGAAGAACGGCCGCCTCAAGACGCTCGACCTGGCCACCAACCACCTCACCGGCCCC
ATCCCGGCGGACCTCTGCGCCGGCCGGCGGCTGGAGATGCTCGTGCTCATGGAGAACGGC
CTGTTCGGCCCCATCCCGGACTCGCTCGGCGACTGCAAGACGCTCACGCGCGTCCGCCTC
GCCAAGAACTTCTTGACCGGCCCGGTTCCCGCCGGGCTCTTCAACCTCCCGCAGGCCAAC
ATGGTGGAGCTCACCGACAACCTGCTCATCGGCGAGCTCCCGGACGTGATCGGCGGCGAC
AAGATCGGCATGCTGCTGCTGGGGAACAATGGGATCGGTGGCCGCATCCCTCCGGCCATC
GGCAACCTCCCGGCGCTGCAGACGCTGTCGCTGGAGTCCAACAACTTCTCCGGAGCGCTG
CCGCCGGAGATCGGCAATCTCAAGAACCTGTCCAGGCTCAACGTCAGCGGCAACGCGCTC
ACCGGCGCCATTCCAGACGAGCTCATCCGCTGCGCCTCCCTCGCCGCCGTCGACCTCAGC
CGTAACGGCTTCTCCGGCGAGATACCGGAGAGCATCACGTCGCTCAAGATACTGTGCACG
CTGAACGTGTCCAGGAACAGGCTCACCGGCGAGCTCCCGCCGGAGATGTCCAACATGACG
AGCCTCACGACGCTCGACGTGTCGTACAACAGCCTCTCGGGCCCCGTGCCGATGCAGGGG
CAGTTCTTGGTGTTCAACGAGAGCTCGTTCGTCGGCAACCCGGGGCTGTGCGGCGGCCCC
GTGGCTGACGCGTGCCCTCCGTCCATGGCCGGCGGCGGCGGCGGCGCGGGGTCCCAGCTG
CGGCTGCGGTGGGACTCGAAGAAGATGCTGGTGGCGCTGGTGGCGGCGTTCGCGGCGGTG
GCGGTGGCGTTCCTGGGCGCGAGGAAGGGGTGCTCGGCGTGGCGGTCGGCGGCGCGGCGG
CGGTCGGGGGCGTGGAAGATGACGGCGTTCCAGAAGCTGGAGTTCTCGGCGGAGGACGTG
GTGGAGTGCGTGAAGGAGGACAACATCATCGGGAAGGGCGGCGCGGGGATCGTGTACCAC
GGCGTGACGCGCGGGGCGGAGCTGGCGATCAAGCGGCTGGTGGGGCGCGGCGGCGGCGAG
CACGACCGGGGGTTCTCGGCGGAGGTGACGACGCTGGGGAGGATCAGGCACCGGAACATC
GTGAGGCTGCTGGGGTTCGTGTCGAACAGGGAGACGAACCTGCTGCTGTACGAGTACATG
CCGAATGGGTCGCTGGGGGAGATGCTCCATGGCGGGAAGGGGGGGCACCTCGGGTGGGAG
GCGAGGGCGCGGGTGGCGGCGGAGGCGGCGTGCGGCCTCTGCTACCTCCACCATGACTGC
GCCCCGAGGATCATCCACCGCGACGTCAAGTCCAACAACATCCTCCTCGACTCCGCCTTC
GAGGCGCACGTCGCCGACTTCGGCCTCGCCAAGTTCCTCGGCGGCGCCACCTCCGAGTGC
ATGTCCGCCATTGCTGGCTCCTACGGCTACATCGCGCCAGAGTACGCATACACGCTGCGA
GTGGACGAGAAGAGCGACGTGTATAGCTTCGGTGTGGTGCTACTGGAGCTCATCACCGGA
CGCCGCCCCGTGGGCGGGTTCGGTGACGGCGTGGACATCGTGCACTGGGTCCGCAAGGTG
ACCGCCGAGCTGCCGGACAACTCCGACACGGCGGCCGTCCTCGCCGTGGCCGACCGCCGC
CTGACGCCGGAGCCGGTGGCGCTGATGGTGAACCTGTACAAGGTGGCCATGGCGTGCGTG
GAGGAGGCGAGCACGGCCCGGCCCACCATGCGCGAGGTCGTCCACATGCTCTCCAACCCA
AACTCGGCCCAGCCCAATAGTGGTGACCTCCTCGTCACCTTCTGA
>FON1_Lemont
ATGCCTCCTACTCTCCTCTTCCTCCTCCTCCTCCTCCCACCCTCCCTCGCCTCCCCCGAC
CGCGACATCTACGCGCTCGCCAAGCTCAAGGCGGCGCTCGTCCCATCCCCCTCCGCCACC
GCCCCACCGCCGCTCGCCGACTGGGACCCGGCCGCGACCTCCCCCGCGCACTGCACCTTC
TCCGGCGTCACCTGCGACGGCCGCTCCCGCGTCGTCGCCATCAACCTCACCGCCCTCCCG
CTCCACTTCGGCTACCTCCCGCCCGAGATCGCCCTCCTTGACTCCCTCGCCAACCTCACC
ATCGCCGCCTGCTGCCTCCCCGGCCACGTCCCCCTCGAGCTCCCCACCCTTCCCTCTCTC
CGCCACCTCAACCTCTCCAACAACAACCTTTCCGGCCACTTCCCCGTCCCCGACTCCGGC
GATGGCGCCTCCCCCTACTTCCCCTCGCTCGAGCTCATCGACGCTTACAACAACAACCTC
TCAGGGTTGCTTCCTCCCTTCTCCGCTTCACACGCTCGCCTCCGCTACCTCCACCTCGGC
GGCAACTACTTCACCGGCGCAATCCCAGACAGCTATGGCGACCTCGCCGCGCTCGAGTAC
CTTGGACTCAACGGCAACACGCTCTCCGGCCATGTCCCCGTCTCCCTCTCCCGCCTCACC
CGCCTCCGCGAGATGTACATCGGATACTACAACCAGTACGACGGCGGCGTCCCGCCGGAG
TTCGGCGACCTCGGCGCGCTCGTCCGCCTCGACATGAGCAGCTGCAACCTCACCGGCTCC
GTCCCGCCGGAGCTCGGCCGACTCCAGCGCCTCGACACGCTCTTCCTGCAGTGGAACCGC
CTCTCCGGCGAGATACCGCCGCAGCTCGGCGATCTCAGCAGCCTCGCGTCGCTCGACCTC
TCCGTCAACGACCTCGCCGGCGAGATCCCTCCCAGCCTCGCCAACCTCTCCAACCTCAAG
CTCCTCAACCTCTTCCGGAACCACCTCCGCGGCAGCATACCGGACTTCGTCGCCGGCTTC
GCGCAGCTCGAGGTGCTGCAGCTGTGGGACAACAACCTCACCGGCAACATCCCCGCCGGG
CTCGGGAAGAACGGCCGCCTCAAGACGCTCGACCTGGCCACCAACCACCTCACCGGCCCC
ATCCCGGCGGACCTCTGCGCCGGCCGGCGGCTGGAGATGCTCGTGCTCATGGAGAACGGC
CTGTTCGGCCCCATCCCGGACTCGCTCGGCGACTGCAAGACGCTCACGCGCGTCCGCCTC
GCCAAGAACTTCTTGACCGGCCCGGTTCCCGCCGGGCTCTTCAACCTCCCGCAGGCCAAC
ATGGTGGAGCTCACCGACAACCTGCTCACCGGCGAGCTCCCGGACGTGATCGGCGGCGAC
AAGATCGGCATGCTGCTGCTGGGGAACAATGGGATCGGTGGCCGCATCCCTCCGGCCATC
GGCAACCTCCCGGCGCTGCAGACGCTGTCGCTGGAGTCCAACAACTTCTCCGGAGCGCTG
CCGCCGGAGATCGGCAATCTCAAGAACCTGTCCAGGCTCAACGTCAGCGGCAACGCGCTC
ACCGGCGCCATTCCAGACGAGCTCATCCGCTGCGCCTCCCTCGCCGCCGTCGACCTCAGC
CGTAACGGCTTCTCCGGCGAGATACCGGAGAGCATCACGTCGCTCAAGATACTGTGCACG
CTGAACGTGTCCAGGAACAGGCTCACCGGCGAGCTCCCGCCGGAGATGTCCAACATGACG
AGCCTCACGACGCTCGACGTGTCGTACAACAGCCTCTCGGGCCCCGTGCCGATGCAGGGG
CAGTTCTTGGTGTTCAACGAGAGCTCGTTCGTCGGCAACCCGGGGCTGTGCGGCGGCCCC
GTGGCTGACGCGTGCCCTCCGTCCATGGCCGGCGGCGGCGGCGGCGCGGGGTCCCAGCTG
CGGCTGCGGTGGGACTCGAAGAAGATGCTGGTGGCGCTGGTGGCGGCGTTCGCGGCGGTG
GCGGTGGCGTTCCTGGGCGCGAGGAAGGGGTGCTCGGCGTGGCGGTCGGCGGCGCGGCGG
CGGTCGGGGGCGTGGAAGATGACGGCGTTCCAGAAGCTGGAGTTCTCGGCGGAGGACGTG
GTGGAGTGCGTGAAGGAGGACAACATCATCGGGAAGGGCGGCGCGGGGATCGTGTACCAC
GGCGTGACGCGCGGGGCGGAGCTGGCGATCAAGCGGCTGGTGGGGCGCGGCGGCGGCGAG
CACGACCGGGGGTTCTCGGCGGAGGTGACGACGCTGGGGAGGATCAGGCACCGGAACATC
GTGAGGCTGCTGGGGTTCGTGTCGAACAGGGAGACGAACCTGCTGCTGTACGAGTACATG
CCGAATGGGTCGCTGGGGGAGATGCTCCATGGCGGGAAGGGGGGGCACCTCGGGTGGGAG
GCGAGGGCGCGGGTGGCGGCGGAGGCGGCGTGCGGCCTCTGCTACCTCCACCATGACTGC
GCCCCGAGGATCATCCACCGCGACGTCAAGTCCAACAACATCCTCCTCGACTCCGCCTTC
GAGGCGCACGTCGCCGACTTCGGCCTCGCCAAGTTCCTCGGCGGCGCCACCTCCGAGTGC
ATGTCCGCCATTGCTGGCTCCTACGGCTACATCGCGCCAGAGTACGCATACACGCTGCGA
GTGGACGAGAAGAGCGACGTGTATAGCTTCGGTGTGGTGTTACTGGAGCTCATCACCGGA
CGCCGCCCCGTGGGCGGGTTCGGTGACGGCGTGGACATCGTGCACTGGGTCCGCAAGGTG
ACCGCCGAGCTGCCGGACAACTCCGACACGGCGGCCGTCCTCGCCGTGGCCGACCGCCGC
CTGACGCCGGAGCCGGTGGCGCTGATGGTGAACCTGTACAAGGTGGCCATGGCGTGCGTG
GAGGAGGCGAGCACGGCCCGGCCCACCATGCGCGAGGTCGTCCACATGCTCTCCAACCCA
AACTCGGCCCAGCCCAATAGTGGTGACCTCCTCGTCACCTTCTGA
>FON1_Basmati375
ATGCCTCCTACTCTCCTCTTCCTCCTCCTCCTCCTCCCACCCTCCCTCGCCTCCCCCGAC
CGCGACATCTACGCGCTCGCCAAGCTCAAGGCGGCGCTCGTCCCATCCCCCTCCGCCACC
GCCCCACCGCCGCTCGCCGACTGGGACCCGGCCGCGACCTCCCCCGCGCACTGCACCTTC
TCCGGCGTCACCTGCGACGGCCGCTCCCGCGTCGTCGCCATCAACCTCACCGCCCTCCCG
CTCCACTTCGGCTACCTCCCGCCCGAGATCGCCCTCCTTGACTCCCTCGCCAACCTCACC
ATCGCCGCCTGCTGCCTCCCCGGCCACGTCCCCCTCGAGCTCCCCACCCTTCCCTCTCTC
CGCCACCTCAACCTCTCCAACAACAACCTTTCCGGCCACTTCCCCGTCCCCGACTCCGGC
GATGGCGCCTCCCCCTACTTCCCCTCGCTCGAGCTCATCGACGCTTACAACAACAACCTC
TCAGGGTTGCTTCCTCCCTTCTCCGCTTCACACGCTCGCCTCCGCTACCTCCACCTCGGC
GGCAACTACTTCACCGGCGCAATCCCAGACAGCTATGGCGACCTCGCCGCGCTCGAGTAC
CTTGGACTCAACGGCAACACGCTCTCCGGCCATGTCCCCGTCTCCCTCTCCCGCCTCACC
CGCCTCCGCGAGATGTACATCGGATACTACAACCAGTACGACGGCGGCGTCCCGCCGGAG
TTCGGCGACCTCGGCGCGCTCGTCCGCCTCGACATGAGCAGCTGCAACCTCACCGGCTCC
GTCCCGCCGGAGCTCGGCCGACTCCAGCGCCTCGACACGCTCTTCCTGCAGTGGAACCGC
CTCTCCGGCGAGATACCGCCGCAGCTCGGCGATCTCAGCAGCCTCGCGTCGCTCGACCTC
TCCGTCAACGACCTCGCCGGCGAGATCCCTCCCAGCCTCGCCAACCTCTCCAACCTCAAG
CTCCTCAACCTCTTCCGGAACCACCTCCGCGGCAGCATACCGGACTTCGTCGCCGGCTTC
GCGCAGCTCGAGGTGCTGCAGCTGTGGGACAACAACCTCACCGGCAACATCCCCGCCGGG
CTCGGGAAGAACGGCCGCCTCAAGACGCTCGACCTGGCCACCAACCACCTCACCGGCCCC
ATCCCGGCGGACCTCTGCGCCGGCCGGCGGCTGGAGATGCTCGTGCTCATGGAGAACGGC
CTGTTCGGCCCCATCCCGGACTCGCTCGGCGACTGCAAGACGCTCACGCGCGTCCGCCTC
GCCAAGAACTTCTTGACCGGCCCGGTTCCCGCCGGGCTCTTCAACCTCCCGCAGGCCAAC
ATGGTGGAGCTCACCGACAACCTGCTCACCGGCGAGCTCCCGGACGTGATCGGCGGCGAC
AAGATCGGCATGCTGCTGCTGGGGAACAATGGGATCGGTGGCCGCATCCCTCCGGCCATC
GGCAACCTCCCGGCGCTGCAGACGCTGTCGCTGGAGTCCAACAACTTCTCCGGAGCGCTG
CCGCCGGAGATCGGCAATCTCAAGAACCTGTCCAGGCTCAACGTCAGCGGCAACGCGCTC
ACCGGCGCCATTCCAGACGAGCTCATCCGCTGCGCCTCCCTCGCCGCCGTCGACCTCAGC
CGTAACGGCTTCTCCGGCGAGATACCGGAGAGCATCACGTCGCTCAAGATACTGTGCACG
CTGAACGTGTCCAGGAACAGGCTCACCGGCGAGCTCCCGCCGGAGATGTCCAACATGACG
AGCCTCACGACGCTCGACGTGTCGTACAACAGCCTCTCGGGCCCCGTGCCGATGCAGGGG
CAGTTCTTGGTGTTCAACGAGAGCTCGTTCGTCGGCAACCCGGGGCTGTGCGGCGGCCCC
GTGGCTGACGCGTGCCCTCCGTCCATGGCCGGCGGCGGCGGCGGCGCGGGGTCCCAGCTG
CGGCTGCGGTGGGACTCGAAGAAGATGCTGGTGGCGCTGGTGGCGGCGTTCGCGGCGGTG
GCGGTGGCGTTCCTGGGCGCGAGGAAGGGGTGCTCGGCGTGGCGGTCGGCGGCGCGGCGG
CGGTCGGGGGCGTGGAAGATGACGGCGTTCCAGAAGCTGGAGTTCTCGGCGGAGGACGTG
GTGGAGTGCGTGAAGGAGGACAACATCATCGGGAAGGGCGGCGCGGGGATCGTGTACCAC
GGCGTGACGCGCGGGGCGGAGCTGGCGATCAAGCGGCTGGTGGGGCGCGGCGGCGGCGAG
CACGACCGGGGGTTCTCGGCGGAGGTGACGACGCTGGGGAGGATCAGGCACCGGAACATC
GTGAGGCTGCTGGGGTTCGTGTCGAACAGGGAGACGAACCTGCTGCTGTACGAGTACATG
CCGAATGGGTCGCTGGGGGAGATGCTCCATGGCGGGAAGGGGGGGCACCTCGGGTGGGAG
GCGAGGGCGCGGGTGGCGGCGGAGGCGGCGTGCGGCCTCTGCTACCTCCACCATGACTGC
GCCCCGAGGATCATCCACCGCGACGTCAAGTCCAACAACATCCTCCTCGACTCCGCCTTC
GAGGCGCACGTCGCCGACTTCGGCCTCGCCAAGTTCCTCGGCGGCGCCACCTCCGAGTGC
ATGTCCGCCATTGCTGGCTCCTACGGCTACATCGCGCCAGAGTACGCATACACGCTGCGA
GTGGACGAGAAGAGCGACGTGTATAGCTTCGGTGTGGTGTTACTGGAGCTCATCACCGGA
CGCCGCCCCGTGGGCGGGTTCGGTGACGGCGTGGACATCGTGCACTGGGTCCGCAAGGTG
ACCGCCGAGCTGCCGGACAACTCCGACACGGCGGCCGTCCTCGCCGTGGCCGACCGCCGC
CTGACGCCGGAGCCGGTGGCGCTGATGGTGAACCTGTACAAGGTGGCCATGGCGTGCGTG
GAGGAGGCGAGCACGGCCCGGCCCACCATGCGCGAGGTCGTCCACATGCTCTCCAACCCA
AACTCGGCCCAGCCCAATAGTGGTGACCTCCTCGTCACCTTCTGA
>FON1_Jhona 349
ATGCCTCCTACTCTCCTCTTCCTCCTCCTCCTCCTCCCACCCTCCCTCGCCTCCCCCGAC
CGCGACATCTACGCGCTCGCCAAGCTCAAGGCGGCGCTCGTCCCATCCCCCTCCGCCACC
GCCCCACCGCCGCTCGCCGACTGGGACCCGGCCGCGACCTCCCCCGCGCACTGCACCTTC
TCCGGCGTCACCTGCGACGGCCGCTCCCGCGTCGTCGCCATCAACCTCACCGCCCTCCCG
CTCCACTTCGGCTACCTCCCGCCCGAGATCGCCCTCCTTGACTCCCTCGCCAACCTCACC
ATCGCCGCCTGCTGCCTCCCCGGCCACGTCCCCCTCGAGCTCCCCACCCTCCCCTCTCTC
CGCCACCTCAACCTCTCCAACAACAACCTTTCCGGCCACTTCCCCGTCCCCGACTCCGGC
GATGGCGCCTCCCCCTACTTCCCCTCGCTCGAGCTCATCGACGCTTACAACAACAACCTC
TCAGGGTTGCTTCCTCCCTTCTCCGCTTCACACGCTCGCCTCCGCTACCTCCACCTCGGC
GGCAACTACTTCACCGGCGCAATCCCGGACAGCTATGGCGACCTCGCCGCGCTCGAGTAC
CTTGGACTCAACGGCAACACGCTCTCCGGCCATGTCCCCGTCTCCCTCTCCCGCCTCACC
CGCCTCCGCGAGATGTACATCGGATACTACAACCAGTACGACGGCGGCGTCCCGCCGGAG
TTCGGCGACCTCGGCGCGCTCGTCCGCCTCGACATGAGCAGCTGCAACCTCACCGGCCCC
GTCCCGCCGGAGCTCGGCCGACTCCAGCGCCTCGACACGCTCTTCCTGCAGTGGAACCGC
CTCTCCGGCGAGATACCGCCGCAGCTCGGCGATCTCAGCAGCCTCGCGTCGCTCGACCTC
TCCGTCAACGACCTCGCCGGCGAGATCCCTCCCAGCCTCGCCAACCTCTCCAACCTCAAG
CTCCTCAACCTCTTCCGGAACCACCTCCGCGGCAGCATACCGGACTTCGTCGCCGGCTTC
GCGCAGCTCGAGGTGCTGCAGCTGTGGGACAACAACCTCACCGGCAACATCCCCGCCGGG
CTCGGGAAGAACGGCCGCCTCAAGACGCTCGACCTGGCCACCAACCACCTCACCGGCCCC
ATCCCGGCGGACCTCTGCGCCGGCCGGCGGCTGGAGATGCTCGTGCTCATGGAGAACGGC
CTGTTCGGCCCCATCCCGGACTCGCTCGGCGACTGCAAGACGCTCACGCGCGTCCGCCTC
GCCAAGAACTTCTTGACCGGCCCGGTTCCCGCCGGGCTCTTCAACCTCCCGCAGGCCAAC
ATGGTGGAGCTCACCGACAACCTGCTCATCGGCGAGCTCCCGGACGTGATCGGCGGCGAC
AAGATCGGCATGCTGCTGCTGGGGAACAATGGGATCGGTGGCCGCATCCCTCCGGCCATC
GGCAACCTCCCGGCGCTGCAGACGCTGTCGCTGGAGTCCAACAACTTCTCCGGAGCGCTG
CCGCCGGAGATCGGCAATCTCAAGAACCTGTCCAGGCTCAACGTCAGCGGCAACGCGCTC
ACCGGCGCCATTCCAGACGAGCTCATCCGCTGCGCCTCCCTCGCCGCCGTCGACCTCAGC
CGTAACGGCTTCTCCGGCGAGATACCGGAGAGCATCACGTCGCTCAAGATACTGTGCACG
CTGAACGTGTCCAGGAACAGGCTCACCGGCGAGCTCCCGCCGGAGATGTCCAACATGACG
AGCCTCACGACGCTCGACGTGTCGTACAACAGCCTCTCGGGCCCCGTGCCGATGCAGGGG
CAGTTCTTGGTGTTCAACGAGAGCTCGTTCGTCGGCAACCCGGGGCTGTGCGGCGGCCCC
GTGGCTGACGCGTGCCCTCCGTCCATGGCCGGCGGCGGCGGCGGCGCGGGGTCCCAGCTG
CGGCTGCGGTGGGACTCGAAGAAGATGCTGGTGGCGCTGGTGGCGGCGTTCGCGGCGGTG
GCGGTGGCGTTCCTGGGCGCGAGGAAGGGGTGCTCGGCGTGGCGGTCGGCGGCGCGGCGG
CGGTCGGGGGCGTGGAAGATGACGGCGTTCCAGAAGCTGGAGTTCTCGGCGGAGGACGTG
GTGGAGTGCGTGAAGGAGGACAACATCATCGGGAAGGGCGGCGCGGGGATCGTGTACCAC
GGCGTGACGCGCGGGGCGGAGCTGGCGATCAAGCGGCTGGTGGGGCGCGGCGGCGGCGAG
CACGACCGGGGGTTCTCGGCGGAGGTGACGACGCTGGGGAGGATCAGGCACCGGAACATC
GTGAGGCTGCTGGGGTTCGTGTCGAACAGGGAGACGAACCTGCTGCTGTACGAGTACATG
CCGAATGGGTCGCTGGGGGAGATGCTCCATGGCGGGAAGGGGGGGCACCTCGGGTGGGAG
GCGAGGGCGCGGGTGGCGGCGGAGGCGGCGTGCGGCCTCTGCTACCTCCACCATGACTGC
GCCCCGAGGATCATCCACCGCGACGTCAAGTCCAACAACATCCTCCTCGACTCCGCCTTC
GAGGCGCACGTCGCCGACTTCGGCCTCGCCAAGTTCCTCGGCGGCGCCACCTCCGAGTGC
ATGTCCGCCATTGCTGGCTCCTACGGCTACATCGCGCCAGAGTACGCATACACGCTGCGA
GTGGACGAGAAGAGCGACGTGTATAGCTTCGGTGTGGTGCTACTGGAGCTCATCACCGGA
CGCCGCCCCGTGGGCGGGTTCGGTGACGGCGTGGACATCGTGCACTGGGTCCGCAAGGTG
ACCGCCGAGCTGCCGGACAACTCCGACACGGCGGCCGTCCTCGCCGTGGCCGACCGCCGC
CTGACGCCGGAGCCGGTGGCGCTGATGGTGAACCTGTACAAGGTGGCCATGGCGTGCGTG
GAGGAGGCGAGCACGGCCCGGCCCACCATGCGCGAGGTCGTCCACATGCTCTCCAACCCA
AACTCGGCCCAGCCCAATAGTGGTGACCTCCTCGTCACCTTCTGA
>FON1_NurienBulu
ATGCCTCCTACTCTCCTCTTCCTCCTCCTCCTCCTCCCACCCTCCCTCGCCTCCCCCGAC
CGCGACATCTACGCGCTCGCCAAGCTCAAGGCGGCGCTCGTCCCATCCCCCTCCGCCACC
GCCCCACCGCCGCTCGCCGACTGGGACCCGGCCGCGACCTCCCCCGCGCACTGCACCTTC
TCCGGCGTCACCTGCGACGGCCGCTCCCGCGTCGTCGCCATCAACCTCACCGCCCTCCCG
CTCCACTTCGGCTACCTCCCGCCCGAGATCGCCCTCCTTGACTCCCTCGCCAACCTCACC
ATCGCCGCCTGCTGCCTCCCCGGCCACGTCCCCCTCGAGCTCCCCACCCTTCCCTCTCTC
CGCCACCTCAACCTCTCCAACAACAACCTTTCCGGCCACTTCCCCGTCCCCGACTCCGGC
GATGGCGCCTCCCCCTACTTCCCCTCGCTCGAGCTCATCGACGCTTACAACAACAACCTC
TCAGGGTTGCTTCCTCCCTTCTCCGCTTCACACGCTCGCCTCCGCTACCTCCACCTCGGC
GGCAACTACTTCACCGGCGCAATCCCAGACAGCTATGGCGACCTCGCCGCGCTCGAGTAC
CTTGGACTCAACGGCAACACGCTCTCCGGCCATGTCCCCGTCTCCCTCTCCCGCCTCACC
CGCCTCCGCGAGATGTACATCGGATACTACAACCAGTACGACGGCGGCGTCCCGCCGGAG
TTCGGCGACCTCGGCGCGCTCGTCCGCCTCGACATGAGCAGCTGCAACCTCACCGGCTCC
GTCCCGCCGGAGCTCGGCCGACTCCAGCGCCTCGACACGCTCTTCCTGCAGTGGAACCGC
CTCTCCGGCGAGATACCGCCGCAGCTCGGCGATCTCAGCAGCCTCGCGTCGCTCGACCTC
TCCGTCAACGACCTCGCCGGCGAGATCCCTCCCAGCCTCGCCAACCTCTCCAACCTCAAG
CTCCTCAACCTCTTCCGGAACCACCTCCGCGGCAGCATACCGGACTTCGTCGCCGGCTTC
GCGCAGCTCGAGGTGCTGCAGCTGTGGGACAACAACCTCACCGGCAACATCCCCGCCGGG
CTCGGGAAGAACGGCCGCCTCAAGACGCTCGACCTGGCCACCAACCACCTCACCGGCCCC
ATCCCGGCGGACCTCTGCGCCGGCCGGCGGCTGGAGATGCTCGTGCTCATGGAGAACGGC
CTGTTCGGCCCCATCCCGGACTCGCTCGGCGACTGCAAGACGCTCACGCGCGTCCGCCTC
GCCAAGAACTTCTTGACCGGCCCGGTTCCCGCCGGGCTCTTCAACCTCCCGCAGGCCAAC
ATGGTGGAGCTCACCGACAACCTGCTCACCGGCGAGCTCCCGGACGTGATCGGCGGCGAC
AAGATCGGCATGCTGCTGCTGGGGAACAATGGGATCGGTGGCCGCATCCCTCCGGCCATC
GGCAACCTCCCGGCGCTGCAGACGCTGTCGCTGGAGTCCAACAACTTCTCCGGAGCGCTG
CCGCCGGAGATCGGCAATCTCAAGAACCTGTCCAGGCTCAACGTCAGCGGCAACGCGCTC
ACCGGCGCCATTCCAGACGAGCTCATCCGCTGCGCCTCCCTCGCCGCCGTCGACCTCAGC
CGTAACGGCTTCTCCGGCGAGATACCGGAGAGCATCACGTCGCTCAAGATACTGTGCACG
CTGAACGTGTCCAGGAACAGGCTCACCGGCGAGCTCCCGCCGGAGATGTCCAACATGACG
AGCCTCACGACGCTCGACGTGTCGTACAACAGCCTCTCGGGCCCCGTGCCGATGCAGGGG
CAGTTCTTGGTGTTCAACGAGAGCTCGTTCGTCGGCAACCCGGGGCTGTGCGGCGGCCCC
GTGGCTGACGCGTGCCCTCCGTCCATGGCCGGCGGCGGCGGCGGCGCGGGGTCCCAGCTG
CGGCTGCGGTGGGACTCGAAGAAGATGCTGGTGGCGCTGGTGGCGGCGTTCGCGGCGGTG
GCGGTGGCGTTCCTGGGCGCGAGGAAGGGGTGCTCGGCGTGGCGGTCGGCGGCGCGGCGG
CGGTCGGGGGCGTGGAAGATGACGGCGTTCCAGAAGCTGGAGTTCTCGGCGGAGGACGTG
GTGGAGTGCGTGAAGGAGGACAACATCATCGGGAAGGGCGGCGCGGGGATCGTGTACCAC
GGCGTGACGCGCGGGGCGGAGCTGGCGATCAAGCGGCTGGTGGGGCGCGGCGGCGGCGAG
CACGACCGGGGGTTCTCGGCGGAGGTGACGACGCTGGGGAGGATCAGGCACCGGAACATC
GTGAGGCTGCTGGGGTTCGTGTCGAACAGGGAGACGAACCTGCTGCTGTACGAGTACATG
CCGAATGGGTCGCTGGGGGAGATGCTCCATGGCGGGAAGGGGGGGCACCTCGGGTGGGAG
GCGAGGGCGCGGGTGGCGGCGGAGGCGGCGTGCGGCCTCTGCTACCTCCACCATGACTGC
GCCCCGAGGATCATCCACCGCGACGTCAAGTCCAACAACATCCTCCTCGACTCCGCCTTC
GAGGCGCACGTCGCCGACTTCGGCCTCGCCAAGTTCCTCGGCGGCGCCACCTCCGAGTGC
ATGTCCGCCATTGCTGGCTCCTACGGCTACATCGCGCCAGAGTACGCATACACGCTGCGA
GTGGACGAGAAGAGCGACGTGTATAGCTTCGGTGTGGTGTTACTGGAGCTCATCACCGGA
CGCCGCCCCGTGGGCGGGTTCGGTGACGGCGTGGACATCGTGCACTGGGTCCGCAAGGTG
ACCGCCGAGCTGCCGGACAACTCCGACACGGCGGCCGTCCTCGCCGTGGCCGACCGCCGC
CTGACGCCGGAGCCGGTGGCGCTGATGGTGAACCTGTACAAGGTGGCCATGGCGTGCGTG
GAGGAGGCGAGCACGGCCCGGCCCACCATGCGCGAGGTCGTCCACATGCTCTCCAACCCA
AACTCGGCCCAGCCCAATAGTGGTGACCTCCTCGTCACCTTCTGA
>FON1_Aus Jhari
ATGCCTCCTACTCTCCTCTTCCTCCTCCTCCTCCTCCCACCCTCCCTCGCCTCCCCCGAC
CGCGACATCTACGCGCTCGCCAAGCTCAAGGCGGCGCTCGTCCCATCCCCCTCCGCCACC
GCCCCACCGCCGCTCGCCGACTGGGACCCGGCCGCGACCTCCCCCGCGCACTGCACCTTC
TCCGGCGTCACCTGCGACGGCCGCTCCCGCGTCGTCGCCATCAACCTCACCGCCCTCCCG
CTCCACTTCGGCTACCTCCCGCCCGAGATCGCCCTCCTTGACTCCCTCGCCAACCTCACC
ATCGCCGCCTGCTGCCTCCCCGGCCACGTCCCCCTCGAGCTCCCCACCCTCCCCTCTCTC
CGCCACCTCAACCTCTCCAACAACAACCTTTCCGGCCACTTCCCCGTCCCCGACTCCGGC
GATGGCGCCTCCCCCTACTTCCCCTCGCTCGAGCTCATCGACGCTTACAACAACAACCTC
TCAGGGTTGCTTCCTCCCTTCTCCGCTTCACACGCTCGCCTCCGCTACCTCCACCTCGGC
GGCAACTACTTCACCGGCGCAATCCCGGACAGCTATGGCGACCTCGCCGCGCTCGAGTAC
CTTGGACTCAACGGCAACACGCTCTCCGGCCATGTCCCCGTCTCCCTCTCCCGCCTCACC
CGCCTCCGCGAGATGTACATCGGATACTACAACCAGTACGACGGCGGCGTCCCGCCGGAG
TTCGGCGACCTCGGCGCGCTCGTCCGCCTCGACATGAGCAGCTGCAACCTCACCGGCCCC
GTCCCGCCGGAGCTCGGCCGACTCCAGCGCCTCGACACGCTCTTCCTGCAGTGGAACCGC
CTCTCCGGCGAGATACCGCCGCAGCTCGGCGATCTCAGCAGCCTCGCGTCGCTCGACCTC
TCCGTCAACGACCTCGCCGGCGAGATCCCTCCCAGCCTCGCCAACCTCTCCAACCTCAAG
CTCCTCAACCTCTTCCGGAACCACCTCCGCGGCAGCATACCGGACTTCGTCGCCGGCTTC
GCGCAGCTCGAGGTGCTGCAGCTGTGGGACAACAACCTCACGGGCAACATCCCCGCCGGG
CTCGGGAAGAACGGCCGCCTCAAGACGCTCGACCTGGCCACCAACCACCTCACCGGCCCC
ATCCCGGCGGACCTCTGCGCCGGCCGGCGGCTGGAGATGCTCGTGCTCATGGAGAACGGC
CTGTTCGGCCCCATCCCGGACTCGCTCGGCGACTGCAAGACGCTCACGCGCGTCCGCCTC
GCCAAGAACTTCTTGACCGGCCCGGTTCCCGCCGGGCTCTTCAACCTCCCGCAGGCCAAC
ATGGTGGAGCTCACCGACAACCTGCTCATCGGCGAGCTCCCGGACGTGATCGGCGGCGAC
AAGATCGGCATGCTGCTGCTGGGGAACAATGGGATCGGTGGCCGCATCCCTCCGGCCATC
GGCAACCTCCCGGCGCTGCAGACGCTGTCGCTGGAGTCCAACAACTTCTCCGGAGCGCTG
CCGCCGGAGATCGGCAATCTCAAGAACCTGTCCAGGCTCAACGTCAGCGGCAACGCGCTC
ACCGGCGCCATTCCAGACGAGCTCATCCGCTGCGCCTCCCTCGCCGCCGTCGACCTCAGC
CGTAACGGCTTCTCCGGCGAGATACCGGAGAGCATCACGTCGCTCAAGATACTGTGCACG
CTGAACGTGTCCAGGAACAGGCTCACCGGCGAGCTCCCGCCGGAGATGTCCAACATGACG
AGCCTCACGACGCTCGACGTGTCGTACAACAGCCTCTCGGGCCCCGTGCCGATGCAGGGG
CAGTTCTTGGTGTTCAACGAGAGCTCGTTCGTCGGCAACCCGGGGCTGTGCGGCGGCCCC
GTGGCTGACGCGTGCCCTCCGTCCATGGCCGGCGGCGGCGGCGGCGCGGGGTCCCAGCTG
CGGCTGCGGTGGGACTCGAAGAAGATGCTGGTGGCGCTGGTGGCGGCGTTCGCGGCGGTG
GCGGTGGCGTTCCTGGGCGCGAGGAAGGGGTGCTCGGCGTGGCGGTCGGCGGCGCGGCGG
CGGTCGGGGGCGTGGAAGATGACGGCGTTCCAGAAGCTGGAGTTCTCGGCGGAGGACGTG
GTGGAGTGCGTGAAGGAGGACAACATCATCGGGAAGGGCGGCGCGGGGATCGTGTACCAC
GGCGTGACGCGCGGGGCGGAGCTGGCGATCAAGCGGCTGGTGGGGCGCGGCGGCGGCGAG
CACGACCGGGGGTTCTCGGCGGAGGTGACGACGCTGGGGAGGATCAGGCACCGGAACATC
GTGAGGCTGCTGGGGTTCGTGTCGAACAGGGAGACGAACCTGCTGCTGTACGAGTACATG
CCGAATGGGTCGCTGGGGGAGATGCTCCATGGCGGGAAGGGGGGGCACCTCGGGTGGGAG
GCGAGGGCGCGGGTGGCGGCGGAGGCGGCGTGCGGCCTCTGCTACCTCCACCATGACTGC
GCCCCGAGGATCATCCACCGCGACGTCAAGTCCAACAACATCCTCCTCGACTCCGCCTTC
GAGGCGCACGTCGCCGACTTCGGCCTCGCCAAGTTCCTCGGCGGCGCCACCTCCGAGTGC
ATGTCCGCCATTGCTGGCTCCTACGGCTACATCGCGCCAGAGTACGCATACACGCTGCGA
GTGGACGAGAAGAGCGACGTGTATAGCTTCGGTGTGGTGCTACTGGAGCTCATCACCGGA
CGCCGCCCCGTGGGCGGGTTCGGTGACGGCGTGGACATCGTGCACTGGGTCCGCAAGGTG
ACCGCCGAGCTGCCGGACAACTCCGACACGGCGGCCGTCCTCGCCGTGGCCGACCGCCGC
CTGACGCCGGAGCCGGTGGCGCTGATGGTGAACCTGTACAAGGTGGCCATGGCGTGCGTG
GAGGAGGCGAGCACGGCCCGGCCCACCATGCGCGAGGTCGTCCACATGCTCTCCAACCCA
AACTCGGCCCAGCCCAATAGTGGTGACCTCCTCGTCACCTTCTGA
>FON1_SadaBoro
ATGCCTCCTACTCTCCTCTTCCTCCTCCTCCTCCTCCCACCCTCCCTCGCCTCCCCCGAC
CGCGACATCTACGCGCTCGCCAAGCTCAAGGCGGCGCTCGTCCCATCCCCCTCCGCCACC
GCCCCACCGCCGCTCGCCGACTGGGACCCGGCCGCGACCTCCCCCGCGCACTGCACCTTC
TCCGGCGTCACCTGCGACGGCCGCTCCCGCGTCGTCGCCATCAACCTCACCGCCCTCCCG
CTCCACTTCGGCTACCTCCCGCCCGAGATCGCCCTCCTTGACTCCCTCGCCAACCTCACC
ATCGCCGCCTGCTGCCTCCCCGGCCACGTCCCCCTCGAGCTCCCCACCCTCCCCTCTCTC
CGCCACCTCAACCTCTCCAACAACAACCTTTCCGGCCACTTCCCCGTCCCCGACTCCGGC
GATGGCGCCTCCCCCTACTTCCCCTCGCTCGAGCTCATCGACGCTTACAACAACAACCTC
TCAGGGTTGCTTCCTCCCTTCTCCGCTTCACACGCTCGCCTCCGCTACCTCCACCTCGGC
GGCAACTACTTCACCGGCGCAATCCCGGACAGCTATGGCGACCTCGCCGCGCTCGAGTAC
CTTGGACTCAACGGCAACACGCTCTCCGGCCATGTCCCCGTCTCCCTCTCCCGCCTCACC
CGCCTCCGCGAGATGTACATCGGATACTACAACCAGTACGACGGCGGCGTCCCGCCGGAG
TTCGGCGACCTCGGCGCGCTCGTCCGCCTCGACATGAGCAGCTGCAACCTCACCGGCCCC
GTCCCGCCGGAGCTCGGCCGACTCCAGCGCCTCGACACGCTCTTCCTGCAGTGGAACCGC
CTCTCCGGCGAGATACCGCCGCAGCTCGGCGATCTCAGCAGCCTCGCGTCGCTCGACCTC
TCCGTCAACGACCTCGCCGGCGAGATCCCTCCCAGCCTCGCCAACCTCTCCAACCTCAAG
CTCCTCAACCTCTTCCGGAACCACCTCCGCGGCAGCATACCGGACTTCGTCGCCGGCTTC
GCGCAGCTCGAGGTGCTGCAGCTGTGGGACAACAACCTCACGGGCAACATCCCCGCCGGG
CTCGGGAAGAACGGCCGCCTCAAGACGCTCGACCTGGCCACCAACCACCTCACCGGCCCC
ATCCCGGCGGACCTCTGCGCCGGCCGGCGGCTGGAGATGCTCGTGCTCATGGAGAACGGC
CTGTTCGGCCCCATCCCGGACTCGCTCGGCGACTGCAAGACGCTCACGCGCGTCCGCCTC
GCCAAGAACTTCTTGACCGGCCCGGTTCCCGCCGGGCTCTTCAACCTCCCGCAGGCCAAC
ATGGTGGAGCTCACCGACAACCTGCTCATCGGCGAGCTCCCGGACGTGATCGGCGGCGAC
AAGATCGGCATGCTGCTGCTGGGGAACAATGGGATCGGTGGCCGCATCCCTCCGGCCATC
GGCAACCTCCCGGCGCTGCAGACGCTGTCGCTGGAGTCCAACAACTTCTCCGGAGCGCTG
CCGCCGGAGATCGGCAATCTCAAGAACCTGTCCAGGCTCAACGTCAGCGGCAACGCGCTC
ACCGGCGCCATTCCAGACGAGCTCATCCGCTGCGCCTCCCTCGCCGCCGTCGACCTCAGC
CGTAACGGCTTCTCCGGCGAGATACCGGAGAGCATCACGTCGCTCAAGATACTGTGCACG
CTGAACGTGTCCAGGAACAGGCTCACCGGCGAGCTCCCGCCGGAGATGTCCAACATGACG
AGCCTCACGACGCTCGACGTGTCGTACAACAGCCTCTCGGGCCCCGTGCCGATGCAGGGG
CAGTTCTTGGTGTTCAACGAGAGCTCGTTCGTCGGCAACCCGGGGCTGTGCGGCGGCCCC
GTGGCTGACGCGTGCCCTCCGTCCATGGCCGGCGGCGGCGGCGGCGCGGGGTCCCAGCTG
CGGCTGCGGTGGGACTCGAAGAAGATGCTGGTGGCGCTGGTGGCGGCGTTCGCGGCGGTG
GCGGTGGCGTTCCTGGGCGCGAGGAAGGGGTGCTCGGCGTGGCGGTCGGCGGCGCGGCGG
CGGTCGGGGGCGTGGAAGATGACGGCGTTCCAGAAGCTGGAGTTCTCGGCGGAGGACGTG
GTGGAGTGCGTGAAGGAGGACAACATCATCGGGAAGGGCGGCGCGGGGATCGTGTACCAC
GGCGTGACGCGCGGGGCGGAGCTGGCGATCAAGCGGCTGGTGGGGCGCGGCGGCGGCGAG
CACGACCGGGGGTTCTCGGCGGAGGTGACGACGCTGGGGAGGATCAGGCACCGGAACATC
GTGAGGCTGCTGGGGTTCGTGTCGAACAGGGAGACGAACCTGCTGCTGTACGAGTACATG
CCGAATGGGTCGCTGGGGGAGATGCTCCATGGCGGGAAGGGGGGGCACCTCGGGTGGGAG
GCGAGGGCGCGGGTGGCGGCGGAGGCGGCGTGCGGCCTCTGCTACCTCCACCATGACTGC
GCCCCGAGGATCATCCACCGCGACGTCAAGTCCAACAACATCCTCCTCGACTCCGCCTTC
GAGGCGCACGTCGCCGACTTCGGCCTCGCCAAGTTCCTCGGCGGCGCCACCTCCGAGTGC
ATGTCCGCCATTGCTGGCTCCTACGGCTACATCGCGCCAGAGTACGCATACACGCTGCGA
GTGGACGAGAAGAGCGACGTGTATAGCTTCGGTGTGGTGCTACTGGAGCTCATCACCGGA
CGCCGCCCCGTGGGCGGGTTCGGTGACGGCGTGGACATCGTGCACTGGGTCCGCAAGGTG
ACCGCCGAGCTGCCGGACAACTCCGACACGGCGGCCGTCCTCGCCGTGGCCGACCGCCGC
CTGACGCCGGAGCCGGTGGCGCTGATGGTGAACCTGTACAAGGTGGCCATGGCGTGCGTG
GAGGAGGCGAGCACGGCCCGGCCCACCATGCGCGAGGTCGTCCACATGCTCTCCAACCCA
AACTCGGCCCAGCCCAATAGTGGTGACCTCCTCGTCACCTTCTGA
>FON1_DeshiBoro
ATGCCTCCTACTCTCCTCTTCCTCCTCCTCCTCCTCCCACCCTCCCTCGCCTCCCCCGAC
CGCGACATCTACGCGCTCGCCAAGCTCAAGGCGGCGCTCGTCCCATCCCCCTCCGCCACC
GCCCCACCGCCGCTCGCCGACTGGGACCCGGCCGCGACCTCCCCCGCGCACTGCACCTTC
TCCGGCGTCACCTGCGACGGCCGCTCCCGCGTCGTCGCCATCAACCTCACCGCCCTCCCG
CTCCACTTCGGCTACCTCCCGCCCGAGATCGCCCTCCTTGACTCCCTCGCCAACCTCACC
ATCGCCGCCTGCTGCCTCCCCGGCCACGTCCCCCTCGAGCTCCCCACCCTTCCCTCTCTC
CGCCACCTCAACCTCTCCAACAACAACCTTTCCGGCCACTTCCCCGTCCCCGACTCCGGC
GATGGCGCCTCCCCCTACTTCCCCTCGCTCGAGCTCATCGACGCTTACAACAACAACCTC
TCAGGGTTGCTTCCTCCCTTCTCCGCTTCACACGCTCGCCTCCGCTACCTCCACCTCGGC
GGCAACTACTTCACCGGCGCAATCCCGGACAGCTATGGCGACCTCGCCGCGCTCGAGTAC
CTTGGACTCAACGGCAACACGCTCTCCGGCCATGTCCCCGTCTCCCTCTCCCGCCTCACC
CGCCTCCGCGAGATGTACATCGGATACTACAACCAGTACGACGGCGGCGTCCCGCCGGAG
TTCGGCGACCTCGGCGCGCTCGTCCGCCTCGACATGAGCAGCTGCAACCTCACCGGCCCC
GTCCCGCCGGAGCTCGGCCGACTCCAGCGCCTCGACACGCTCTTCCTGCAGTGGAACCGC
CTCTCCGGCGAGATACCGCCGCAGCTCGGCGATCTCAGCAGCCTCGCGTCGCTCGACCTC
TCCGTCAACGACCTCGCCGGCGAGATCCCTCCCAGCCTCGCCAACCTCTCCAACCTCAAG
CTCCTCAACCTCTTCCGGAACCACCTCCGCGGCAGCATACCGGACTTCGTCGCCGGCTTC
GCGCAGCTCGAGGTGCTGCAGCTGTGGGACAACAACCTCACCGGCAACATCCCCGCCGGG
CTCGGGAAGAACGGCCGCCTCAAGACGCTCGACCTGGCCACCAACCACCTCACCGGCCCC
ATCCCGGCGGACCTCTGCGCCGGCCGGCGGCTGGAGATGCTCGTGCTCATGGAGAACGGC
CTGTTCGGCCCCATCCCGGACTCGCTCGGCGACTGCAAGACGCTCACGCGCGTCCGCCTC
GCCAAGAACTTCTTGACCGGCCCGGTTCCCGCCGGGCTCTTCAACCTCCCGCAGGCCAAC
ATGGTGGAGCTCACCGACAACCTGCTCACCGGCGAGCTCCCGGACGTGATCGGCGGCGAC
AAGATCGGCATGCTGCTGCTGGGGAACAATGGGATCGGTGGCCGCATCCCTCCGGCCATC
GGCAACCTCCCGGCGCTGCAGACGCTGTCGCTGGAGTCCAACAACTTCTCCGGAGCGCTG
CCGCCGGAGATCGGCAATCTCAAGAACCTGTCCAGGCTCAACGTCAGCGGCAACGCGCTC
ACCGGCGCCATTCCAGACGAGCTCATCCGCTGCGCCTCCCTCGCCGCCGTCGACCTCAGC
CGTAACGGCTTCTCCGGCGAGATACCGGAGAGCATCACGTCGCTCAAGATACTGTGCACG
CTGAACGTGTCCAGGAACAGGCTCACCGGCGAGCTCCCGCCGGAGATGTCCAACATGACG
AGCCTCACGACGCTCGACGTGTCGTACAACAGCCTCTCGGGCCCCGTGCCGATGCAGGGG
CAGTTCTTGGTGTTCAACGAGAGCTCGTTCGTCGGCAACCCGGGGCTGTGCGGCGGCCCC
GTGGCTGACGCGTGCCCTCCGTCCATGGCCGGCGGCGGCGGCGGCGCGGGGTCCCAGCTG
CGGCTGCGGTGGGACTCGAAGAAGATGCTGGTGGCGCTGGTGGCGGCGTTCGCGGCGGTG
GCGGTGGCGTTCCTGGGCGCGAGGAAGGGGTGCTCGGCGTGGCGGTCGGCGGCGCGGCGG
CGGTCGGGGGCGTGGAAGATGACGGCGTTCCAGAAGCTGGAGTTCTCGGCGGAGGACGTG
GTGGAGTGCGTGAAGGAGGACAACATCATCGGGAAGGGCGGCGCGGGGATCGTGTACCAC
GGCGTGACGCGCGGGGCGGAGCTGGCGATCAAGCGGCTGGTGGGGCGCGGCGGCGGCGAG
CACGACCGGGGGTTCTCGGCGGAGGTGACGACGCTGGGGAGGATCAGGCACCGGAACATC
GTGAGGCTGCTGGGGTTCGTGTCGAACAGGGAGACGAACCTGCTGCTGTACGAGTACATG
CCGAATGGGTCGCTGGGGGAGATGCTCCATGGCGGGAAGGGGGGGCACCTCGGGTGGGAG
GCGAGGGCGCGGGTGGCGGCGGAGGCGGCGTGCGGCCTCTGCTACCTCCACCATGACTGC
GCCCCGAGGATCATCCACCGCGACGTCAAGTCCAACAACATCCTCCTCGACTCCGCCTTC
GAGGCGCACGTCGCCGACTTCGGCCTCGCCAAGTTCCTCGGCGGCGCCACCTCCGAGTGC
ATGTCCGCCATTGCTGGCTCCTACGGCTACATCGCGCCAGAGTACGCATACACGCTGCGA
GTGGACGAGAAGAGCGACGTGTATAGCTTCGGTGTGGTGTTACTGGAGCTCATCACCGGA
CGCCGCCCCGTGGGCGGGTTCGGTGACGGCGTGGACATCGTGCACTGGGTCCGCAAGGTG
ACCGCCGAGCTGCCGGACAACTCCGACACGGCGGCCGTCCTCGCCGTGGCCGACCGCCGC
CTGACGCCGGAGCCGGTGGCGCTGATGGTGAACCTGTACAAGGTGGCCATGGCGTGCGTG
GAGGAGGCGAGCACGGCCCGGCCCACCATGCGCGAGGTCGTCCACATGCTCTCCAACCCA
AACTCGGCCCAGCCCAATAGTGGTGACCTCCTCGTCACCTTCTGA
>FON1_Ciliwung
ATGCCTCCTACTCTCCTCTTCCTCCTCCTCCTCCTCCCACCCTCCCTCGCCTCCCCCGAC
CGCGACATCTACGCGCTCGCCAAGCTCAAGGCGGCGCTCGTCCCATCCCCCTCCGCCACC
GCCCCACCGCCGCTCGCCGACTGGGACCCGGCCGCGACCTCCCCCGCGCACTGCACCTTC
TCCGGCGTCACCTGCGACGGCCGCTCCCGCGTCGTCGCCATCAACCTCACCGCCCTCCCG
CTCCACTTCGGCTACCTCCCGCCCGAGATCGCCCTCCTTGACTCCCTCGCCAACCTCACC
ATCGCCGCCTGCTGCCTCCCCGGCCACGTCCCCCTCGAGCTCCCCACCCTCCCCTCTCTC
CGCCACCTCAACCTCTCCAACAACAACCTTTCCGGCCACTTCCCCGTCCCCGACTCCGGC
GATGGCGCCTCCCCCTACTTCCCCTCGCTCGAGCTCATCGACGCTTACAACAACAACCTC
TCAGGGTTGCTTCCTCCCTTCTCCGCTTCACACGCTCGCCTCCGCTACCTCCACCTCGGC
GGCAACTACTTCACCGGCGCAATCCCGGACAGCTATGGCGACCTCGCCGCGCTCGAGTAC
CTTGGACTCAACGGCAACACGCTCTCCGGCCATGTCCCCGTCTCCCTCTCCCGCCTCACC
CGCCTCCGCGAGATGTACATCGGATACTACAACCAGTACGACGGCGGCGTCCCGCCGGAG
TTCGGCGACCTCGGCGCGCTCGTCCGCCTCGACATGAGCAGCTGCAACCTCACCGGCCCC
GTCCCGCCGGAGCTCGGCCGACTCCAGCGCCTCGACACGCTCTTCCTGCAGTGGAACCGC
CTCTCCGGCGAGATACCGCCGCAGCTCGGCGATCTCAGCAGCCTCGCGTCGCTCGACCTC
TCCGTCAACGACCTCGCCGGCGAGATCCCTCCCAGCCTCGCCAACCTCTCCAACCTCAAG
CTCCTCAACCTCTTCCGGAACCACCTCCGCGGCAGCATACCGGACTTCGTCGCCGGCTTC
GCGCAGCTCGAGGTGCTGCAGCTGTGGGACAACAACCTCACGGGCAACATCCCCGCCGGG
CTCGGGAAGAACGGCCGCCTCAAGACGCTCGACCTGGCCACCAACCACCTCACCGGCCCC
ATCCCGGCGGACCTCTGCGCCGGCCGGCGGCTGGAGATGCTCGTGCTCATGGAGAACGGC
CTGTTCGGCCCCATCCCGGACTCGCTCGGCGACTGCAAGACGCTCACGCGCGTCCGCCTC
GCCAAGAACTTCTTGACCGGCCCGGTTCCCGCCGGGCTCTTCAACCTCCCGCAGGCCAAC
ATGGTGGAGCTCACCGACAACCTGCTCATCGGCGAGCTCCCGGACGTGATCGGCGGCGAC
AAGATCGGCATGCTGCTGCTGGGGAACAATGGGATCGGTGGCCGCATCCCTCCGGCCATC
GGCAACCTCCCGGCGCTGCAGACGCTGTCGCTGGAGTCCAACAACTTCTCCGGAGCGCTG
CCGCCGGAGATCGGCAATCTCAAGAACCTGTCCAGGCTCAACGTCAGCGGCAACGCGCTC
ACCGGCGCCATTCCAGACGAGCTCATCCGCTGCGCCTCCCTCGCCGCCGTCGACCTCAGC
CGTAACGGCTTCTCCGGCGAGATACCGGAGAGCATCACGTCGCTCAAGATACTGTGCACG
CTGAACGTGTCCAGGAACAGGCTCACCGGCGAGCTCCCGCCGGAGATGTCCAACATGACG
AGCCTCACGACGCTCGACGTGTCGTACAACAGCCTCTCGGGCCCCGTGCCGATGCAGGGG
CAGTTCTTGGTGTTCAACGAGAGCTCGTTCGTCGGCAACCCGGGGCTGTGCGGCGGCCCC
GTGGCTGACGCGTGCCCTCCGTCCATGGCCGGCGGCGGCGGCGGCGCGGGGTCCCAGCTG
CGGCTGCGGTGGGACTCGAAGAAGATGCTGGTGGCGCTGGTGGCGGCGTTCGCGGCGGTG
GCGGTGGCGTTCCTGGGCGCGAGGAAGGGGTGCTCGGCGTGGCGGTCGGCGGCGCGGCGG
CGGTCGGGGGCGTGGAAGATGACGGCGTTCCAGAAGCTGGAGTTCTCGGCGGAGGACGTG
GTGGAGTGCGTGAAGGAGGACAACATCATCGGGAAGGGCGGCGCGGGGATCGTGTACCAC
GGCGTGACGCGCGGGGCGGAGCTGGCGATCAAGCGGCTGGTGGGGCGCGGCGGCGGCGAG
CACGACCGGGGGTTCTCGGCGGAGGTGACGACGCTGGGGAGGATCAGGCACCGGAACATC
GTGAGGCTGCTGGGGTTCGTGTCGAACAGGGAGACGAACCTGCTGCTGTACGAGTACATG
CCGAATGGGTCGCTGGGGGAGATGCTCCATGGCGGGAAGGGGGGGCACCTCGGGTGGGAG
GCGAGGGCGCGGGTGGCGGCGGAGGCGGCGTGCGGCCTCTGCTACCTCCACCATGACTGC
GCCCCGAGGATCATCCACCGCGACGTCAAGTCCAACAACATCCTCCTCGACTCCGCCTTC
GAGGCGCACGTCGCCGACTTCGGCCTCGCCAAGTTCCTCGGCGGCGCCACCTCCGAGTGC
ATGTCCGCCATTGCTGGCTCCTACGGCTACATCGCGCCAGAGTACGCATACACGCTGCGA
GTGGACGAGAAGAGCGACGTGTATAGCTTCGGTGTGGTGCTACTGGAGCTCATCACCGGA
CGCCGCCCCGTGGGCGGGTTCGGTGACGGCGTGGACATCGTGCACTGGGTCCGCAAGGTG
ACCGCCGAGCTGCCGGACAACTCCGACACGGCGGCCGTCCTCGCCGTGGCCGACCGCCGC
CTGACGCCGGAGCCGGTGGCGCTGATGGTGAACCTGTACAAGGTGGCCATGGCGTGCGTG
GAGGAGGCGAGCACGGCCCGGCCCACCATGCGCGAGGTCGTCCACATGCTCTCCAACCCA
AACTCGGCCCAGCCCAATAGTGGTGACCTCCTCGTCACCTTCTGA
>FON1_Ciherang
ATGCCTCCTACTCTCCTCTTCCTCCTCCTCCTCCTCCCACCCTCCCTCGCCTCCCCCGAC
CGCGACATCTACGCGCTCGCCAAGCTCAAGGCGGCGCTCGTCCCATCCCCCTCCGCCACC
GCCCCACCGCCGCTCGCCGACTGGGACCCGGCCGCGACCTCCCCCGCGCACTGCACCTTC
TCCGGCGTCACCTGCGACGGCCGCTCCCGCGTCGTCGCCATCAACCTCACCGCCCTCCCG
CTCCACTTCGGCTACCTCCCGCCCGAGATCGCCCTCCTTGACTCCCTCGCCAACCTCACC
ATCGCCGCCTGCTGCCTCCCCGGCCACGTCCCCCTCGAGCTCCCCACCCTTCCCTCTCTC
CGCCACCTCAACCTCTCCAACAACAACCTTTCCGGCCACTTCCCCGTCCCCGACTCCGGC
GATGGCGCCTCCCCCTACTTCCCCTCGCTCGAGCTCATCGACGCTTACAACAACAACCTC
TCAGGGTTGCTTCCTCCCTTCTCCGCTTCACACGCTCGCCTCCGCTACCTCCACCTCGGC
GGCAACTACTTCACCGGCGCAATCCCGGACAGCTATGGCGACCTCGCCGCGCTCGAGTAC
CTTGGACTCAACGGCAACACGCTCTCCGGCCATGTCCCCGTCTCCCTCTCCCGCCTCACC
CGCCTCCGCGAGATGTACATCGGATACTACAACCAGTACGACGGCGGCGTCCCGCCGGAG
TTCGGCGACCTCGGCGCGCTCGTCCGCCTCGACATGAGCAGCTGCAACCTCACCGGCCCC
GTCCCGCCGGAGCTCGGCCGACTCCAGCGCCTCGACACGCTCTTCCTGCAGTGGAACCGC
CTCTCCGGCGAGATACCGCCGCAGCTCGGCGATCTCAGCAGCCTCGCGTCGCTCGACCTC
TCCGTCAACGACCTCGCCGGCGAGATCCCTCCCAGCCTCGCCAACCTCTCCAACCTCAAG
CTCCTCAACCTCTTCCGGAACCACCTCCGCGGCAGCATACCGGACTTCGTCGCCGGCTTC
GCGCAGCTCGAGGTGCTGCAGCTGTGGGACAACAACCTCACCGGCAACATCCCCGCCGGG
CTCGGGAAGAACGGCCGCCTCAAGACGCTCGACCTGGCCACCAACCACCTCACCGGCCCC
ATCCCGGCGGACCTCTGCGCCGGCCGGCGGCTGGAGATGCTCGTGCTCATGGAGAACGGC
CTGTTCGGCCCCATCCCGGACTCGCTCGGCGACTGCAAGACGCTCACGCGCGTCCGCCTC
GCCAAGAACTTCTTGACCGGCCCGGTTCCCGCCGGGCTCTTCAACCTCCCGCAGGCCAAC
ATGGTGGAGCTCACCGACAACCTGCTCACCGGCGAGCTCCCGGACGTGATCGGCGGCGAC
AAGATCGGCATGCTGCTGCTGGGGAACAATGGGATCGGTGGCCGCATCCCTCCGGCCATC
GGCAACCTCCCGGCGCTGCAGACGCTGTCGCTGGAGTCCAACAACTTCTCCGGAGCGCTG
CCGCCGGAGATCGGCAATCTCAAGAACCTGTCCAGGCTCAACGTCAGCGGCAACGCGCTC
ACCGGCGCCATTCCAGACGAGCTCATCCGCTGCGCCTCCCTCGCCGCCGTCGACCTCAGC
CGTAACGGCTTCTCCGGCGAGATACCGGAGAGCATCACGTCGCTCAAGATACTGTGCACG
CTGAACGTGTCCAGGAACAGGCTCACCGGCGAGCTCCCGCCGGAGATGTCCAACATGACG
AGCCTCACGACGCTCGACGTGTCGTACAACAGCCTCTCGGGCCCCGTGCCGATGCAGGGG
CAGTTCTTGGTGTTCAACGAGAGCTCGTTCGTCGGCAACCCGGGGCTGTGCGGCGGCCCC
GTGGCTGACGCGTGCCCTCCGTCCATGGCCGGCGGCGGCGGCGGCGCGGGGTCCCAGCTG
CGGCTGCGGTGGGACTCGAAGAAGATGCTGGTGGCGCTGGTGGCGGCGTTCGCGGCGGTG
GCGGTGGCGTTCCTGGGCGCGAGGAAGGGGTGCTCGGCGTGGCGGTCGGCGGCGCGGCGG
CGGTCGGGGGCGTGGAAGATGACGGCGTTCCAGAAGCTGGAGTTCTCGGCGGAGGACGTG
GTGGAGTGCGTGAAGGAGGACAACATCATCGGGAAGGGCGGCGCGGGGATCGTGTACCAC
GGCGTGACGCGCGGGGCGGAGCTGGCGATCAAGCGGCTGGTGGGGCGCGGCGGCGGCGAG
CACGACCGGGGGTTCTCGGCGGAGGTGACGACGCTGGGGAGGATCAGGCACCGGAACATC
GTGAGGCTGCTGGGGTTCGTGTCGAACAGGGAGACGAACCTGCTGCTGTACGAGTACATG
CCGAATGGGTCGCTGGGGGAGATGCTCCATGGCGGGAAGGGGGGGCACCTCGGGTGGGAG
GCGAGGGCGCGGGTGGCGGCGGAGGCGGCGTGCGGCCTCTGCTACCTCCACCATGACTGC
GCCCCGAGGATCATCCACCGCGACGTCAAGTCCAACAACATCCTCCTCGACTCCGCCTTC
GAGGCGCACGTCGCCGACTTCGGCCTCGCCAAGTTCCTCGGCGGCGCCACCTCCGAGTGC
ATGTCCGCCATTGCTGGCTCCTACGGCTACATCGCGCCAGAGTACGCATACACGCTGCGA
GTGGACGAGAAGAGCGACGTGTATAGCTTCGGTGTGGTGTTACTGGAGCTCATCACCGGA
CGCCGCCCCGTGGGCGGGTTCGGTGACGGCGTGGACATCGTGCACTGGGTCCGCAAGGTG
ACCGCCGAGCTGCCGGACAACTCCGACACGGCGGCCGTCCTCGCCGTGGCCGACCGCCGC
CTGACGCCGGAGCCGGTGGCGCTGATGGTGAACCTGTACAAGGTGGCCATGGCGTGCGTG
GAGGAGGCGAGCACGGCCCGGCCCACCATGCGCGAGGTCGTCCACATGCTCTCCAACCCA
AACTCGGCCCAGCCCAATAGTGGTGACCTCCTCGTCACCTTCTGA
>FON1_OM1490
ATGCCTCCTACTCTCCTCTTCCTCCTCCTCCTCCTCCCACCCTCCCTCGCCTCCCCCGAC
CGCGACATCTACGCGCTCGCCAAGCTCAAGGCGGCGCTCGTCCCATCCCCCTCCGCCACC
GCCCCACCGCCGCTCGCCGACTGGGACCCGGCCGCGACCTCCCCCGCGCACTGCACCTTC
TCCGGCGTCACCTGCGACGGCCGCTCCCGCGTCGTCGCCATCAACCTCACCGCCCTCCCG
CTCCACTTCGGCTACCTCCCGCCCGAGATCGCCCTCCTTGACTCCCTCGCCAACCTCACC
ATCGCCGCCTGCTGCCTCCCCGGCCACGTCCCCCTCGAGCTCCCCACCCTCCCCTCTCTC
CGCCACCTCAACCTCTCCAACAACAACCTTTCCGGCCACTTCCCCGTCCCCGACTCCGGC
GATGGCGCCTCCCCCTACTTCCCCTCGCTCGAGCTCATCGACGCTTACAACAACAACCTC
TCAGGGTTGCTTCCTCCCTTCTCCGCTTCACACGCTCGCCTCCGCTACCTCCACCTCGGC
GGCAACTACTTCACCGGCGCAATCCCGGACAGCTATGGCGACCTCGCCGCGCTCGAGTAC
CTTGGACTCAACGGCAACACGCTCTCCGGCCATGTCCCCGTCTCCCTCTCCCGCCTCACC
CGCCTCCGCGAGATGTACATCGGATACTACAACCAGTACGACGGCGGCGTCCCGCCGGAG
TTCGGCGACCTCGGCGCGCTCGTCCGCCTCGACATGAGCAGCTGCAACCTCACCGGCCCC
GTCCCGCCGGAGCTCGGCCGACTCCAGCGCCTCGACACGCTCTTCCTGCAGTGGAACCGC
CTCTCCGGCGAGATACCGCCGCAGCTCGGCGATCTCAGCAGCCTCGCGTCGCTCGACCTC
TCCGTCAACGACCTCGCCGGCGAGATCCCTCCCAGCCTCGCCAACCTCTCCAACCTCAAG
CTCCTCAACCTCTTCCGGAACCACCTCCGCGGCAGCATACCGGACTTCGTCGCCGGCTTC
GCGCAGCTCGAGGTGCTGCAGCTGTGGGACAACAACCTCACGGGCAACATCCCCGCCGGG
CTCGGGAAGAACGGCCGCCTCAAGACGCTCGACCTGGCCACCAACCACCTCACCGGCCCC
ATCCCGGCGGACCTCTGCGCCGGCCGGCGGCTGGAGATGCTCGTGCTCATGGAGAACGGC
CTGTTCGGCCCCATCCCGGACTCGCTCGGCGACTGCAAGACGCTCACGCGCGTCCGCCTC
GCCAAGAACTTCTTGACCGGCCCGGTTCCCGCCGGGCTCTTCAACCTCCCGCAGGCCAAC
ATGGTGGAGCTCACCGACAACCTGCTCATCGGCGAGCTCCCGGACGTGATCGGCGGCGAC
AAGATCGGCATGCTGCTGCTGGGGAACAATGGGATCGGTGGCCGCATCCCTCCGGCCATC
GGCAACCTCCCGGCGCTGCAGACGCTGTCGCTGGAGTCCAACAACTTCTCCGGAGCGCTG
CCGCCGGAGATCGGCAATCTCAAGAACCTGTCCAGGCTCAACGTCAGCGGCAACGCGCTC
ACCGGCGCCATTCCAGACGAGCTCATCCGCTGCGCCTCCCTCGCCGCCGTCGACCTCAGC
CGTAACGGCTTCTCCGGCGAGATACCGGAGAGCATCACGTCGCTCAAGATACTGTGCACG
CTGAACGTGTCCAGGAACAGGCTCACCGGCGAGCTCCCGCCGGAGATGTCCAACATGACG
AGCCTCACGACGCTCGACGTGTCGTACAACAGCCTCTCGGGCCCCGTGCCGATGCAGGGG
CAGTTCTTGGTGTTCAACGAGAGCTCGTTCGTCGGCAACCCGGGGCTGTGCGGCGGCCCC
GTGGCTGACGCGTGCCCTCCGTCCATGGCCGGCGGCGGCGGCGGCGCGGGGTCCCAGCTG
CGGCTGCGGTGGGACTCGAAGAAGATGCTGGTGGCGCTGGTGGCGGCGTTCGCGGCGGTG
GCGGTGGCGTTCCTGGGCGCGAGGAAGGGGTGCTCGGCGTGGCGGTCGGCGGCGCGGCGG
CGGTCGGGGGCGTGGAAGATGACGGCGTTCCAGAAGCTGGAGTTCTCGGCGGAGGACGTG
GTGGAGTGCGTGAAGGAGGACAACATCATCGGGAAGGGCGGCGCGGGGATCGTGTACCAC
GGCGTGACGCGCGGGGCGGAGCTGGCGATCAAGCGGCTGGTGGGGCGCGGCGGCGGCGAG
CACGACCGGGGGTTCTCGGCGGAGGTGACGACGCTGGGGAGGATCAGGCACCGGAACATC
GTGAGGCTGCTGGGGTTCGTGTCGAACAGGGAGACGAACCTGCTGCTGTACGAGTACATG
CCGAATGGGTCGCTGGGGGAGATGCTCCATGGCGGGAAGGGGGGGCACCTCGGGTGGGAG
GCGAGGGCGCGGGTGGCGGCGGAGGCGGCGTGCGGCCTCTGCTACCTCCACCATGACTGC
GCCCCGAGGATCATCCACCGCGACGTCAAGTCCAACAACATCCTCCTCGACTCCGCCTTC
GAGGCGCACGTCGCCGACTTCGGCCTCGCCAAGTTCCTCGGCGGCGCCACCTCCGAGTGC
ATGTCCGCCATTGCTGGCTCCTACGGCTACATCGCGCCAGAGTACGCATACACGCTGCGA
GTGGACGAGAAGAGCGACGTGTATAGCTTCGGTGTGGTGCTACTGGAGCTCATCACCGGA
CGCCGCCCCGTGGGCGGGTTCGGTGACGGCGTGGACATCGTGCACTGGGTCCGCAAGGTG
ACCGCCGAGCTGCCGGACAACTCCGACACGGCGGCCGTCCTCGCCGTGGCCGACCGCCGC
CTGACGCCGGAGCCGGTGGCGCTGATGGTGAACCTGTACAAGGTGGCCATGGCGTGCGTG
GAGGAGGCGAGCACGGCCCGGCCCACCATGCGCGAGGTCGTCCACATGCTCTCCAACCCA
AACTCGGCCCAGCCCAATAGTGGTGACCTCCTCGTCACCTTCTGA
>FON1_OM4900
ATGCCTCCTACTCTCCTCTTCCTCCTCCTCCTCCTCCCACCCTCCCTCGCCTCCCCCGAC
CGCGACATCTACGCGCTCGCCAAGCTCAAGGCGGCGCTCGTCCCATCCCCCTCCGCCACC
GCCCCACCGCCGCTCGCCGACTGGGACCCGGCCGCGACCTCCCCCGCGCACTGCACCTTC
TCCGGCGTCACCTGCGACGGCCGCTCCCGCGTCGTCGCCATCAACCTCACCGCCCTCCCG
CTCCACTTCGGCTACCTCCCGCCCGAGATCGCCCTCCTTGACTCCCTCGCCAACCTCACC
ATCGCCGCCTGCTGCCTCCCCGGCCACGTCCCCCTCGAGCTCCCCACCCTCCCCTCTCTC
CGCCACCTCAACCTCTCCAACAACAACCTTTCCGGCCACTTCCCCGTCCCCGACTCCGGC
GATGGCGCCTCCCCCTACTTCCCCTCGCTCGAGCTCATCGACGCTTACAACAACAACCTC
TCAGGGTTGCTTCCTCCCTTCTCCGCTTCACACGCTCGCCTCCGCTACCTCCACCTCGGC
GGCAACTACTTCACCGGCGCAATCCCGGACAGCTATGGCGACCTCGCCGCGCTCGAGTAC
CTTGGACTCAACGGCAACACGCTCTCCGGCCATGTCCCCGTCTCCCTCTCCCGCCTCACC
CGCCTCCGCGAGATGTACATCGGATACTACAACCAGTACGACGGCGGCGTCCCGCCGGAG
TTCGGCGACCTCGGCGCGCTCGTCCGCCTCGACATGAGCAGCTGCAACCTCACCGGCCCC
GTCCCGCCGGAGCTCGGCCGACTCCAGCGCCTCGACACGCTCTTCCTGCAGTGGAACCGC
CTCTCCGGCGAGATACCGCCGCAGCTCGGCGATCTCAGCAGCCTCGCGTCGCTCGACCTC
TCCGTCAACGACCTCGCCGGCGAGATCCCTCCCAGCCTCGCCAACCTCTCCAACCTCAAG
CTCCTCAACCTCTTCCGGAACCACCTCCGCGGCAGCATACCGGACTTCGTCGCCGGCTTC
GCGCAGCTCGAGGTGCTGCAGCTGTGGGACAACAACCTCACGGGCAACATCCCCGCCGGG
CTCGGGAAGAACGGCCGCCTCAAGACGCTCGACCTGGCCACCAACCACCTCACCGGCCCC
ATCCCGGCGGACCTCTGCGCCGGCCGGCGGCTGGAGATGCTCGTGCTCATGGAGAACGGC
CTGTTCGGCCCCATCCCGGACTCGCTCGGCGACTGCAAGACGCTCACGCGCGTCCGCCTC
GCCAAGAACTTCTTGACCGGCCCGGTTCCCGCCGGGCTCTTCAACCTCCCGCAGGCCAAC
ATGGTGGAGCTCACCGACAACCTGCTCATCGGCGAGCTCCCGGACGTGATCGGCGGCGAC
AAGATCGGCATGCTGCTGCTGGGGAACAATGGGATCGGTGGCCGCATCCCTCCGGCCATC
GGCAACCTCCCGGCGCTGCAGACGCTGTCGCTGGAGTCCAACAACTTCTCCGGAGCGCTG
CCGCCGGAGATCGGCAATCTCAAGAACCTGTCCAGGCTCAACGTCAGCGGCAACGCGCTC
ACCGGCGCCATTCCAGACGAGCTCATCCGCTGCGCCTCCCTCGCCGCCGTCGACCTCAGC
CGTAACGGCTTCTCCGGCGAGATACCGGAGAGCATCACGTCGCTCAAGATACTGTGCACG
CTGAACGTGTCCAGGAACAGGCTCACCGGCGAGCTCCCGCCGGAGATGTCCAACATGACG
AGCCTCACGACGCTCGACGTGTCGTACAACAGCCTCTCGGGCCCCGTGCCGATGCAGGGG
CAGTTCTTGGTGTTCAACGAGAGCTCGTTCGTCGGCAACCCGGGGCTGTGCGGCGGCCCC
GTGGCTGACGCGTGCCCTCCGTCCATGGCCGGCGGCGGCGGCGGCGCGGGGTCCCAGCTG
CGGCTGCGGTGGGACTCGAAGAAGATGCTGGTGGCGCTGGTGGCGGCGTTCGCGGCGGTG
GCGGTGGCGTTCCTGGGCGCGAGGAAGGGGTGCTCGGCGTGGCGGTCGGCGGCGCGGCGG
CGGTCGGGGGCGTGGAAGATGACGGCGTTCCAGAAGCTGGAGTTCTCGGCGGAGGACGTG
GTGGAGTGCGTGAAGGAGGACAACATCATCGGGAAGGGCGGCGCGGGGATCGTGTACCAC
GGCGTGACGCGCGGGGCGGAGCTGGCGATCAAGCGGCTGGTGGGGCGCGGCGGCGGCGAG
CACGACCGGGGGTTCTCGGCGGAGGTGACGACGCTGGGGAGGATCAGGCACCGGAACATC
GTGAGGCTGCTGGGGTTCGTGTCGAACAGGGAGACGAACCTGCTGCTGTACGAGTACATG
CCGAATGGGTCGCTGGGGGAGATGCTCCATGGCGGGAAGGGGGGGCACCTCGGGTGGGAG
GCGAGGGCGCGGGTGGCGGCGGAGGCGGCGTGCGGCCTCTGCTACCTCCACCATGACTGC
GCCCCGAGGATCATCCACCGCGACGTCAAGTCCAACAACATCCTCCTCGACTCCGCCTTC
GAGGCGCACGTCGCCGACTTCGGCCTCGCCAAGTTCCTCGGCGGCGCCACCTCCGAGTGC
ATGTCCGCCATTGCTGGCTCCTACGGCTACATCGCGCCAGAGTACGCATACACGCTGCGA
GTGGACGAGAAGAGCGACGTGTATAGCTTCGGTGTGGTGCTACTGGAGCTCATCACCGGA
CGCCGCCCCGTGGGCGGGTTCGGTGACGGCGTGGACATCGTGCACTGGGTCCGCAAGGTG
ACCGCCGAGCTGCCGGACAACTCCGACACGGCGGCCGTCCTCGCCGTGGCCGACCGCCGC
CTGACGCCGGAGCCGGTGGCGCTGATGGTGAACCTGTACAAGGTGGCCATGGCGTGCGTG
GAGGAGGCGAGCACGGCCCGGCCCACCATGCGCGAGGTCGTCCACATGCTCTCCAACCCA
AACTCGGCCCAGCCCAATAGTGGTGACCTCCTCGTCACCTTCTGA
>FON1_Cibogo
ATGCCTCCTACTCTCCTCTTCCTCCTCCTCCTCCTCCCACCCTCCCTCGCCTCCCCCGAC
CGCGACATCTACGCGCTCGCCAAGCTCAAGGCGGCGCTCGTCCCATCCCCCTCCGCCACC
GCCCCACCGCCGCTCGCCGACTGGGACCCGGCCGCGACCTCCCCCGCGCACTGCACCTTC
TCCGGCGTCACCTGCGACGGCCGCTCCCGCGTCGTCGCCATCAACCTCACCGCCCTCCCG
CTCCACTTCGGCTACCTCCCGCCCGAGATCGCCCTCCTTGACTCCCTCGCCAACCTCACC
ATCGCCGCCTGCTGCCTCCCCGGCCACGTCCCCCTCGAGCTCCCCACCCTTCCCTCTCTC
CGCCACCTCAACCTCTCCAACAACAACCTTTCCGGCCACTTCCCCGTCCCCGACTCCGGC
GATGGCGCCTCCCCCTACTTCCCCTCGCTCGAGCTCATCGACGCTTACAACAACAACCTC
TCAGGGTTGCTTCCTCCCTTCTCCGCTTCACACGCTCGCCTCCGCTACCTCCACCTCGGC
GGCAACTACTTCACCGGCGCAATCCCGGACAGCTATGGCGACCTCGCCGCGCTCGAGTAC
CTTGGACTCAACGGCAACACGCTCTCCGGCCATGTCCCCGTCTCCCTCTCCCGCCTCACC
CGCCTCCGCGAGATGTACATCGGATACTACAACCAGTACGACGGCGGCGTCCCGCCGGAG
TTCGGCGACCTCGGCGCGCTCGTCCGCCTCGACATGAGCAGCTGCAACCTCACCGGCCCC
GTCCCGCCGGAGCTCGGCCGACTCCAGCGCCTCGACACGCTCTTCCTGCAGTGGAACCGC
CTCTCCGGCGAGATACCGCCGCAGCTCGGCGATCTCAGCAGCCTCGCGTCGCTCGACCTC
TCCGTCAACGACCTCGCCGGCGAGATCCCTCCCAGCCTCGCCAACCTCTCCAACCTCAAG
CTCCTCAACCTCTTCCGGAACCACCTCCGCGGCAGCATACCGGACTTCGTCGCCGGCTTC
GCGCAGCTCGAGGTGCTGCAGCTGTGGGACAACAACCTCACCGGCAACATCCCCGCCGGG
CTCGGGAAGAACGGCCGCCTCAAGACGCTCGACCTGGCCACCAACCACCTCACCGGCCCC
ATCCCGGCGGACCTCTGCGCCGGCCGGCGGCTGGAGATGCTCGTGCTCATGGAGAACGGC
CTGTTCGGCCCCATCCCGGACTCGCTCGGCGACTGCAAGACGCTCACGCGCGTCCGCCTC
GCCAAGAACTTCTTGACCGGCCCGGTTCCCGCCGGGCTCTTCAACCTCCCGCAGGCCAAC
ATGGTGGAGCTCACCGACAACCTGCTCACCGGCGAGCTCCCGGACGTGATCGGCGGCGAC
AAGATCGGCATGCTGCTGCTGGGGAACAATGGGATCGGTGGCCGCATCCCTCCGGCCATC
GGCAACCTCCCGGCGCTGCAGACGCTGTCGCTGGAGTCCAACAACTTCTCCGGAGCGCTG
CCGCCGGAGATCGGCAATCTCAAGAACCTGTCCAGGCTCAACGTCAGCGGCAACGCGCTC
ACCGGCGCCATTCCAGACGAGCTCATCCGCTGCGCCTCCCTCGCCGCCGTCGACCTCAGC
CGTAACGGCTTCTCCGGCGAGATACCGGAGAGCATCACGTCGCTCAAGATACTGTGCACG
CTGAACGTGTCCAGGAACAGGCTCACCGGCGAGCTCCCGCCGGAGATGTCCAACATGACG
AGCCTCACGACGCTCGACGTGTCGTACAACAGCCTCTCGGGCCCCGTGCCGATGCAGGGG
CAGTTCTTGGTGTTCAACGAGAGCTCGTTCGTCGGCAACCCGGGGCTGTGCGGCGGCCCC
GTGGCTGACGCGTGCCCTCCGTCCATGGCCGGCGGCGGCGGCGGCGCGGGGTCCCAGCTG
CGGCTGCGGTGGGACTCGAAGAAGATGCTGGTGGCGCTGGTGGCGGCGTTCGCGGCGGTG
GCGGTGGCGTTCCTGGGCGCGAGGAAGGGGTGCTCGGCGTGGCGGTCGGCGGCGCGGCGG
CGGTCGGGGGCGTGGAAGATGACGGCGTTCCAGAAGCTGGAGTTCTCGGCGGAGGACGTG
GTGGAGTGCGTGAAGGAGGACAACATCATCGGGAAGGGCGGCGCGGGGATCGTGTACCAC
GGCGTGACGCGCGGGGCGGAGCTGGCGATCAAGCGGCTGGTGGGGCGCGGCGGCGGCGAG
CACGACCGGGGGTTCTCGGCGGAGGTGACGACGCTGGGGAGGATCAGGCACCGGAACATC
GTGAGGCTGCTGGGGTTCGTGTCGAACAGGGAGACGAACCTGCTGCTGTACGAGTACATG
CCGAATGGGTCGCTGGGGGAGATGCTCCATGGCGGGAAGGGGGGGCACCTCGGGTGGGAG
GCGAGGGCGCGGGTGGCGGCGGAGGCGGCGTGCGGCCTCTGCTACCTCCACCATGACTGC
GCCCCGAGGATCATCCACCGCGACGTCAAGTCCAACAACATCCTCCTCGACTCCGCCTTC
GAGGCGCACGTCGCCGACTTCGGCCTCGCCAAGTTCCTCGGCGGCGCCACCTCCGAGTGC
ATGTCCGCCATTGCTGGCTCCTACGGCTACATCGCGCCAGAGTACGCATACACGCTGCGA
GTGGACGAGAAGAGCGACGTGTATAGCTTCGGTGTGGTGTTACTGGAGCTCATCACCGGA
CGCCGCCCCGTGGGCGGGTTCGGTGACGGCGTGGACATCGTGCACTGGGTCCGCAAGGTG
ACCGCCGAGCTGCCGGACAACTCCGACACGGCGGCCGTCCTCGCCGTGGCCGACCGCCGC
CTGACGCCGGAGCCGGTGGCGCTGATGGTGAACCTGTACAAGGTGGCCATGGCGTGCGTG
GAGGAGGCGAGCACGGCCCGGCCCACCATGCGCGAGGTCGTCCACATGCTCTCCAACCCA
AACTCGGCCCAGCCCAATAGTGGTGACCTCCTCGTCACCTTCTGA
>FON1_Calotoc
ATGCCTCCTACTCTCCTCTTCCTCCTCCTCCTCCTCCCACCCTCCCTCGCCTCCCCCGAC
CGCGACATCTACGCGCTCGCCAAGCTCAAGGCGGCGCTCGTCCCATCCCCCTCCGCCACC
GCCCCACCGCCGCTCGCCGACTGGGACCCGGCCGCGACCTCCCCCGCGCACTGCACCTTC
TCCGGCGTCACCTGCGACGGCCGCTCCCGCGTCGTCGCCATCAACCTCACCGCCCTCCCG
CTCCACTTCGGCTACCTCCCGCCCGAGATCGCCCTCCTTGACTCCCTCGCCAACCTCACC
ATCGCCGCCTGCTGCCTCCCCGGCCACGTCCCCCTCGAGCTCCCCACCCTTCCCTCTCTC
CGCCACCTCAACCTCTCCAACAACAACCTTTCCGGCCACTTCCCCGTCCCCGACTCCGGC
GATGGCGCCTCCCCCTACTTCCCCTCGCTCGAGCTCATCGACGCTTACAACAACAACCTC
TCAGGGTTGCTTCCTCCCTTCTCCGCTTCACACGCTCGCCTCCGCTACCTCCACCTCGGC
GGCAACTACTTCACCGGCGCAATCCCAGACAGCTATGGCGACCTCGCCGCGCTCGAGTAC
CTTGGACTCAACGGCAACACGCTCTCCGGCCATGTCCCCGTCTCCCTCTCCCGCCTCACC
CGCCTCCGCGAGATGTACATCGGATACTACAACCAGTACGACGGCGGCGTCCCGCCGGAG
TTCGGCGACCTCGGCGCGCTCGTCCGCCTCGACATGAGCAGCTGCAACCTCACCGGCTCC
GTCCCGCCGGAGCTCGGCCGACTCCAGCGCCTCGACACGCTCTTCCTGCAGTGGAACCGC
CTCTCCGGCGAGATACCGCCGCAGCTCGGCGATCTCAGCAGCCTCGCGTCGCTCGACCTC
TCCGTCAACGACCTCGCCGGCGAGATCCCTCCCAGCCTCGCCAACCTCTCCAACCTCAAG
CTCCTCAACCTCTTCCGGAACCACCTCCGCGGCAGCATACCGGACTTCGTCGCCGGCTTC
GCGCAGCTCGAGGTGCTGCAGCTGTGGGACAACAACCTCACCGGCAACATCCCCGCCGGG
CTCGGGAAGAACGGCCGCCTCAAGACGCTCGACCTGGCCACCAACCACCTCACCGGCCCC
ATCCCGGCGGACCTCTGCGCCGGCCGGCGGCTGGAGATGCTCGTGCTCATGGAGAACGGC
CTGTTCGGCCCCATCCCGGACTCGCTCGGCGACTGCAAGACGCTCACGCGCGTCCGCCTC
GCCAAGAACTTCTTGACCGGCCCGGTTCCCGCCGGGCTCTTCAACCTCCCGCAGGCCAAC
ATGGTGGAGCTCACCGACAACCTGCTCACCGGCGAGCTCCCGGACGTGATCGGCGGCGAC
AAGATCGGCATGCTGCTGCTGGGGAACAATGGGATCGGTGGCCGCATCCCTCCGGCCATC
GGCAACCTCCCGGCGCTGCAGACGCTGTCGCTGGAGTCCAACAACTTCTCCGGAGCGCTG
CCGCCGGAGATCGGCAATCTCAAGAACCTGTCCAGGCTCAACGTCAGCGGCAACGCGCTC
ACCGGCGCCATTCCAGACGAGCTCATCCGCTGCGCCTCCCTCGCCGCCGTCGACCTCAGC
CGTAACGGCTTCTCCGGCGAGATACCGGAGAGCATCACGTCGCTCAAGATACTGTGCACG
CTGAACGTGTCCAGGAACAGGCTCACCGGCGAGCTCCCGCCGGAGATGTCCAACATGACG
AGCCTCACGACGCTCGACGTGTCGTACAACAGCCTCTCGGGCCCCGTGCCGATGCAGGGG
CAGTTCTTGGTGTTCAACGAGAGCTCGTTCGTCGGCAACCCGGGGCTGTGCGGCGGCCCC
GTGGCTGACGCGTGCCCTCCGTCCATGGCCGGCGGCGGCGGCGGCGCGGGGTCCCAGCTG
CGGCTGCGGTGGGACTCGAAGAAGATGCTGGTGGCGCTGGTGGCGGCGTTCGCGGCGGTG
GCGGTGGCGTTCCTGGGCGCGAGGAAGGGGTGCTCGGCGTGGCGGTCGGCGGCGCGGCGG
CGGTCGGGGGCGTGGAAGATGACGGCGTTCCAGAAGCTGGAGTTCTCGGCGGAGGACGTG
GTGGAGTGCGTGAAGGAGGACAACATCATCGGGAAGGGCGGCGCGGGGATCGTGTACCAC
GGCGTGACGCGCGGGGCGGAGCTGGCGATCAAGCGGCTGGTGGGGCGCGGCGGCGGCGAG
CACGACCGGGGGTTCTCGGCGGAGGTGACGACGCTGGGGAGGATCAGGCACCGGAACATC
GTGAGGCTGCTGGGGTTCGTGTCGAACAGGGAGACGAACCTGCTGCTGTACGAGTACATG
CCGAATGGGTCGCTGGGGGAGATGCTCCATGGCGGGAAGGGGGGGCACCTCGGGTGGGAG
GCGAGGGCGCGGGTGGCGGCGGAGGCGGCGTGCGGCCTCTGCTACCTCCACCATGACTGC
GCCCCGAGGATCATCCACCGCGACGTCAAGTCCAACAACATCCTCCTCGACTCCGCCTTC
GAGGCGCACGTCGCCGACTTCGGCCTCGCCAAGTTCCTCGGCGGCGCCACCTCCGAGTGC
ATGTCCGCCATTGCTGGCTCCTACGGCTACATCGCGCCAGAGTACGCATACACGCTGCGA
GTGGACGAGAAGAGCGACGTGTATAGCTTCGGTGTGGTGTTACTGGAGCTCATCACCGGA
CGCCGCCCCGTGGGCGGGTTCGGTGACGGCGTGGACATCGTGCACTGGGTCCGCAAGGTG
ACCGCCGAGCTGCCGGACAACTCCGACACGGCGGCCGTCCTCGCCGTGGCCGACCGCCGC
CTGACGCCGGAGCCGGTGGCGCTGATGGTGAACCTGTACAAGGTGGCCATGGCGTGCGTG
GAGGAGGCGAGCACGGCCCGGCCCACCATGCGCGAGGTCGTCCACATGCTCTCCAACCCA
AACTCGGCCCAGCCCAATAGTGGTGACCTCCTCGTCACCTTCTGA
>FON1_Cpslo17
ATGCCTCCTACTCTCCTCTTCCTCCTCCTCCTCCTCCCACCCTCCCTCGCCTCCCCCGAC
CGCGACATCTACGCGCTCGCCAAGCTCAAGGCGGCGCTCGTCCCATCCCCCTCCGCCACC
GCCCCACCGCCGCTCGCCGACTGGGACCCGGCCGCGACCTCCCCCGCGCACTGCACCTTC
TCCGGCGTCACCTGCGACGGCCGCTCCCGCGTCGTCGCCATCAACCTCACCGCCCTCCCG
CTCCACTTCGGCTACCTCCCGCCCGAGATCGCCCTCCTTGACTCCCTCGCCAACCTCACC
ATCGCCGCCTGCTGCCTCCCCGGCCACGTCCCCCTCGAGCTCCCCACCCTTCCCTCTCTC
CGCCACCTCAACCTCTCCAACAACAACCTTTCCGGCCACTTCCCCGTCCCCGACTCCGGC
GATGGCGCCTCCCCCTACTTCCCCTCGCTCGAGCTCATCGACGCTTACAACAACAACCTC
TCAGGGTTGCTTCCTCCCTTCTCCGCTTCACACGCTCGCCTCCGCTACCTCCACCTCGGC
GGCAACTACTTCACCGGCGCAATCCCAGACAGCTATGGCGACCTCGCCGCGCTCGAGTAC
CTTGGACTCAACGGCAACACGCTCTCCGGCCATGTCCCCGTCTCCCTCTCCCGCCTCACC
CGCCTCCGCGAGATGTACATCGGATACTACAACCAGTACGACGGCGGCGTCCCGCCGGAG
TTCGGCGACCTCGGCGCGCTCGTCCGCCTCGACATGAGCAGCTGCAACCTCACCGGCTCC
GTCCCGCCGGAGCTCGGCCGACTCCAGCGCCTCGACACGCTCTTCCTGCAGTGGAACCGC
CTCTCCGGCGAGATACCGCCGCAGCTCGGCGATCTCAGCAGCCTCGCGTCGCTCGACCTC
TCCGTCAACGACCTCGCCGGCGAGATCCCTCCCAGCCTCGCCAACCTCTCCAACCTCAAG
CTCCTCAACCTCTTCCGGAACCACCTCCGCGGCAGCATACCGGACTTCGTCGCCGGCTTC
GCGCAGCTCGAGGTGCTGCAGCTGTGGGACAACAACCTCACCGGCAACATCCCCGCCGGG
CTCGGGAAGAACGGCCGCCTCAAGACGCTCGACCTGGCCACCAACCACCTCACCGGCCCC
ATCCCGGCGGACCTCTGCGCCGGCCGGCGGCTGGAGATGCTCGTGCTCATGGAGAACGGC
CTGTTCGGCCCCATCCCGGACTCGCTCGGCGACTGCAAGACGCTCACGCGCGTCCGCCTC
GCCAAGAACTTCTTGACCGGCCCGGTTCCCGCCGGGCTCTTCAACCTCCCGCAGGCCAAC
ATGGTGGAGCTCACCGACAACCTGCTCACCGGCGAGCTCCCGGACGTGATCGGCGGCGAC
AAGATCGGCATGCTGCTGCTGGGGAACAATGGGATCGGTGGCCGCATCCCTCCGGCCATC
GGCAACCTCCCGGCGCTGCAGACGCTGTCGCTGGAGTCCAACAACTTCTCCGGAGCGCTG
CCGCCGGAGATCGGCAATCTCAAGAACCTGTCCAGGCTCAACGTCAGCGGCAACGCGCTC
ACCGGCGCCATTCCAGACGAGCTCATCCGCTGCGCCTCCCTCGCCGCCGTCGACCTCAGC
CGTAACGGCTTCTCCGGCGAGATACCGGAGAGCATCACGTCGCTCAAGATACTGTGCACG
CTGAACGTGTCCAGGAACAGGCTCACCGGCGAGCTCCCGCCGGAGATGTCCAACATGACG
AGCCTCACGACGCTCGACGTGTCGTACAACAGCCTCTCGGGCCCCGTGCCGATGCAGGGG
CAGTTCTTGGTGTTCAACGAGAGCTCGTTCGTCGGCAACCCGGGGCTGTGCGGCGGCCCC
GTGGCTGACGCGTGCCCTCCGTCCATGGCCGGCGGCGGCGGCGGCGCGGGGTCCCAGCTG
CGGCTGCGGTGGGACTCGAAGAAGATGCTGGTGGCGCTGGTGGCGGCGTTCGCGGCGGTG
GCGGTGGCGTTCCTGGGCGCGAGGAAGGGGTGCTCGGCGTGGCGGTCGGCGGCGCGGCGG
CGGTCGGGGGCGTGGAAGATGACGGCGTTCCAGAAGCTGGAGTTCTCGGCGGAGGACGTG
GTGGAGTGCGTGAAGGAGGACAACATCATCGGGAAGGGCGGCGCGGGGATCGTGTACCAC
GGCGTGACGCGCGGGGCGGAGCTGGCGATCAAGCGGCTGGTGGGGCGCGGCGGCGGCGAG
CACGACCGGGGGTTCTCGGCGGAGGTGACGACGCTGGGGAGGATCAGGCACCGGAACATC
GTGAGGCTGCTGGGGTTCGTGTCGAACAGGGAGACGAACCTGCTGCTGTACGAGTACATG
CCGAATGGGTCGCTGGGGGAGATGCTCCATGGCGGGAAGGGGGGGCACCTCGGGTGGGAG
GCGAGGGCGCGGGTGGCGGCGGAGGCGGCGTGCGGCCTCTGCTACCTCCACCATGACTGC
GCCCCGAGGATCATCCACCGCGACGTCAAGTCCAACAACATCCTCCTCGACTCCGCCTTC
GAGGCGCACGTCGCCGACTTCGGCCTCGCCAAGTTCCTCGGCGGCGCCACCTCCGAGTGC
ATGTCCGCCATTGCTGGCTCCTACGGCTACATCGCGCCAGAGTACGCATACACGCTGCGA
GTGGACGAGAAGAGCGACGTGTATAGCTTCGGTGTGGTGTTACTGGAGCTCATCACCGGA
CGCCGCCCCGTGGGCGGGTTCGGTGACGGCGTGGACATCGTGCACTGGGTCCGCAAGGTG
ACCGCCGAGCTGCCGGACAACTCCGACACGGCGGCCGTCCTCGCCGTGGCCGACCGCCGC
CTGACGCCGGAGCCGGTGGCGCTGATGGTGAACCTGTACAAGGTGGCCATGGCGTGCGTG
GAGGAGGCGAGCACGGCCCGGCCCACCATGCGCGAGGTCGTCCACATGCTCTCCAACCCA
AACTCGGCCCAGCCCAATAGTGGTGACCTCCTCGTCACCTTCTGA
>FON1_TN1
ATGCCTCCTACTCTCCTCTTCCTCCTCCTCCTCCTCCCACCCTCCCTCGCCTCCCCCGAC
CGCGACATCTACGCGCTCGCCAAGCTCAAGGCGGCGCTCGTCCCATCCCCCTCCGCCACC
GCCCCACCGCCGCTCGCCGACTGGGACCCGGCCGCGACCTCCCCCGCGCACTGCACCTTC
TCCGGCGTCACCTGCGACGGCCGCTCCCGCGTCGTCGCCATCAACCTCACCGCCCTCCCG
CTCCACTTCGGCTACCTCCCGCCCGAGATCGCCCTCCTTGACTCCCTCGCCAACCTCACC
ATCGCCGCCTGCTGCCTCCCCGGCCACGTCCCCCTCGAGCTCCCCACCCTCCCCTCTCTC
CGCCACCTCAACCTCTCCAACAACAACCTTTCCGGCCACTTCCCCGTCCCCGACTCCGGC
GATGGCGCCTCCCCCTACTTCCCCTCGCTCGAGCTCATCGACGCTTACAACAACAACCTC
TCAGGGTTGCTTCCTCCCTTCTCCGCTTCACACGCTCGCCTCCGCTACCTCCACCTCGGC
GGCAACTACTTCACCGGCGCAATCCCGGACAGCTATGGCGACCTCGCCGCGCTCGAGTAC
CTTGGACTCAACGGCAACACGCTCTCCGGCCATGTCCCCGTCTCCCTCTCCCGCCTCACC
CGCCTCCGCGAGATGTACATCGGATACTACAACCAGTACGACGGCGGCGTCCCGCCGGAG
TTCGGCGACCTCGGCGCGCTCGTCCGCCTCGACATGAGCAGCTGCAACCTCACCGGCCCC
GTCCCGCCGGAGCTCGGCCGACTCCAGCGCCTCGACACGCTCTTCCTGCAGTGGAACCGC
CTCTCCGGCGAGATACCGCCGCAGCTCGGCGATCTCAGCAGCCTCGCGTCGCTCGACCTC
TCCGTCAACGACCTCGCCGGCGAGATCCCTCCCAGCCTCGCCAACCTCTCCAACCTCAAG
CTCCTCAACCTCTTCCGGAACCACCTCCGCGGCAGCATACCGGACTTCGTCGCCGGCTTC
GCGCAGCTCGAGGTGCTGCAGCTGTGGGACAACAACCTCACGGGCAACATCCCCGCCGGG
CTCGGGAAGAACGGCCGCCTCAAGACGCTCGACCTGGCCACCAACCACCTCACCGGCCCC
ATCCCGGCGGACCTCTGCGCCGGCCGGCGGCTGGAGATGCTCGTGCTCATGGAGAACGGC
CTGTTCGGCCCCATCCCGGACTCGCTCGGCGACTGCAAGACGCTCACGCGCGTCCGCCTC
GCCAAGAACTTCTTGACCGGCCCGGTTCCCGCCGGGCTCTTCAACCTCCCGCAGGCCAAC
ATGGTGGAGCTCACCGACAACCTGCTCATCGGCGAGCTCCCGGACGTGATCGGCGGCGAC
AAGATCGGCATGCTGCTGCTGGGGAACAATGGGATCGGTGGCCGCATCCCTCCGGCCATC
GGCAACCTCCCGGCGCTGCAGACGCTGTCGCTGGAGTCCAACAACTTCTCCGGAGCGCTG
CCGCCGGAGATCGGCAATCTCAAGAACCTGTCCAGGCTCAACGTCAGCGGCAACGCGCTC
ACCGGCGCCATTCCAGACGAGCTCATCCGCTGCGCCTCCCTCGCCGCCGTCGACCTCAGC
CGTAACGGCTTCTCCGGCGAGATACCGGAGAGCATCACGTCGCTCAAGATACTGTGCACG
CTGAACGTGTCCAGGAACAGGCTCACCGGCGAGCTCCCGCCGGAGATGTCCAACATGACG
AGCCTCACGACGCTCGACGTGTCGTACAACAGCCTCTCGGGCCCCGTGCCGATGCAGGGG
CAGTTCTTGGTGTTCAACGAGAGCTCGTTCGTCGGCAACCCGGGGCTGTGCGGCGGCCCC
GTGGCTGACGCGTGCCCTCCGTCCATGGCCGGCGGCGGCGGCGGCGCGGGGTCCCAGCTG
CGGCTGCGGTGGGACTCGAAGAAGATGCTGGTGGCGCTGGTGGCGGCGTTCGCGGCGGTG
GCGGTGGCGTTCCTGGGCGCGAGGAAGGGGTGCTCGGCGTGGCGGTCGGCGGCGCGGCGG
CGGTCGGGGGCGTGGAAGATGACGGCGTTCCAGAAGCTGGAGTTCTCGGCGGAGGACGTG
GTGGAGTGCGTGAAGGAGGACAACATCATCGGGAAGGGCGGCGCGGGGATCGTGTACCAC
GGCGTGACGCGCGGGGCGGAGCTGGCGATCAAGCGGCTGGTGGGGCGCGGCGGCGGCGAG
CACGACCGGGGGTTCTCGGCGGAGGTGACGACGCTGGGGAGGATCAGGCACCGGAACATC
GTGAGGCTGCTGGGGTTCGTGTCGAACAGGGAGACGAACCTGCTGCTGTACGAGTACATG
CCGAATGGGTCGCTGGGGGAGATGCTCCATGGCGGGAAGGGGGGGCACCTCGGGTGGGAG
GCGAGGGCGCGGGTGGCGGCGGAGGCGGCGTGCGGCCTCTGCTACCTCCACCATGACTGC
GCCCCGAGGATCATCCACCGCGACGTCAAGTCCAACAACATCCTCCTCGACTCCGCCTTC
GAGGCGCACGTCGCCGACTTCGGCCTCGCCAAGTTCCTCGGCGGCGCCACCTCCGAGTGC
ATGTCCGCCATTGCTGGCTCCTACGGCTACATCGCGCCAGAGTACGCATACACGCTGCGA
GTGGACGAGAAGAGCGACGTGTATAGCTTCGGTGTGGTGCTACTGGAGCTCATCACCGGA
CGCCGCCCCGTGGGCGGGTTCGGTGACGGCGTGGACATCGTGCACTGGGTCCGCAAGGTG
ACCGCCGAGCTGCCGGACAACTCCGACACGGCGGCCGTCCTCGCCGTGGCCGACCGCCGC
CTGACGCCGGAGCCGGTGGCGCTGATGGTGAACCTGTACAAGGTGGCCATGGCGTGCGTG
GAGGAGGCGAGCACGGCCCGGCCCACCATGCGCGAGGTCGTCCACATGCTCTCCAACCCA
AACTCGGCCCAGCCCAATAGTGGTGACCTCCTCGTCACCTTCTGA
>FON1_Dasan
ATGCCTCCTACTCTCCTCTTCCTCCTCCTCCTCCTCCCACCCTCCCTCGCCTCCCCCGAC
CGCGACATCTACGCGCTCGCCAAGCTCAAGGCGGCGCTCGTCCCATCCCCCTCCGCCACC
GCCCCACCGCCGCTCGCCGACTGGGACCCGGCCGCGACCTCCCCCGCGCACTGCACCTTC
TCCGGCGTCACCTGCGACGGCCGCTCCCGCGTCGTCGCCATCAACCTCACCGCCCTCCCG
CTCCACTTCGGCTACCTCCCGCCCGAGATCGCCCTCCTTGACTCCCTCGCCAACCTCACC
ATCGCCGCCTGCTGCCTCCCCGGCCACGTCCCCCTCGAGCTCCCCACCCTCCCCTCTCTC
CGCCACCTCAACCTCTCCAACAACAACCTTTCCGGCCACTTCCCCGTCCCCGACTCCGGC
GATGGCGCCTCCCCCTACTTCCCCTCGCTCGAGCTCATCGACGCTTACAACAACAACCTC
TCAGGGTTGCTTCCTCCCTTCTCCGCTTCACACGCTCGCCTCCGCTACCTCCACCTCGGC
GGCAACTACTTCACCGGCGCAATCCCGGACAGCTATGGCGACCTCGCCGCGCTCGAGTAC
CTTGGACTCAACGGCAACACGCTCTCCGGCCATGTCCCCGTCTCCCTCTCCCGCCTCACC
CGCCTCCGCGAGATGTACATCGGATACTACAACCAGTACGACGGCGGCGTCCCGCCGGAG
TTCGGCGACCTCGGCGCGCTCGTCCGCCTCGACATGAGCAGCTGCAACCTCACCGGCCCC
GTCCCGCCGGAGCTCGGCCGACTCCAGCGCCTCGACACGCTCTTCCTGCAGTGGAACCGC
CTCTCCGGCGAGATACCGCCGCAGCTCGGCGATCTCAGCAGCCTCGCGTCGCTCGACCTC
TCCGTCAACGACCTCGCCGGCGAGATCCCTCCCAGCCTCGCCAACCTCTCCAACCTCAAG
CTCCTCAACCTCTTCCGGAACCACCTCCGCGGCAGCATACCGGACTTCGTCGCCGGCTTC
GCGCAGCTCGAGGTGCTGCAGCTGTGGGACAACAACCTCACGGGCAACATCCCCGCCGGG
CTCGGGAAGAACGGCCGCCTCAAGACGCTCGACCTGGCCACCAACCACCTCACCGGCCCC
ATCCCGGCGGACCTCTGCGCCGGCCGGCGGCTGGAGATGCTCGTGCTCATGGAGAACGGC
CTGTTCGGCCCCATCCCGGACTCGCTCGGCGACTGCAAGACGCTCACGCGCGTCCGCCTC
GCCAAGAACTTCTTGACCGGCCCGGTTCCCGCCGGGCTCTTCAACCTCCCGCAGGCCAAC
ATGGTGGAGCTCACCGACAACCTGCTCATCGGCGAGCTCCCGGACGTGATCGGCGGCGAC
AAGATCGGCATGCTGCTGCTGGGGAACAATGGGATCGGTGGCCGCATCCCTCCGGCCATC
GGCAACCTCCCGGCGCTGCAGACGCTGTCGCTGGAGTCCAACAACTTCTCCGGAGCGCTG
CCGCCGGAGATCGGCAATCTCAAGAACCTGTCCAGGCTCAACGTCAGCGGCAACGCGCTC
ACCGGCGCCATTCCAGACGAGCTCATCCGCTGCGCCTCCCTCGCCGCCGTCGACCTCAGC
CGTAACGGCTTCTCCGGCGAGATACCGGAGAGCATCACGTCGCTCAAGATACTGTGCACG
CTGAACGTGTCCAGGAACAGGCTCACCGGCGAGCTCCCGCCGGAGATGTCCAACATGACG
AGCCTCACGACGCTCGACGTGTCGTACAACAGCCTCTCGGGCCCCGTGCCGATGCAGGGG
CAGTTCTTGGTGTTCAACGAGAGCTCGTTCGTCGGCAACCCGGGGCTGTGCGGCGGCCCC
GTGGCTGACGCGTGCCCTCCGTCCATGGCCGGCGGCGGCGGCGGCGCGGGGTCCCAGCTG
CGGCTGCGGTGGGACTCGAAGAAGATGCTGGTGGCGCTGGTGGCGGCGTTCGCGGCGGTG
GCGGTGGCGTTCCTGGGCGCGAGGAAGGGGTGCTCGGCGTGGCGGTCGGCGGCGCGGCGG
CGGTCGGGGGCGTGGAAGATGACGGCGTTCCAGAAGCTGGAGTTCTCGGCGGAGGACGTG
GTGGAGTGCGTGAAGGAGGACAACATCATCGGGAAGGGCGGCGCGGGGATCGTGTACCAC
GGCGTGACGCGCGGGGCGGAGCTGGCGATCAAGCGGCTGGTGGGGCGCGGCGGCGGCGAG
CACGACCGGGGGTTCTCGGCGGAGGTGACGACGCTGGGGAGGATCAGGCACCGGAACATC
GTGAGGCTGCTGGGGTTCGTGTCGAACAGGGAGACGAACCTGCTGCTGTACGAGTACATG
CCGAATGGGTCGCTGGGGGAGATGCTCCATGGCGGGAAGGGGGGGCACCTCGGGTGGGAG
GCGAGGGCGCGGGTGGCGGCGGAGGCGGCGTGCGGCCTCTGCTACCTCCACCATGACTGC
GCCCCGAGGATCATCCACCGCGACGTCAAGTCCAACAACATCCTCCTCGACTCCGCCTTC
GAGGCGCACGTCGCCGACTTCGGCCTCGCCAAGTTCCTCGGCGGCGCCACCTCCGAGTGC
ATGTCCGCCATTGCTGGCTCCTACGGCTACATCGCGCCAGAGTACGCATACACGCTGCGA
GTGGACGAGAAGAGCGACGTGTATAGCTTCGGTGTGGTGCTACTGGAGCTCATCACCGGA
CGCCGCCCCGTGGGCGGGTTCGGTGACGGCGTGGACATCGTGCACTGGGTCCGCAAGGTG
ACCGCCGAGCTGCCGGACAACTCCGACACGGCGGCCGTCCTCGCCGTGGCCGACCGCCGC
CTGACGCCGGAGCCGGTGGCGCTGATGGTGAACCTGTACAAGGTGGCCATGGCGTGCGTG
GAGGAGGCGAGCACGGCCCGGCCCACCATGCGCGAGGTCGTCCACATGCTCTCCAACCCA
AACTCGGCCCAGCCCAATAGTGGTGACCTCCTCGTCACCTTCTGA
>FON1_Milyang23
ATGCCTCCTACTCTCCTCTTCCTCCTCCTCCTCCTCCCACCCTCCCTCGCCTCCCCCGAC
CGCGACATCTACGCGCTCGCCAAGCTCAAGGCGGCGCTCGTCCCATCCCCCTCCGCCACC
GCCCCACCGCCGCTCGCCGACTGGGACCCGGCCGCGACCTCCCCCGCGCACTGCACCTTC
TCCGGCGTCACCTGCGACGGCCGCTCCCGCGTCGTCGCCATCAACCTCACCGCCCTCCCG
CTCCACTTCGGCTACCTCCCGCCCGAGATCGCCCTCCTTGACTCCCTCGCCAACCTCACC
ATCGCCGCCTGCTGCCTCCCCGGCCACGTCCCCCTCGAGCTCCCCACCCTCCCCTCTCTC
CGCCACCTCAACCTCTCCAACAACAACCTTTCCGGCCACTTCCCCGTCCCCGACTCCGGC
GATGGCGCCTCCCCCTACTTCCCCTCGCTCGAGCTCATCGACGCTTACAACAACAACCTC
TCAGGGTTGCTTCCTCCCTTCTCCGCTTCACACGCTCGCCTCCGCTACCTCCACCTCGGC
GGCAACTACTTCACCGGCGCAATCCCGGACAGCTATGGCGACCTCGCCGCGCTCGAGTAC
CTTGGACTCAACGGCAACACGCTCTCCGGCCATGTCCCCGTCTCCCTCTCCCGCCTCACC
CGCCTCCGCGAGATGTACATCGGATACTACAACCAGTACGACGGCGGCGTCCCGCCGGAG
TTCGGCGACCTCGGCGCGCTCGTCCGCCTCGACATGAGCAGCTGCAACCTCACCGGCCCC
GTCCCGCCGGAGCTCGGCCGACTCCAGCGCCTCGACACGCTCTTCCTGCAGTGGAACCGC
CTCTCCGGCGAGATACCGCCGCAGCTCGGCGATCTCAGCAGCCTCGCGTCGCTCGACCTC
TCCGTCAACGACCTCGCCGGCGAGATCCCTCCCAGCCTCGCCAACCTCTCCAACCTCAAG
CTCCTCAACCTCTTCCGGAACCACCTCCGCGGCAGCATACCGGACTTCGTCGCCGGCTTC
GCGCAGCTCGAGGTGCTGCAGCTGTGGGACAACAACCTCACGGGCAACATCCCCGCCGGG
CTCGGGAAGAACGGCCGCCTCAAGACGCTCGACCTGGCCACCAACCACCTCACCGGCCCC
ATCCCGGCGGACCTCTGCGCCGGCCGGCGGCTGGAGATGCTCGTGCTCATGGAGAACGGC
CTGTTCGGCCCCATCCCGGACTCGCTCGGCGACTGCAAGACGCTCACGCGCGTCCGCCTC
GCCAAGAACTTCTTGACCGGCCCGGTTCCCGCCGGGCTCTTCAACCTCCCGCAGGCCAAC
ATGGTGGAGCTCACCGACAACCTGCTCATCGGCGAGCTCCCGGACGTGATCGGCGGCGAC
AAGATCGGCATGCTGCTGCTGGGGAACAATGGGATCGGTGGCCGCATCCCTCCGGCCATC
GGCAACCTCCCGGCGCTGCAGACGCTGTCGCTGGAGTCCAACAACTTCTCCGGAGCGCTG
CCGCCGGAGATCGGCAATCTCAAGAACCTGTCCAGGCTCAACGTCAGCGGCAACGCGCTC
ACCGGCGCCATTCCAGACGAGCTCATCCGCTGCGCCTCCCTCGCCGCCGTCGACCTCAGC
CGTAACGGCTTCTCCGGCGAGATACCGGAGAGCATCACGTCGCTCAAGATACTGTGCACG
CTGAACGTGTCCAGGAACAGGCTCACCGGCGAGCTCCCGCCGGAGATGTCCAACATGACG
AGCCTCACGACGCTCGACGTGTCGTACAACAGCCTCTCGGGCCCCGTGCCGATGCAGGGG
CAGTTCTTGGTGTTCAACGAGAGCTCGTTCGTCGGCAACCCGGGGCTGTGCGGCGGCCCC
GTGGCTGACGCGTGCCCTCCGTCCATGGCCGGCGGCGGCGGCGGCGCGGGGTCCCAGCTG
CGGCTGCGGTGGGACTCGAAGAAGATGCTGGTGGCGCTGGTGGCGGCGTTCGCGGCGGTG
GCGGTGGCGTTCCTGGGCGCGAGGAAGGGGTGCTCGGCGTGGCGGTCGGCGGCGCGGCGG
CGGTCGGGGGCGTGGAAGATGACGGCGTTCCAGAAGCTGGAGTTCTCGGCGGAGGACGTG
GTGGAGTGCGTGAAGGAGGACAACATCATCGGGAAGGGCGGCGCGGGGATCGTGTACCAC
GGCGTGACGCGCGGGGCGGAGCTGGCGATCAAGCGGCTGGTGGGGCGCGGCGGCGGCGAG
CACGACCGGGGGTTCTCGGCGGAGGTGACGACGCTGGGGAGGATCAGGCACCGGAACATC
GTGAGGCTGCTGGGGTTCGTGTCGAACAGGGAGACGAACCTGCTGCTGTACGAGTACATG
CCGAATGGGTCGCTGGGGGAGATGCTCCATGGCGGGAAGGGGGGGCACCTCGGGTGGGAG
GCGAGGGCGCGGGTGGCGGCGGAGGCGGCGTGCGGCCTCTGCTACCTCCACCATGACTGC
GCCCCGAGGATCATCCACCGCGACGTCAAGTCCAACAACATCCTCCTCGACTCCGCCTTC
GAGGCGCACGTCGCCGACTTCGGCCTCGCCAAGTTCCTCGGCGGCGCCACCTCCGAGTGC
ATGTCCGCCATTGCTGGCTCCTACGGCTACATCGCGCCAGAGTACGCATACACGCTGCGA
GTGGACGAGAAGAGCGACGTGTATAGCTTCGGTGTGGTGCTACTGGAGCTCATCACCGGA
CGCCGCCCCGTGGGCGGGTTCGGTGACGGCGTGGACATCGTGCACTGGGTCCGCAAGGTG
ACCGCCGAGCTGCCGGACAACTCCGACACGGCGGCCGTCCTCGCCGTGGCCGACCGCCGC
CTGACGCCGGAGCCGGTGGCGCTGATGGTGAACCTGTACAAGGTGGCCATGGCGTGCGTG
GAGGAGGCGAGCACGGCCCGGCCCACCATGCGCGAGGTCGTCCACATGCTCTCCAACCCA
AACTCGGCCCAGCCCAATAGTGGTGACCTCCTCGTCACCTTCTGA
>FON1_IR64
ATGCCTCCTACTCTCCTCTTCCTCCTCCTCCTCCTCCCACCCTCCCTCGCCTCCCCCGAC
CGCGACATCTACGCGCTCGCCAAGCTCAAGGCGGCGCTCGTCCCATCCCCCTCCGCCACC
GCCCCACCGCCGCTCGCCGACTGGGACCCGGCCGCGACCTCCCCCGCGCACTGCACCTTC
TCCGGCGTCACCTGCGACGGCCGCTCCCGCGTCGTCGCCATCAACCTCACCGCCCTCCCG
CTCCACTTCGGCTACCTCCCGCCCGAGATCGCCCTCCTTGACTCCCTCGCCAACCTCACC
ATCGCCGCCTGCTGCCTCCCCGGCCACGTCCCCCTCGAGCTCCCCACCCTTCCCTCTCTC
CGCCACCTCAACCTCTCCAACAACAACCTTTCCGGCCACTTCCCCGTCCCCGACTCCGGC
GATGGCGCCTCCCCCTACTTCCCCTCGCTCGAGCTCATCGACGCTTACAACAACAACCTC
TCAGGGTTGCTTCCTCCCTTCTCCGCTTCACACGCTCGCCTCCGCTACCTCCACCTCGGC
GGCAACTACTTCACCGGCGCAATCCCGGACAGCTATGGCGACCTCGCCGCGCTCGAGTAC
CTTGGACTCAACGGCAACACGCTCTCCGGCCATGTCCCCGTCTCCCTCTCCCGCCTCACC
CGCCTCCGCGAGATGTACATCGGATACTACAACCAGTACGACGGCGGCGTCCCGCCGGAG
TTCGGCGACCTCGGCGCGCTCGTCCGCCTCGACATGAGCAGCTGCAACCTCACCGGCCCC
GTCCCGCCGGAGCTCGGCCGACTCCAGCGCCTCGACACGCTCTTCCTGCAGTGGAACCGC
CTCTCCGGCGAGATACCGCCGCAGCTCGGCGATCTCAGCAGCCTCGCGTCGCTCGACCTC
TCCGTCAACGACCTCGCCGGCGAGATCCCTCCCAGCCTCGCCAACCTCTCCAACCTCAAG
CTCCTCAACCTCTTCCGGAACCACCTCCGCGGCAGCATACCGGACTTCGTCGCCGGCTTC
GCGCAGCTCGAGGTGCTGCAGCTGTGGGACAACAACCTCACCGGCAACATCCCCGCCGGG
CTCGGGAAGAACGGCCGCCTCAAGACGCTCGACCTGGCCACCAACCACCTCACCGGCCCC
ATCCCGGCGGACCTCTGCGCCGGCCGGCGGCTGGAGATGCTCGTGCTCATGGAGAACGGC
CTGTTCGGCCCCATCCCGGACTCGCTCGGCGACTGCAAGACGCTCACGCGCGTCCGCCTC
GCCAAGAACTTCTTGACCGGCCCGGTTCCCGCCGGGCTCTTCAACCTCCCGCAGGCCAAC
ATGGTGGAGCTCACCGACAACCTGCTCACCGGCGAGCTCCCGGACGTGATCGGCGGCGAC
AAGATCGGCATGCTGCTGCTGGGGAACAATGGGATCGGTGGCCGCATCCCTCCGGCCATC
GGCAACCTCCCGGCGCTGCAGACGCTGTCGCTGGAGTCCAACAACTTCTCCGGAGCGCTG
CCGCCGGAGATCGGCAATCTCAAGAACCTGTCCAGGCTCAACGTCAGCGGCAACGCGCTC
ACCGGCGCCATTCCAGACGAGCTCATCCGCTGCGCCTCCCTCGCCGCCGTCGACCTCAGC
CGTAACGGCTTCTCCGGCGAGATACCGGAGAGCATCACGTCGCTCAAGATACTGTGCACG
CTGAACGTGTCCAGGAACAGGCTCACCGGCGAGCTCCCGCCGGAGATGTCCAACATGACG
AGCCTCACGACGCTCGACGTGTCGTACAACAGCCTCTCGGGCCCCGTGCCGATGCAGGGG
CAGTTCTTGGTGTTCAACGAGAGCTCGTTCGTCGGCAACCCGGGGCTGTGCGGCGGCCCC
GTGGCTGACGCGTGCCCTCCGTCCATGGCCGGCGGCGGCGGCGGCGCGGGGTCCCAGCTG
CGGCTGCGGTGGGACTCGAAGAAGATGCTGGTGGCGCTGGTGGCGGCGTTCGCGGCGGTG
GCGGTGGCGTTCCTGGGCGCGAGGAAGGGGTGCTCGGCGTGGCGGTCGGCGGCGCGGCGG
CGGTCGGGGGCGTGGAAGATGACGGCGTTCCAGAAGCTGGAGTTCTCGGCGGAGGACGTG
GTGGAGTGCGTGAAGGAGGACAACATCATCGGGAAGGGCGGCGCGGGGATCGTGTACCAC
GGCGTGACGCGCGGGGCGGAGCTGGCGATCAAGCGGCTGGTGGGGCGCGGCGGCGGCGAG
CACGACCGGGGGTTCTCGGCGGAGGTGACGACGCTGGGGAGGATCAGGCACCGGAACATC
GTGAGGCTGCTGGGGTTCGTGTCGAACAGGGAGACGAACCTGCTGCTGTACGAGTACATG
CCGAATGGGTCGCTGGGGGAGATGCTCCATGGCGGGAAGGGGGGGCACCTCGGGTGGGAG
GCGAGGGCGCGGGTGGCGGCGGAGGCGGCGTGCGGCCTCTGCTACCTCCACCATGACTGC
GCCCCGAGGATCATCCACCGCGACGTCAAGTCCAACAACATCCTCCTCGACTCCGCCTTC
GAGGCGCACGTCGCCGACTTCGGCCTCGCCAAGTTCCTCGGCGGCGCCACCTCCGAGTGC
ATGTCCGCCATTGCTGGCTCCTACGGCTACATCGCGCCAGAGTACGCATACACGCTGCGA
GTGGACGAGAAGAGCGACGTGTATAGCTTCGGTGTGGTGTTACTGGAGCTCATCACCGGA
CGCCGCCCCGTGGGCGGGTTCGGTGACGGCGTGGACATCGTGCACTGGGTCCGCAAGGTG
ACCGCCGAGCTGCCGGACAACTCCGACACGGCGGCCGTCCTCGCCGTGGCCGACCGCCGC
CTGACGCCGGAGCCGGTGGCGCTGATGGTGAACCTGTACAAGGTGGCCATGGCGTGCGTG
GAGGAGGCGAGCACGGCCCGGCCCACCATGCGCGAGGTCGTCCACATGCTCTCCAACCCA
AACTCGGCCCAGCCCAATAGTGGTGACCTCCTCGTCACCTTCTGA
>FON1_Tongil
ATGCCTCCTACTCTCCTCTTCCTCCTCCTCCTCCTCCCACCCTCCCTCGCCTCCCCCGAC
CGCGACATCTACGCGCTCGCCAAGCTCAAGGCGGCGCTCGTCCCATCCCCCTCCGCCACC
GCCCCACCGCCGCTCGCCGACTGGGACCCGGCCGCGACCTCCCCCGCGCACTGCACCTTC
TCCGGCGTCACCTGCGACGGCCGCTCCCGCGTCGTCGCCATCAACCTCACCGCCCTCCCG
CTCCACTTCGGCTACCTCCCGCCCGAGATCGCCCTCCTTGACTCCCTCGCCAACCTCACC
ATCGCCGCCTGCTGCCTCCCCGGCCACGTCCCCCTCGAGCTCCCCACCCTCCCCTCTCTC
CGCCACCTCAACCTCTCCAACAACAACCTTTCCGGCCACTTCCCCGTCCCCGACTCCGGC
GATGGCGCCTCCCCCTACTTCCCCTCGCTCGAGCTCATCGACGCTTACAACAACAACCTC
TCAGGGTTGCTTCCTCCCTTCTCCGCTTCACACGCTCGCCTCCGCTACCTCCACCTCGGC
GGCAACTACTTCACCGGCGCAATCCCGGACAGCTATGGCGACCTCGCCGCGCTCGAGTAC
CTTGGACTCAACGGCAACACGCTCTCCGGCCATGTCCCCGTCTCCCTCTCCCGCCTCACC
CGCCTCCGCGAGATGTACATCGGATACTACAACCAGTACGACGGCGGCGTCCCGCCGGAG
TTCGGCGACCTCGGCGCGCTCGTCCGCCTCGACATGAGCAGCTGCAACCTCACCGGCCCC
GTCCCGCCGGAGCTCGGCCGACTCCAGCGCCTCGACACGCTCTTCCTGCAGTGGAACCGC
CTCTCCGGCGAGATACCGCCGCAGCTCGGCGATCTCAGCAGCCTCGCGTCGCTCGACCTC
TCCGTCAACGACCTCGCCGGCGAGATCCCTCCCAGCCTCGCCAACCTCTCCAACCTCAAG
CTCCTCAACCTCTTCCGGAACCACCTCCGCGGCAGCATACCGGACTTCGTCGCCGGCTTC
GCGCAGCTCGAGGTGCTGCAGCTGTGGGACAACAACCTCACGGGCAACATCCCCGCCGGG
CTCGGGAAGAACGGCCGCCTCAAGACGCTCGACCTGGCCACCAACCACCTCACCGGCCCC
ATCCCGGCGGACCTCTGCGCCGGCCGGCGGCTGGAGATGCTCGTGCTCATGGAGAACGGC
CTGTTCGGCCCCATCCCGGACTCGCTCGGCGACTGCAAGACGCTCACGCGCGTCCGCCTC
GCCAAGAACTTCTTGACCGGCCCGGTTCCCGCCGGGCTCTTCAACCTCCCGCAGGCCAAC
ATGGTGGAGCTCACCGACAACCTGCTCATCGGCGAGCTCCCGGACGTGATCGGCGGCGAC
AAGATCGGCATGCTGCTGCTGGGGAACAATGGGATCGGTGGCCGCATCCCTCCGGCCATC
GGCAACCTCCCGGCGCTGCAGACGCTGTCGCTGGAGTCCAACAACTTCTCCGGAGCGCTG
CCGCCGGAGATCGGCAATCTCAAGAACCTGTCCAGGCTCAACGTCAGCGGCAACGCGCTC
ACCGGCGCCATTCCAGACGAGCTCATCCGCTGCGCCTCCCTCGCCGCCGTCGACCTCAGC
CGTAACGGCTTCTCCGGCGAGATACCGGAGAGCATCACGTCGCTCAAGATACTGTGCACG
CTGAACGTGTCCAGGAACAGGCTCACCGGCGAGCTCCCGCCGGAGATGTCCAACATGACG
AGCCTCACGACGCTCGACGTGTCGTACAACAGCCTCTCGGGCCCCGTGCCGATGCAGGGG
CAGTTCTTGGTGTTCAACGAGAGCTCGTTCGTCGGCAACCCGGGGCTGTGCGGCGGCCCC
GTGGCTGACGCGTGCCCTCCGTCCATGGCCGGCGGCGGCGGCGGCGCGGGGTCCCAGCTG
CGGCTGCGGTGGGACTCGAAGAAGATGCTGGTGGCGCTGGTGGCGGCGTTCGCGGCGGTG
GCGGTGGCGTTCCTGGGCGCGAGGAAGGGGTGCTCGGCGTGGCGGTCGGCGGCGCGGCGG
CGGTCGGGGGCGTGGAAGATGACGGCGTTCCAGAAGCTGGAGTTCTCGGCGGAGGACGTG
GTGGAGTGCGTGAAGGAGGACAACATCATCGGGAAGGGCGGCGCGGGGATCGTGTACCAC
GGCGTGACGCGCGGGGCGGAGCTGGCGATCAAGCGGCTGGTGGGGCGCGGCGGCGGCGAG
CACGACCGGGGGTTCTCGGCGGAGGTGACGACGCTGGGGAGGATCAGGCACCGGAACATC
GTGAGGCTGCTGGGGTTCGTGTCGAACAGGGAGACGAACCTGCTGCTGTACGAGTACATG
CCGAATGGGTCGCTGGGGGAGATGCTCCATGGCGGGAAGGGGGGGCACCTCGGGTGGGAG
GCGAGGGCGCGGGTGGCGGCGGAGGCGGCGTGCGGCCTCTGCTACCTCCACCATGACTGC
GCCCCGAGGATCATCCACCGCGACGTCAAGTCCAACAACATCCTCCTCGACTCCGCCTTC
GAGGCGCACGTCGCCGACTTCGGCCTCGCCAAGTTCCTCGGCGGCGCCACCTCCGAGTGC
ATGTCCGCCATTGCTGGCTCCTACGGCTACATCGCGCCAGAGTACGCATACACGCTGCGA
GTGGACGAGAAGAGCGACGTGTATAGCTTCGGTGTGGTGCTACTGGAGCTCATCACCGGA
CGCCGCCCCGTGGGCGGGTTCGGTGACGGCGTGGACATCGTGCACTGGGTCCGCAAGGTG
ACCGCCGAGCTGCCGGACAACTCCGACACGGCGGCCGTCCTCGCCGTGGCCGACCGCCGC
CTGACGCCGGAGCCGGTGGCGCTGATGGTGAACCTGTACAAGGTGGCCATGGCGTGCGTG
GAGGAGGCGAGCACGGCCCGGCCCACCATGCGCGAGGTCGTCCACATGCTCTCCAACCCA
AACTCGGCCCAGCCCAATAGTGGTGACCTCCTCGTCACCTTCTGA
>FON1_Hwachung
ATGCCTCCTACTCTCCTCCTCCTCCTCCTCCTCCTCCCACCCTCCCTCGCCTCCCCCGAC
CGCGACATCTACGCGCTCGCCAAGCTCAAGGCGGCGCTCGTCCCATCCCCCTCCGCCACC
GCCCCACCGCCGCTCGCCGACTGGGACCCGGCCGCGACCTCCCCCGCGCACTGCACCTTC
TCCGGCGTCACCTGCGACGGCCGCTCCCGCGTCGTCGCCATCAACCTCACCGCCCTCCCG
CTCCACTCCGGCTACCTCCCGCCCGAGATCGCCCTCCTTGACTCCCTCGCCAACCTCACC
ATCGCCGCCTGCTGCCTCCCCGGCCACGTCCCCCTCGAGCTCCCCACCCTCCCCTCTCTC
CGCCACCTCAACCTCTCCAACAACAACCTTTCCGGCCACTTCCCCGTCCCCGACTCCGGC
GGTGGCGCCTCCCCCTACTTCCCCTCGCTCGAGCTCATCGACGCTTACAACAACAACCTC
TCAGGGTTGCTTCCTCCCTTCTCCGCTTCACACGCTCGCCTCCGCTACCTCCACCTCGGC
GGCAACTACTTCACCGGCGCAATCCCGGACAGCTATGGCGACCTCGCCGCGCTCGAGTAC
CTTGGACTCAACGGCAACACGCTCTCCGGCCATGTCCCCGTCTCCCTCTCCCGCCTCACC
CGCCTCCGCGAGATGTACATCGGATACTACAACCAGTACGACGGCGGCGTCCCGCCGGAG
TTCGGCGACCTCGGCGCGCTCCTCCGCCTCGACATGAGCAGCTGCAACCTCACCGGCCCC
GTCCCGCCGGAGCTCGGCCGACTCCAGCGCCTCGACACGCTCTTCCTGCAGTGGAACCGC
CTCTCCGGCGAGATACCGCCGCAGCTCGGCGATCTCAGCAGCCTCGCGTCGCTCGACCTC
TCCGTCAACGACCTCGCCGGCGAGATCCCTCCCAGCCTCGCCAACCTCTCCAACCTCAAG
CTCCTCAACCTCTTCCGGAACCACCTCCGCGGCAGCATACCGGACTTCGTCGCCGGCTTC
GCGCAGCTCGAGGTGCTGCAGCTGTGGGACAACAACCTCACCGGCAACATCCCCGCCGGG
CTCGGGAAGAACGGCCGCCTCAAGACGCTCGACCTGGCCACCAACCACCTCACCGGCCCC
ATCCCGGCGGACCTCTGCGCCGGCCGGCGGCTGGAGATGCTCGTGCTCATGGAGAACGGC
CTGTTCGGCCCCATCCCGGACTCGCTCGGCGACTGCAAGACGCTCACGCGCGTCCGCCTC
GCCAAGAACTTCTTGACCGGCCCGGTTCCCGCCGGGCTCTTCAACCTCCCGCAGGCCAAC
ATGGTGGAGCTCACCGACAACCTGCTCACCGGCGAGCTCCCGGACGTGATCGGCGGCGAC
AAGATCGGCATGCTGCTGCTGGGGAACAATGGGATCGGTGGCCGCATCCCTCCGGCCATC
GGCAACCTCCCGGCGCTGCAGACGCTGTCGCTGGAGTCCAACAACTTCTCCGGAGCGCTG
CCACCGGAGATCGGCAATCTCAAGAACCTGTCCAGGCTCAACGTCAGCGGCAACGCGCTC
ACCGGCGCCATTCCAGACGAGCTCATCCGCTGCGCCTCCCTCGCCGCCGTCGACCTCAGC
CGTAACGGCTTCTCCGGCGAGATACCGGAGAGCATCACGTCGCTCAAGATACTGTGCACG
CTGAACGTGTCCAGGAACAGGCTCACCGGCGAGCTCCCGCCGGAGATGTCCAACATGACG
AGCCTCACGACGCTCGACGTGTCGTACAACAGCCTCTCGGGCCCCGTGCCGATGCAGGGG
CAGTTCTTGGTGTTCAACGAGAGCTCGTTCGTCGGCAACCCGGGGCTGTGCGGCGGCCCC
GTGGCCGACGCGTGCCCTCCGTCCATGGCCGGCGGCGGCGGCGGCGCGGGGTCCCAGCTG
CGGCTGCGGTGGGACTCGAAGAAGATGCTGGTGGCGCTGGTGGCGGCGTTCGCGGCGGTG
GCGGTGGCGTTCCTGGGCGCGAGGAAGGGGTGCTCGGCGTGGCGGTCGGCGGCGCGGCGG
CGGTCGGGGGCGTGGAAGATGACGGCGTTCCAGAAGCTGGAGTTCTCGGCGGAGGACGTG
GTGGAGTGCGTGAAGGAGGACAACATCATCGGGAAGGGCGGCGCGGGGATCGTGTACCAC
GGCGTGACGCGCGGGGCGGAGCTGGCGATCAAGCGGTTGGTGGGGCGCGGCGGCGGCGAG
CACGACCGGGGGTTCTCGGCGGAGGTGACGACGCTGGGGAGGATCAGGCACCGGAACATC
GTGAGGCTGCTGGGGTTCGTGTCGAACAGGGAGACGAACCTGCTGCTGTACGAGTACATG
CCGAATGGGTCGCTGGGGGAGATGCTCCATGGCGGGAAGGGGGGGCACCTCGGGTGGGAG
GCGAGGGCGCGGGTGGCGGCGGAGGCGGCGTGCGGCCTCTGCTACCTCCACCATGACTGC
GCCCCGAGGATCATCCACCGCGACGTCAAGTCCAACAACATCCTCCTCGACTCCGCCTTC
GAGGCGCACGTCGCCGACTTCGGCCTCGCCAAGTTCCTCGGCGGCGCCACCTCCGAGTGC
ATGTCCGCCATTGCTGGCTCCTACGGCTACATCGCGCCAGAGTACGCATACACGCTGCGA
GTGGACGAGAAGAGCGACGTGTATAGCTTCGGTGTGGTGCTATTGGAGCTCATCACCGGA
CGCCGCCCCGTGGGCGGGTTCGGTGACGGCGTGGACATCGTGCACTGGGTCCGCAAGGTG
ACCGCCGAGCTGCCGGACAACTCCGACACGGCGGCCGTCCTCGCCGTGGCCGACCGCCGC
CTGACGCCGGAGCCGGTGGCGCTGATGGTGAACCTGTACAAGGTGGCCATGGCGTGCGTG
GAGGAGGCGAGCACGGCCCGGCCCACCATGCGCGAGGTCGTCCACATGCTCTCCAACCCA
AACTCGGCCCAGCCCAATAGTGGTGACCTCCTCGTCACCTTCTGA
>FON1_Koshihikari
ATGCCTCCTACTCTCCTCCTCCTCCTCCTCCTCCTCCCACCCTCCCTCGCCTCCCCCGAC
CGCGACATCTACGCGCTCGCCAAGCTCAAGGCGGCGCTCGTCCCATCCCCCTCCGCCACC
GCCCCACCGCCGCTCGCCGACTGGGACCCGGCCGCGACCTCCCCCGCGCACTGCACCTTC
TCCGGCGTCACCTGCGACGGCCGCTCCCGCGTCGTCGCCATCAACCTCACCGCCCTCCCG
CTCCACTCCGGCTACCTCCCGCCCGAGATCGCCCTCCTTGACTCCCTCGCCAACCTCACC
ATCGCCGCCTGCTGCCTCCCCGGCCACGTCCCCCTCGAGCTCCCCACCCTCCCCTCTCTC
CGCCACCTCAACCTCTCCAACAACAACCTTTCCGGCCACTTCCCCGTCCCCGACTCCGGC
GGTGGCGCCTCCCCCTACTTCCCCTCGCTCGAGCTCATCGACGCTTACAACAACAACCTC
TCAGGGTTGCTTCCTCCCTTCTCCGCTTCACACGCTCGCCTCCGCTACCTCCACCTCGGC
GGCAACTACTTCACCGGCGCAATCCCGGACAGCTATGGCGACCTCGCCGCGCTCGAGTAC
CTTGGACTCAACGGCAACACGCTCTCCGGCCATGTCCCCGTCTCCCTCTCCCGCCTCACC
CGCCTCCGCGAGATGTACATCGGATACTACAACCAGTACGACGGCGGCGTCCCGCCGGAG
TTCGGCGACCTCGGCGCGCTCCTCCGCCTCGACATGAGCAGCTGCAACCTCACCGGCCCC
GTCCCGCCGGAGCTCGGCCGACTCCAGCGCCTCGACACGCTCTTCCTGCAGTGGAACCGC
CTCTCCGGCGAGATACCGCCGCAGCTCGGCGATCTCAGCAGCCTCGCGTCGCTCGACCTC
TCCGTCAACGACCTCGCCGGCGAGATCCCTCCCAGCCTCGCCAACCTCTCCAACCTCAAG
CTCCTCAACCTCTTCCGGAACCACCTCCGCGGCAGCATACCGGACTTCGTCGCCGGCTTC
GCGCAGCTCGAGGTGCTGCAGCTGTGGGACAACAACCTCACCGGCAACATCCCCGCCGGG
CTCGGGAAGAACGGCCGCCTCAAGACGCTCGACCTGGCCACCAACCACCTCACCGGCCCC
ATCCCGGCGGACCTCTGCGCCGGCCGGCGGCTGGAGATGCTCGTGCTCATGGAGAACGGC
CTGTTCGGCCCCATCCCGGACTCGCTCGGCGACTGCAAGACGCTCACGCGCGTCCGCCTC
GCCAAGAACTTCTTGACCGGCCCGGTTCCCGCCGGGCTCTTCAACCTCCCGCAGGCCAAC
ATGGTGGAGCTCACCGACAACCTGCTCACCGGCGAGCTCCCGGACGTGATCGGCGGCGAC
AAGATCGGCATGCTGCTGCTGGGGAACAATGGGATCGGTGGCCGCATCCCTCCGGCCATC
GGCAACCTCCCGGCGCTGCAGACGCTGTCGCTGGAGTCCAACAACTTCTCCGGAGCGCTG
CCACCGGAGATCGGCAATCTCAAGAACCTGTCCAGGCTCAACGTCAGCGGCAACGCGCTC
ACCGGCGCCATTCCAGACGAGCTCATCCGCTGCGCCTCCCTCGCCGCCGTCGACCTCAGC
CGTAACGGCTTCTCCGGCGAGATACCGGAGAGCATCACGTCGCTCAAGATACTGTGCACG
CTGAACGTGTCCAGGAACAGGCTCACCGGCGAGCTCCCGCCGGAGATGTCCAACATGACG
AGCCTCACGACGCTCGACGTGTCGTACAACAGCCTCTCGGGCCCCGTGCCGATGCAGGGG
CAGTTCTTGGTGTTCAACGAGAGCTCGTTCGTCGGCAACCCGGGGCTGTGCGGCGGCCCC
GTGGCCGACGCGTGCCCTCCGTCCATGGCCGGCGGCGGCGGCGGCGCGGGGTCCCAGCTG
CGGCTGCGGTGGGACTCGAAGAAGATGCTGGTGGCGCTGGTGGCGGCGTTCGCGGCGGTG
GCGGTGGCGTTCCTGGGCGCGAGGAAGGGGTGCTCGGCGTGGCGGTCGGCGGCGCGGCGG
CGGTCGGGGGCGTGGAAGATGACGGCGTTCCAGAAGCTGGAGTTCTCGGCGGAGGACGTG
GTGGAGTGCGTGAAGGAGGACAACATCATCGGGAAGGGCGGCGCGGGGATCGTGTACCAC
GGCGTGACGCGCGGGGCGGAGCTGGCGATCAAGCGGTTGGTGGGGCGCGGCGGCGGCGAG
CACGACCGGGGGTTCTCGGCGGAGGTGACGACGCTGGGGAGGATCAGGCACCGGAACATC
GTGAGGCTGCTGGGGTTCGTGTCGAACAGGGAGACGAACCTGCTGCTGTACGAGTACATG
CCGAATGGGTCGCTGGGGGAGATGCTCCATGGCGGGAAGGGGGGGCACCTCGGGTGGGAG
GCGAGGGCGCGGGTGGCGGCGGAGGCGGCGTGCGGCCTCTGCTACCTCCACCATGACTGC
GCCCCGAGGATCATCCACCGCGACGTCAAGTCCAACAACATCCTCCTCGACTCCGCCTTC
GAGGCGCACGTCGCCGACTTCGGCCTCGCCAAGTTCCTCGGCGGCGCCACCTCCGAGTGC
ATGTCCGCCATTGCTGGCTCCTACGGCTACATCGCGCCAGAGTACGCATACACGCTGCGA
GTGGACGAGAAGAGCGACGTGTATAGCTTCGGTGTGGTGCTATTGGAGCTCATCACCGGA
CGCCGCCCCGTGGGCGGGTTCGGTGACGGCGTGGACATCGTGCACTGGGTCCGCAAGGTG
ACCGCCGAGCTGCCGGACAACTCCGACACGGCGGCCGTCCTCGCCGTGGCCGACCGCCGC
CTGACGCCGGAGCCGGTGGCGCTGATGGTGAACCTGTACAAGGTGGCCATGGCGTGCGTG
GAGGAGGCGAGCACGGCCCGGCCCACCATGCGCGAGGTCGTCCACATGCTCTCCAACCCA
AACTCGGCCCAGCCCAATAGTGGTGACCTCCTCGTCACCTTCTGA
>FON1_Dobong
ATGCCTCCTACTCTCCTCCTCCTCCTCCTCCTCCTCCCACCCTCCCTCGCCTCCCCCGAC
CGCGACATCTACGCGCTCGCCAAGCTCAAGGCGGCGCTCGTCCCATCCCCCTCCGCCACC
GCCCCACCGCCGCTCGCCGACTGGGACCCGGCCGCGACCTCCCCCGCGCACTGCACCTTC
TCCGGCGTCACCTGCGACGGCCGCTCCCGCGTCGTCGCCATCAACCTCACCGCCCTCCCG
CTCCACTCCGGCTACCTCCCGCCCGAGATCGCCCTCCTTGACTCCCTCGCCAACCTCACC
ATCGCCGCCTGCTGCCTCCCCGGCCACGTCCCCCTCGAGCTCCCCACCCTCCCCTCTCTC
CGCCACCTCAACCTCTCCAACAACAACCTTTCCGGCCACTTCCCCGTCCCCGACTCCGGC
GGTGGCGCCTCCCCCTACTTCCCCTCGCTCGAGCTCATCGACGCTTACAACAACAACCTC
TCAGGGTTGCTTCCTCCCTTCTCCGCTTCACACGCTCGCCTCCGCTACCTCCACCTCGGC
GGCAACTACTTCACCGGCGCAATCCCGGACAGCTATGGCGACCTCGCCGCGCTCGAGTAC
CTTGGACTCAACGGCAACACGCTCTCCGGCCATGTCCCCGTCTCCCTCTCCCGCCTCACC
CGCCTCCGCGAGATGTACATCGGATACTACAACCAGTACGACGGCGGCGTCCCGCCGGAG
TTCGGCGACCTCGGCGCGCTCCTCCGCCTCGACATGAGCAGCTGCAACCTCACCGGCCCC
GTCCCGCCGGAGCTCGGCCGACTCCAGCGCCTCGACACGCTCTTCCTGCAGTGGAACCGC
CTCTCCGGCGAGATACCGCCGCAGCTCGGCGATCTCAGCAGCCTCGCGTCGCTCGACCTC
TCCGTCAACGACCTCGCCGGCGAGATCCCTCCCAGCCTCGCCAACCTCTCCAACCTCAAG
CTCCTCAACCTCTTCCGGAACCACCTCCGCGGCAGCATACCGGACTTCGTCGCCGGCTTC
GCGCAGCTCGAGGTGCTGCAGCTGTGGGACAACAACCTCACCGGCAACATCCCCGCCGGG
CTCGGGAAGAACGGCCGCCTCAAGACGCTCGACCTGGCCACCAACCACCTCACCGGCCCC
ATCCCGGCGGACCTCTGCGCCGGCCGGCGGCTGGAGATGCTCGTGCTCATGGAGAACGGC
CTGTTCGGCCCCATCCCGGACTCGCTCGGCGACTGCAAGACGCTCACGCGCGTCCGCCTC
GCCAAGAACTTCTTGACCGGCCCGGTTCCCGCCGGGCTCTTCAACCTCCCGCAGGCCAAC
ATGGTGGAGCTCACCGACAACCTGCTCACCGGCGAGCTCCCGGACGTGATCGGCGGCGAC
AAGATCGGCATGCTGCTGCTGGGGAACAATGGGATCGGTGGCCGCATCCCTCCGGCCATC
GGCAACCTCCCGGCGCTGCAGACGCTGTCGCTGGAGTCCAACAACTTCTCCGGAGCGCTG
CCACCGGAGATCGGCAATCTCAAGAACCTGTCCAGGCTCAACGTCAGCGGCAACGCGCTC
ACCGGCGCCATTCCAGACGAGCTCATCCGCTGCGCCTCCCTCGCCGCCGTCGACCTCAGC
CGTAACGGCTTCTCCGGCGAGATACCGGAGAGCATCACGTCGCTCAAGATACTGTGCACG
CTGAACGTGTCCAGGAACAGGCTCACCGGCGAGCTCCCGCCGGAGATGTCCAACATGACG
AGCCTCACGACGCTCGACGTGTCGTACAACAGCCTCTCGGGCCCCGTGCCGATGCAGGGG
CAGTTCTTGGTGTTCAACGAGAGCTCGTTCGTCGGCAACCCGGGGCTGTGCGGCGGCCCC
GTGGCCGACGCGTGCCCTCCGTCCATGGCCGGCGGCGGCGGCGGCGCGGGGTCCCAGCTG
CGGCTGCGGTGGGACTCGAAGAAGATGCTGGTGGCGCTGGTGGCGGCGTTCGCGGCGGTG
GCGGTGGCGTTCCTGGGCGCGAGGAAGGGGTGCTCGGCGTGGCGGTCGGCGGCGCGGCGG
CGGTCGGGGGCGTGGAAGATGACGGCGTTCCAGAAGCTGGAGTTCTCGGCGGAGGACGTG
GTGGAGTGCGTGAAGGAGGACAACATCATCGGGAAGGGCGGCGCGGGGATCGTGTACCAC
GGCGTGACGCGCGGGGCGGAGCTGGCGATCAAGCGGTTGGTGGGGCGCGGCGGCGGCGAG
CACGACCGGGGGTTCTCGGCGGAGGTGACGACGCTGGGGAGGATCAGGCACCGGAACATC
GTGAGGCTGCTGGGGTTCGTGTCGAACAGGGAGACGAACCTGCTGCTGTACGAGTACATG
CCGAATGGGTCGCTGGGGGAGATGCTCCATGGCGGGAAGGGGGGGCACCTCGGGTGGGAG
GCGAGGGCGCGGGTGGCGGCGGAGGCGGCGTGCGGCCTCTGCTACCTCCACCATGACTGC
GCCCCGAGGATCATCCACCGCGACGTCAAGTCCAACAACATCCTCCTCGACTCCGCCTTC
GAGGCGCACGTCGCCGACTTCGGCCTCGCCAAGTTCCTCGGCGGCGCCACCTCCGAGTGC
ATGTCCGCCATTGCTGGCTCCTACGGCTACATCGCGCCAGAGTACGCATACACGCTGCGA
GTGGACGAGAAGAGCGACGTGTATAGCTTCGGTGTGGTGCTATTGGAGCTCATCACCGGA
CGCCGCCCCGTGGGCGGGTTCGGTGACGGCGTGGACATCGTGCACTGGGTCCGCAAGGTG
ACCGCCGAGCTGCCGGACAACTCCGACACGGCGGCCGTCCTCGCCGTGGCCGACCGCCGC
CTGACGCCGGAGCCGGTGGCGCTGATGGTGAACCTGTACAAGGTGGCCATGGCGTGCGTG
GAGGAGGCGAGCACGGCCCGGCCCACCATGCGCGAGGTCGTCCACATGCTCTCCAACCCA
AACTCGGCCCAGCCCAATAGTGGTGACCTCCTCGTCACCTTCTGA
