# Supplementary material for: Association between sequence variants in panicle development genes and the number of spikelets per panicle in rice
Source: BMC Genet. 2018 Jan 15;19:5. doi: 10.1186/s12863-017-0591-6 (PMC5769279; doi:10.1186/s12863-017-0591-6)
Supplement: Supplementary file 4 — FASTA format files containing coding sequences for 9 genes. (ZIP 19 kb) [file 12863_2017_591_MOESM4_ESM.zip › GHD8.txt]

>GHD8_Akibare
ATGAAGAGTAGGAAGAGCTATGGGCACTTGCTGAGCCCGGTGGGCAGCCCGCCGTTGGAC
AACGAGTCCGGCGAGGCGGCGGCGGCGGCTGCGGCTGGCGGCGGCGGCTGCGGGAGCAGC
GCCGGGTATGTCGTCTACGGCGGCGGCGGCGGTGGGGACTCGCCGGCGAAGGAGCAGGAC
AGGTTCCTGCCGATCGCGAACGTGAGCCGCATCATGAAGCGGTCGCTGCCGGCGAACGCC
AAGATCTCCAAGGAGTCGAAGGAGACGGTGCAGGAGTGCGTGTCGGAGTTCATCAGCTTC
GTTACAGGCGAGGCCTCCGACAAGTGCCAGCGCGAGAAGCGGAAGACCATCAACGGCGAC
GACCTCCTCTGGGCCATGACCACGCTGGGGTTCGAGGCCTACGTCGGCCCGCTCAAGTCC
TACCTCAACCGCTACCGCGAGGCCGAGGGCGAGAAGGCCGACGTGCTCGGCGGCGCCGGC
GGCGCCGCCGCGGCGCGCCACGGCGAGGGCGGTTGCTGCGGCGGCGGCGGCGGCGGCG--
-CCGATGGCGTCGTCATCGACGGGCATTACCCGCTCGCCGGCGGCCTGTCACACTCACAC
CATGGTCATCAGCAGCAGGACGGCGGCGGCGACGTCGGGCTCATGATGGGCGGCGGCGAC
GCCGGCGTCGGGTACAACGCCGGGGCCGGGTCGACGACGACGGCGTTCTACGCGCCGGCG
GCGACGGCGGCGTCAGGGAACAAGGCGTACTGCGGCGGCGACGGGTCGAGGGTGATGGAG
TTCGAGGGCATCGGCGGCGAGGAGGAGAGCGGAGGCGG------CGGCGGCGGCGGCGAG
AGGGGGTTCGCCGGCCACCTCCATGGCGTGCAATGGTTTAGACTAAAGAGGAATACTAAT
TAG
>GHD8_Samgwang
ATGAAGAGTAGGAAGAGCTATGGGCACTTGCTGAGCCCGGTGGGCAGCCCGCCGTTGGAC
AACGAGTCCGGCGAGGCGGCGGCGGCGGCTGCGGCTGGCGGCGGCGGCTGCGGGAGCAGC
GCCGGGTATGTCGTCTACGGCGGCGGCGGCGGTGGGGACTCGCCGGCGAAGGAGCAGGAC
AGGTTCCTGCCGATCGCGAACGTGAGCCGCATCATGAAGCGGTCGCTGCCGGCGAACGCC
AAGATCTCCAAGGAGTCGAAGGAGACGGTGCAGGAGTGCGTGTCGGAGTTCATCAGCTTC
GTTACAGGCGAGGCCTCCGACAAGTGCCAGCGCGAGAAGCGGAAGACCATCAACGGCGAC
GACCTCCTCTGGGCCATGACCACGCTGGGGTTCGAGGCCTACGTCGGCCCGCTCAAGTCC
TACCTCAACCGCTACCGCGAGGCCGAGGGCGAGAAGGCCGACGTGCTCGGCGGCGCCGGC
GGCGCCGCCGCGGCGCGCCACGGCGAGGGCGGTTGCTGCGGCGGCGGCGGCGGCGGCG--
-CCGATGGCGTCGTCATCGACGGGCATTACCCGCTCGCCGGCGGCCTGTCACACTCACAC
CATGGTCATCAGCAGCAGGACGGCGGCGGCGACGTCGGGCTCATGATGGGCGGCGGCGAC
GCCGGCGTCGGGTACAACGCCGGGGCCGGGTCGACGACGACGGCGTTCTACGCGCCGGCG
GCGACGGCGGCGTCAGGGAACAAGGCGTACTGCGGCGGCGACGGGTCGAGGGTGATGGAG
TTCGAGGGCATCGGCGGCGAGGAGGAGAGCGGAGGCGG------CGGCGGCGGCGGCGAG
AGGGGGTTCGCCGGCCACCTCCATGGCGTGCAATGGTTTAGACTAAAGAGGAATACTAAT
TAG
>GHD8_Nampyung
ATGAAGAGTAGGAAGAGCTATGGGCACTTGCTGAGCCCGGTGGGCAGCCCGCCGTTGGAC
AACGAGTCCGGCGAGGCGGCGGCGGCGGCTGCGGCTGGCGGCGGCGGCTGCGGGAGCAGC
GCCGGGTATGTCGTCTACGGCGGCGGCGGCGGTGGGGACTCGCCGGCGAAGGAGCAGGAC
AGGTTCCTGCCGATCGCGAACGTGAGCCGCATCATGAAGCGGTCGCTGCCGGCGAACGCC
AAGATCTCCAAGGAGTCGAAGGAGACGGTGCAGGAGTGCGTGTCGGAGTTCATCAGCTTC
GTTACAGGCGAGGCCTCCGACAAGTGCCAGCGCGAGAAGCGGAAGACCATCAACGGCGAC
GACCTCCTCTGGGCCATGACCACGCTGGGGTTCGAGGCCTACGTCGGCCCGCTCAAGTCC
TACCTCAACCGCTACCGCGAGGCCGAGGGCGAGAAGGCCGACGTGCTCGGCGGCGCCGGC
GGCGCCGCCGCGGCGCGCCACGGCGAGGGCGGTTGCTGCGGCGGCGGCGGCGGCGGCG--
-CCGATGGCGTCGTCATCGACGGGCATTACCCGCTCGCCGGCGGCCTGTCACACTCACAC
CATGGTCATCAGCAGCAGGACGGCGGCGGCGACGTCGGGCTCATGATGGGCGGCGGCGAC
GCCGGCGTCGGGTACAACGCCGGGGCCGGGTCGACGACGACGGCGTTCTACGCGCCGGCG
GCGACGGCGGCGTCAGGGAACAAGGCGTACTGCGGCGGCGACGGGTCGAGGGTGATGGAG
TTCGAGGGCATCGGCGGCGAGGAGGAGAGCGGAGGCGG------CGGCGGCGGCGGCGAG
AGGGGGTTCGCCGGCCACCTCCATGGCGTGCAATGGTTTAGACTAAAGAGGAATACTAAT
TAG
>GHD8_Ilpum
ATGAAGAGTAGGAAGAGCTATGGGCACTTGCTGAGCCCGGTGGGCAGCCCGCCGTTGGAC
AACGAGTCCGGCGAGGCGGCGGCGGCGGCTGCGGCTGGCGGCGGCGGCTGCGGGAGCAGC
GCCGGGTATGTCGTCTACGGCGGCGGCGGCGGTGGGGACTCGCCGGCGAAGGAGCAGGAC
AGGTTCCTGCCGATCGCGAACGTGAGCCGCATCATGAAGCGGTCGCTGCCGGCGAACGCC
AAGATCTCCAAGGAGTCGAAGGAGACGGTGCAGGAGTGCGTGTCGGAGTTCATCAGCTTC
GTTACAGGCGAGGCCTCCGACAAGTGCCAGCGCGAGAAGCGGAAGACCATCAACGGCGAC
GACCTCCTCTGGGCCATGACCACGCTGGGGTTCGAGGCCTACGTCGGCCCGCTCAAGTCC
TACCTCAACCGCTACCGCGAGGCCGAGGGCGAGAAGGCCGACGTGCTCGGCGGCGCCGGC
GGCGCCGCCGCGGCGCGCCACGGCGAGGGCGGTTGCTGCGGCGGCGGCGGCGGCGGCG--
-CCGATGGCGTCGTCATCGACGGGCATTACCCGCTCGCCGGCGGCCTGTCACACTCACAC
CATGGTCATCAGCAGCAGGACGGCGGCGGCGACGTCGGGCTCATGATGGGCGGCGGCGAC
GCCGGCGTCGGGTACAACGCCGGGGCCGGGTCGACGACGACGGCGTTCTACGCGCCGGCG
GCGACGGCGGCGTCAGGGAACAAGGCGTACTGCGGCGGCGACGGGTCGAGGGTGATGGAG
TTCGAGGGCATCGGCGGCGAGGAGGAGAGCGGAGGCGG------CGGCGGCGGCGGCGAG
AGGGGGTTCGCCGGCCACCTCCATGGCGTGCAATGGTTTAGACTAAAGAGGAATACTAAT
TAG
>GHD8_Sindongjin
ATGAAGAGTAGGAAGAGCTATGGGCACTTGCTGAGCCCGGTGGGCAGCCCGCCGTTGGAC
AACGAGTCCGGCGAGGCGGCGGCGGCGGCTGCGGCTGGCGGCGGCGGCTGCGGGAGCAGC
GCCGGGTATGTCGTCTACGGCGGCGGCGGCGGTGGGGACTCGCCGGCGAAGGAGCAGGAC
AGGTTCCTGCCGATCGCGAACGTGAGCCGCATCATGAAGCGGTCGCTGCCGGCGAACGCC
AAGATCTCCAAGGAGTCGAAGGAGACGGTGCAGGAGTGCGTGTCGGAGTTCATCAGCTTC
GTTACAGGCGAGGCCTCCGACAAGTGCCAGCGCGAGAAGCGGAAGACCATCAACGGCGAC
GACCTCCTCTGGGCCATGACCACGCTGGGGTTCGAGGCCTACGTCGGCCCGCTCAAGTCC
TACCTCAACCGCTACCGCGAGGCCGAGGGCGAGAAGGCCGACGTGCTCGGCGGCGCCGGC
GGCGCCGCCGCGGCGCGCCACGGCGAGGGCGGTTGCTGCGGCGGCGGCGGCGGCGGCG--
-CCGATGGCGTCGTCATCGACGGGCATTACCCGCTCGCCGGCGGCCTGTCACACTCACAC
CATGGTCATCAGCAGCAGGACGGCGGCGGCGACGTCGGGCTCATGATGGGCGGCGGCGAC
GCCGGCGTCGGGTACAACGCCGGGGCCGGGTCGACGACGACGGCGTTCTACGCGCCGGCG
GCGACGGCGGCGTCAGGGAACAAGGCGTACTGCGGCGGCGACGGGTCGAGGGTGATGGAG
TTCGAGGGCATCGGCGGCGAGGAGGAGAGCGGAGGCGG------CGGCGGCGGCGGCGAG
AGGGGGTTCGCCGGCCACCTCCATGGCGTGCAATGGTTTAGACTAAAGAGGAATACTAAT
TAG
>GHD8_Nipponbare
ATGAAGAGTAGGAAGAGCTATGGGCACTTGCTGAGCCCGGTGGGCAGCCCGCCGTTGGAC
AACGAGTCCGGCGAGGCGGCGGCGGCGGCTGCGGCTGGCGGCGGCGGCTGCGGGAGCAGC
GCCGGGTATGTCGTCTACGGCGGCGGCGGCGGTGGGGACTCGCCGGCGAAGGAGCAGGAC
AGGTTCCTGCCGATCGCGAACGTGAGCCGCATCATGAAGCGGTCGCTGCCGGCGAACGCC
AAGATCTCCAAGGAGTCGAAGGAGACGGTGCAGGAGTGCGTGTCGGAGTTCATCAGCTTC
GTTACAGGCGAGGCCTCCGACAAGTGCCAGCGCGAGAAGCGGAAGACCATCAACGGCGAC
GACCTCCTCTGGGCCATGACCACGCTGGGGTTCGAGGCCTACGTCGGCCCGCTCAAGTCC
TACCTCAACCGCTACCGCGAGGCCGAGGGCGAGAAGGCCGACGTGCTCGGCGGCGCCGGC
GGCGCCGCCGCGGCGCGCCACGGCGAGGGCGGTTGCTGCGGCGGCGGCGGCGGCGGCG--
-CCGATGGCGTCGTCATCGACGGGCATTACCCGCTCGCCGGCGGCCTGTCACACTCACAC
CATGGTCATCAGCAGCAGGACGGCGGCGGCGACGTCGGGCTCATGATGGGCGGCGGCGAC
GCCGGCGTCGGGTACAACGCCGGGGCCGGGTCGACGACGACGGCGTTCTACGCGCCGGCG
GCGACGGCGGCGTCAGGGAACAAGGCGTACTGCGGCGGCGACGGGTCGAGGGTGATGGAG
TTCGAGGGCATCGGCGGCGAGGAGGAGAGCGGAGGCGG------CGGCGGCGGCGGCGAG
AGGGGGTTCGCCGGCCACCTCCATGGCGTGCAATGGTTTAGACTAAAGAGGAATACTAAT
TAG
>GHD8_Hitomebore
ATGAAGAGTAGGAAGAGCTATGGGCACTTGCTGAGCCCGGTGGGCAGCCCGCCGTTGGAC
AACGAGTCCGGCGAGGCGGCGGCGGCGGCTGCGGCTGGCGGCGGCGGCTGCGGGAGCAGC
GCCGGGTATGTCGTCTACGGCGGCGGCGGCGGTGGGGACTCGCCGGCGAAGGAGCAGGAC
AGGTTCCTGCCGATCGCGAACGTGAGCCGCATCATGAAGCGGTCGCTGCCGGCGAACGCC
AAGATCTCCAAGGAGTCGAAGGAGACGGTGCAGGAGTGCGTGTCGGAGTTCATCAGCTTC
GTTACAGGCGAGGCCTCCGACAAGTGCCAGCGCGAGAAGCGGAAGACCATCAACGGCGAC
GACCTCCTCTGGGCCATGACCACGCTGGGGTTCGAGGCCTACGTCGGCCCGCTCAAGTCC
TACCTCAACCGCTACCGCGAGGCCGAGGGCGAGAAGGCCGACGTGCTCGGCGGCGCCGGC
GGCGCCGCCGCGGCGCGCCACGGCGAGGGCGGTTGCTGCGGCGGCGGCGGCGGCGGCG--
-CCGATGGCGTCGTCATCGACGGGCATTACCCGCTCGCCGGCGGCCTGTCACACTCACAC
CATGGTCATCAGCAGCAGGACGGCGGCGGCGACGTCGGGCTCATGATGGGCGGCGGCGAC
GCCGGCGTCGGGTACAACGCCGGGGCCGGGTCGACGACGACGGCGTTCTACGCGCCGGCG
GCGACGGCGGCGTCAGGGAACAAGGCGTACTGCGGCGGCGACGGGTCGAGGGTGATGGAG
TTCGAGGGCATCGGCGGCGAGGAGGAGAGCGGAGGCGG------CGGCGGCGGCGGCGAG
AGGGGGTTCGCCGGCCACCTCCATGGCGTGCAATGGTTTAGACTAAAGAGGAATACTAAT
TAG
>GHD8_Hanmaeum
ATGAAGAGTAGGAAGAGCTATGGGCACTTGCTGAGCCCGGTGGGCAGCCCGCCGTTGGAC
AACGAGTCCGGCGAGGCGGCGGCGGCGGCTGCGGCTGGCGGCGGCGGCTGCGGGAGCAGC
GCCGGGTATGTCGTCTACGGCGGCGGCGGCGGTGGGGACTCGCCGGCGAAGGAGCAGGAC
AGGTTCCTGCCGATCGCGAACGTGAGCCGCATCATGAAGCGGTCGCTGCCGGCGAACGCC
AAGATCTCCAAGGAGTCGAAGGAGACGGTGCAGGAGTGCGTGTCGGAGTTCATCAGCTTC
GTTACAGGCGAGGCCTCCGACAAGTGCCAGCGCGAGAAGCGGAAGACCATCAACGGCGAC
GACCTCCTCTGGGCCATGACCACGCTGGGGTTCGAGGCCTACGTCGGCCCGCTCAAGTCC
TACCTCAACCGCTACCGCGAGGCCGAGGGCGAGAAGGCCGACGTGCTCGGCGGCGCCGGC
GGCGCCGCCGCGGCGCGCCACGGCGAGGGCGGTTGCTGCGGCGGCGGCGGCGGCGGCG--
-CCGATGGCGTCGTCATCGACGGGCATTACCCGCTCGCCGGCGGCCTGTCACACTCACAC
CATGGTCATCAGCAGCAGGACGGCGGCGGCGACGTCGGGCTCATGATGGGCGGCGGCGAC
GCCGGCGTCGGGTACAACGCCGGGGCCGGGTCGACGACGACGGCGTTCTACGCGCCGGCG
GCGACGGCGGCGTCAGGGAACAAGGCGTACTGCGGCGGCGACGGGTCGAGGGTGATGGAG
TTCGAGGGCATCGGCGGCGAGGAGGAGAGCGGAGGCGG------CGGCGGCGGCGGCGAG
AGGGGGTTCGCCGGCCACCTCCATGGCGTGCAATGGTTTAGACTAAAGAGGAATACTAAT
TAG
>GHD8_IR72
ATGAAGAGTAGGAAGAGCTATGGGCACTTGCTGAGCCCGGTGGGCAGCCCGCCGTCGGAC
AACGAGTCCGGCGCGGCGGCGGCGGCGGCTGCGGCGGGCGGCGGCGGCTGCGGGAGCAGC
GCCGGGTATGTCGTCTACGGCGGCGGCGGCGGTGGGGACTCGCCGGCGAAGGAGCAGGAC
AGGTTCCTGCCGATCGCGAACGTGAGCCGCATCATGAAGCGGTCGCTGCCGGCGAACGCC
AAGATCTCCAAGGAGGCGAAGGAGACGGTGCAGGAGTGCGTGTCGGAGTTCATCAGCTTC
GTTACCGGCGAGGCCTCCGACAAGTGCCAGCGCGAGAAGCGGAAGACCATCAACGGCGAC
GACCTCCTCTGGGCCATGACCACGCTGGGGTTCGAGGCCTACGTCGGCCCGCTCAAGTCC
TACCTCAACCGCTACCGCGAGGCCGAGGGCGAGAAGGCCGCCGTGCTCGGCGGCGCCGGC
GGCGCCGCCGCGGCGCGCCACGGCGAGGGCGGTTGCTGCGGCGGCGGCGGCGGCGGCGGC
GCCGATGGCGTCGTCATCGACGGGCATTCCCCGCTCGCCGGCGGCCTGTCACACTCACAC
CATGGTCATCAGCAGCAGGACGGCGGCGGCGACGTCGGGCTCATGATGGGTGGCGGCGCC
GCCGGCGTCGGGTACAACGCCGGGGCCGGGTCGACGACGACGGCGTTCTACGCGCCGGCG
GCGACGGCGGCGTCAGGGAACAAGGCGTACTGCGGCGGCGACGGGTCGAGGGTGATGGAG
TTCGAGGGCATCGGCGGCGAGGAGGAGAGCGGAGGCGG------CGG---------CGAG
AGGGGGTTCGCCGGCCACCTCCATGGCGTGCAATGGTTTAGACTAAAGAGGAGTACTAAT
TAG
>GHD8_Hangangchal1
ATGAAGAGTAGGAAGAGCTATGGGCACTTGCTGAGCCCGGTGGGCAGCCCGCCGTCGGAC
AACGAGTCCGGCGCGGCGGCGGCGGCGGCTGCGGCGGGCGGCGGCGGCTGCGGGAGCAGC
GCCGGGTATGTCGTCTACGGCGGCGGCGGCGGTGGGGACTCGCCGGCGAAGGAGCAGGAC
AGGTTCCTGCCGATCGCGAACGTGAGCCGCATCATGAAGCGGTCGCTGCCGGCGAACGCC
AAGATCTCCAAGGAGGCGAAGGAGACGGTGCAGGAGTGCGTGTCGGAGTTCATCAGCTTC
GTTACCGGCGAGGCCTCCGACA-GTGCCAGCGCGAGAAGCGGAAGACCATCAACGGCGAC
GACCTCCTCTGGGCCATGACCACGCTGGGGTTCGAGGCCTACGTCGGCCCGCTCAAGTCC
TACCTCAACCGCTACCGCGAGGCCGAGGGCGAGAAGGCCGCCGTGCTCGGCGGCGCCGGC
GGCGCCGCCGCGGCGCGCCACGGCGAGGGCGGTTGCTGCGGCGGCGGCGGCGGCGGCGGC
GCCGATGGCGTCGTCATCGACGGGCATTCCCCGCTCGCCGGCGGCCTGTCACACTCACAC
CATGGTCATCAGCAGCAGGACGGCGGCGGCGACGTCGGGCTCATGATGGGTGGCGGCGCC
GCCGGCGTCGGGTACAACGCCGGGGCCGGGTCGACGACGACGGCGTTCTACGCGCCGGCG
GCGACGGCGGCGTCAGGGAACAAGGCGTACTGCGGCGGCGACGGGTCGAGGGTGATGGAG
TTCGAGGGCATCGGCGGCGAGGAGGAGAGCGGAGGCGG------CGG---------CGAG
AGGGGGTTCGCCGGCCACCTCCATGGCGTGCAATGGTTTAGACTAAAGAGGAGTACTAAT
TAG
>GHD8_Bina-ay
ATGAAGAGTAGGAAGAGCTATGGGCACTTGCTGAGCCCGGTGGGCAGCCCGCCGTTGGAC
AACGAGTCCGGCGAGGCGGCGGCGGCGGCTGCGGCTGGCGGCGGCGGCTGCGGGAGCAGC
GCCGGGTATGTCGTCTACGGCGGCGGCGGCGGTGGGGACTCGCCGGCGAAGGAGCAGGAC
AGGTTCCTGCCGATCGCGAACGTGAGCCGCATCATGAAGCGTTCGCTGCCGGCGAACGCC
AAGATCTCCAAGGAGTCGAAGGAGACGGTGCAGGAGTGCGTGTCGGAGTTCATCAGCTTC
GTTACAGGCGAGGCCTCCGACAAGTGCCAGCGCGAGAAGCGGAAGACCATCAACGGCGAC
GACCTCCTCTGGGCCATGACCACGCTGGGGTTCGAGGCCTACGTCGGCCCGCTCAAGTCC
TACCTCAACCGCTACCGCGAGGCCGAGGGCGAGAAGGCCGACGTGCTCGGCGGCGCCGGC
GGCGCCGCCGCGGCGCGCCACGGCGAGGGCGGTTGCTGCGGCGGCGGCGGCGGCGGCG--
-CCGATGGCGTCGTCATCGACGGGCATTACCCGCTCGCCGGCGGCCTGTCACACTCACAC
CATGGTCATCAGCAGCAGGACGGCGGCGGCGACGTCGGGCTCATGATGGGCGGCGGCGAC
GCCGGCGTCGGGTACAACGCCGGGGCCGGGTCGACGACGACGGCGTTCTACGCGCCGGCG
GCGACGGCGGCGTCAGGGAACAAGGCGTACTGCGGCGGCGACGGGTCGAGGGTGATGGAG
TTCGAGGGCATCGGCGGCGAGGAGGAGAGCGGAGGCGG------CGGCGGCGGCGGCGAG
AGGGGGTTCGCCGGCCACCTCCATGGCGTGCAATGGTTTAGACTAAAGAGGAATACTAAT
TAG
>GHD8_Balikwadang
ATGAAGAGTAGGAAGAGCTATGGGCACTTGCTGAGCCCGGTGGGCAGCCCGCCGTTGGAC
AACGAGTCCGGCGAGGCGGCGGCGGCGGCTGCGGCTGGCGGCGGCGGCTGCGGGAGCAGC
GCCGGGTATGTCGTCTACGGCGGCGGCGGCGGTGGGGACTCGCCGGCGAAGGAGCAGGAC
AGGTTCCTGCCGATCGCGAACGTGAGCCGCATCATGAAGCGTTCGCTGCCGGCGAACGCC
AAGATCTCCAAGGAGTCGAAGGAGACGGTGCAGGAGTGCGTGTCGGAGTTCATCAGCTTC
GTTACAGGCGAGGCCTCCGACAAGTGCCAGCGCGAGAAGCGGAAGACCATCAACGGCGAC
GACCTCCTCTGGGCCATGACCACGCTGGGGTTCGAGGCCTACGTCGGCCCGCTCAAGTCC
TACCTCAACCGCTACCGCGAGGCCGAGGGCGAGAAGGCCGACGTGCTCGGCGGCGCCGGC
GGCGCCGCCGCGGCGCGCCACGGCGAGGGCGGTTGCTGCGGCGGCGGCGGCGGCGGCG--
-CCGATGGCGTCGTCATCGACGGGCATTACCCGCTCGCCGGCGGCCTGTCACACTCACAC
CATGGTCATCAGCAGCAGGACGGCGGCGGCGACGTCGGGCTCATGATGGGCGGCGGCGAC
GCCGGCGTCGGGTACAACGCCGGGGCCGGGTCGACGACGACGGCGTTCTACGCGCCGGCG
GCGACGGCGGCGTCAGGGAACAAGGCGTACTGCGGCGGCGACGGGTCGAGGGTGATGGAG
TTCGAGGGCATCGGCGGCGAGGAGGAGAGCGGAGGCGG------CGGCGGCGGCGGCGAG
AGGGGGTTCGCCGGCCACCTCCATGGCGTGCAATGGTTTAGACTAAAGAGGAATACTAAT
TAG
>GHD8_PTQDQmalilom
ATGAAGAGTAGGAAGAGCTATGGGCACTTGCTGAGCCCGGTGGGCAGCCCGCCGTCGGAC
AACGAGTCCGGCGCGGCGGCGGCGGCGGCTGCGGCGGGCGGCGGCGGCTGCGGGAGCAGC
GCCGGGTATGTCGTCTACGGCGGCGGCGGCGGTGGGGACTCGCCGGCGAAGGAGCAGGAC
AGGTTCCTGCCGATCGCGAACGTGAGCCGCATCATGAAGCGGTCGCTGCCGGCGAACGCC
AAGATCTCCAAGGAGGCGAAGGAGACGGTGCAGGAGTGCGTGTCGGAGTTCATCAGCTTC
GTTACCGGCGAGGCCTCCGACAAGTGCCAGCGCGAGAAGCGGAAGACCATCAACGGCGAC
GACCTCCTCTGGGCCATGACCACGCTGGGGTTCGAGGCCTACGTCGGCCCGCTCAAGTCC
TACCTCAACCGCTACCGCGAGGCCGAGGGCGAGAAGGCCGCCGTGCTCGGCGGCGCCGGC
GGCGCCGCCGCGGCGCGCCACGGCGAGGGCGGTTGCTGCGGCGGCGGCGGCGGCGGCGGC
GCCGATGGCGTCGTCATCGACGGGCATTCCCCGCTCGCCGGCGGCCTGTCACACTCACAC
CATGGTCATCAGCAGCAGGACGGCGGCGGCGACGTCGGGCTCATGATGGGTGGCGGCGCC
GCCGGCGTCGGGTACAACGCCGGGGCCGGGTCGACGACGACGGCGTTCTACGCGCCGGCG
GCGACGGCGGCGTCAGGGAACAAGGCGTACTGCGGCGGCGACGGGTCGAGGGTGATGGAG
TTCGAGGGCATCGGCGGCGAGGAGGAGAGCGGAGGCGG------CGG---------CGAG
AGGGGGTTCGCCGGCCACCTCCATGGCGTGCAATGGTTTAGACTAAAGAGGAATACTAAT
TAG
>GHD8_Sepat
ATGAAGAGTAGGAAGAGCTATGGGCACTTGCTGAGCCCGGTGGGCAGCCCGCCGTTGGAC
AACGAGTCCGGCGAGGCGGCGGCGGCGGCTGCGGCTGGCGGCGGCGGCTGCGGGAGCAGC
GCCGGGTATGTCGTCTACGGCGGCGGCGGCGGTGGGGACTCGCCGGCGAAGGAGCAGGAC
AGGTTCCTGCCGATCGCGAACGTGAGCCGCATCATGAAGCGTTCGCTGCCGGCGAACGCC
AAGATCTCCAAGGAGTCGAAGGAGACGGTGCAGGAGTGCGTGTCGGAGTTCATCAGCTTC
GTTACAGGCGAGGCCTCCGACAAGTGCCAGCGCGAGAAGCGGAAGACCATCAACGGCGAC
GACCTCCTCTGGGCCATGACCACGCTGGGGTTCGAGGCCTACGTCGGCCCGCTCAAGTCC
TACCTCAACCGCTACCGCGAGGCCGAGGGCGAGAAGGCCGACGTGCTCGGCGGCGCCGGC
GGCGCCGCCGCGGCGCGCCACGGCGAGGGCGGTTGCTGCGGCGGCGGCGGCGGCGGCG--
-CCGATGGCGTCGTCATCGACGGGCATTACCCGCTCGCCGGCGGCCTGTCACACTCACAC
CATGGTCATCAGCAGCAGGACGGCGGCGGCGACGTCGGGCTCATGATGGGCGGCGGCGAC
GCCGGCGTCGGGTACAACGCCGGGGCCGGGTCGACGACGACGGCGTTCTACGCGCCGGCG
GCGACGGCGGCGTCAGGGAACAAGGCGTACTGCGGCGGCGACGGGTCGAGGGTGATGGAG
TTCGAGGGCATCGGCGGCGAGGAGGAGAGCGGAGGCGG------CGGCGGCGGCGGCGAG
AGGGGGTTCGCCGGCCACCTCCATGGCGTGCAATGGTTTAGACTAAAGAGGAATACTAAT
TAG
>GHD8_Guyod
ATGAAGAGTAGGAAGAGCTATGGGCACTTGCTGAGCCCGGTGGGCAGCCCGCCGTTGGAC
AACGAGTCCGGCGAGGCGGCGGCGGCGGCTGCGGCTGGCGGCGGCGGCTGCGGGAGCAGC
GCCGGGTATGTCGTCTACGGCGGCGGCGGCGGTGGGGACTCGCCGGCGAAGGAGCAGGAC
AGGTTCCTGCCGATCGCGAACGTGAGCCGCATCATGAAGCGTTCGCTGCCGGCGAACGCC
AAGATCTCCAAGGAGTCGAAGGAGACGGTGCAGGAGTGCGTGTCGGAGTTCATCAGCTTC
GTTACAGGCGAGGCCTCCGACAAGTGCCAGCGCGAGAAGCGGAAGACCATCAACGGCGAC
GACCTCCTCTGGGCCATGACCACGCTGGGGTTCGAGGCCTACGTCGGCCCGCTCAAGTCC
TACCTCAACCGCTACCGCGAGGCCGAGGGCGAGAAGGCCGACGTGCTCGGCGGCGCCGGC
GGCGCCGCCGCGGCGCGCCACGGCGAGGGCGGTTGCTGCGGCGGCGGCGGCGGCGGCG--
-CCGATGGCGTCGTCATCGACGGGCATTACCCGCTCGCCGGCGGCCTGTCACACTCACAC
CATGGTCATCAGCAGCAGGACGGCGGCGGCGACGTCGGGCTCATGATGGGCGGCGGCGAC
GCCGGCGTCGGGTACAACGCCGGGGCCGGGTCGACGACGACGGCGTTCTACGCGCCGGCG
GCGACGGCGGCGTCAGGGAACAAGGCGTACTGCGGCGGCGACGGGTCGAGGGTGATGGAG
TTCGAGGGCATCGGCGGCGAGGAGGAGAGCGGAGGCGG------CGGCGGCGGCGGCGAG
AGGGGGTTCGCCGGCCACCTCCATGGCGTGCAATGGTTTAGACTAAAGAGGAATACTAAT
TAG
>GHD8_Kiangan
ATGAAGAGTAGGAAGAGCTATGGGCACTTGCTGAGCCCGGTGGGCAGCCCGCCGTTGGAC
AACGAGTCCGGCGAGGCGGCGGCGGCGGCTGCGGCTGGCGGCGGCGGCTGCGGGAGCAGC
GCCGGGTATGTCGTCTACGGCGGCGGCGGCGGTGGGGACTCGCCGGCGAAGGAGCAGGAC
AGGTTCCTGCCGATCGCGAACGTGAGCCGCATCATGAAGCGTTCGCTGCCGGCGAACGCC
AAGATCTCCAAGGAGTCGAAGGAGACGGTGCAGGAGTGCGTGTCGGAGTTCATCAGCTTC
GTTACAGGCGAGGCCTCCGACAAGTGCCAGCGCGAGAAGCGGAAGACCATCAACGGCGAC
GACCTCCTCTGGGCCATGACCACGCTGGGGTTCGAGGCCTACGTCGGCCCGCTCAAGTCC
TACCTCAACCGCTACCGCGAGGCCGAGGGCGAGAAGGCCGACGTGCTCGGCGGCGCCGGC
GGCGCCGCCGCGGCGCGCCACGGCGAGGGCGGTTGCTGCGGCGGCGGCGGCGGCGGCG--
-CCGATGGCGTCGTCATCGACGGGCATTACCCGCTCGCCGGCGGCCTGTCACACTCACAC
CATGGTCATCAGCAGCAGGACGGCGGCGGCGACGTCGGGCTCATGATGGGCGGCGGCGAC
GCCGGCGTCGGGTACAACGCCGGGGCCGGGTCGACGACGACGGCGTTCTACGCGCCGGCG
GCGACGGCGGCGTCAGGGAACAAGGCGTACTGCGGCGGCGACGGGTCGAGGGTGATGGAG
TTCGAGGGCATCGGCGGCGAGGAGGAGAGCGGAGGCGG------CGGCGGCGGCGGCGAG
AGGGGGTTCGCCGGCCACCTCCATGGCGTGCAATGGTTTAGACTAAAGAGGAATACTAAT
TAG
>GHD8_Kiwisan
ATGAAGAGTAGGAAGAGCTATGGGCACTTGCTGAGCCCGGTGGGCAGCCCGCCGTTGGAC
AACGAGTCCGGCGAGGCGGCGGCGGCGGCTGCGGCTGGCGGCGGCGGCTGCGGGAGCAGC
GCCGGGTATGTCGTCTACGGCGGCGGCGGCGGTGGGGACTCGCCGGCGAAGGAGCAGGAC
AGGTTCCTGCCGATCGCGAACGTGAGCCGCATCATGAAGCGTTCGCTGCCGGCGAACGCC
AAGATCTCCAAGGAGTCGAAGGAGACGGTGCAGGAGTGCGTGTCGGAGTTCATCAGCTTC
GTTACAGGCGAGGCCTCCGACAAGTGCCAGCGCGAGAAGCGGAAGACCATCAACGGCGAC
GACCTCCTCTGGGCCATGACCACGCTGGGGTTCGAGGCCTACGTCGGCCCGCTCAAGTCC
TACCTCAACCGCTACCGCGAGGCCGAGGGCGAGAAGGCCGACGTGCTCGGCGGCGCCGGC
GGCGCCGCCGCGGCGCGCCACGGCGAGGGCGGTTGCTGCGGCGGCGGCGGCGGCGGCG--
-CCGATGGCGTCGTCATCGACGGGCATTACCCGCTCGCCGGCGGCCTGTCACACTCACAC
CATGGTCATCAGCAGCAGGACGGCGGCGGCGACGTCGGGCTCATGATGGGCGGCGGCGAC
GCCGGCGTCGGGTACAACGCCGGGGCCGGGTCGACGACGACGGCGTTCTACGCGCCGGCG
GCGACGGCGGCGTCAGGGAACAAGGCGTACTGCGGCGGCGACGGGTCGAGGGTGATGGAG
TTCGAGGGCATCGGCGGCGAGGAGGAGAGCGGAGGCGG------CGGCGGCGGCGGCGAG
AGGGGGTTCGCCGGCCACCTCCATGGCGTGCAATGGTTTAGACTAAAGAGGAATACTAAT
TAG
>GHD8_Salanay(sabbol)
ATGAAGAGTAGGAAGAGCTATGGGCACTTGCTGAGCCCGGTGGGCAGCCCGCCGTTGGAC
AACGAGTCCGGCGAGGCGGCGGCGGCGGCTGCGGCTGGCGGCGGCGGCTGCGGGAGCAGC
GCCGGGTATGTCGTCTACGGCGGCGGCGGCGGTGGGGACTCGCCGGCGAAGGAGCAGGAC
AGGTTCCTGCCGATCGCGAACGTGAGCCGCATCATGAAGCGTTCGCTGCCGGCGAACGCC
AAGATCTCCAAGGAGTCGAAGGAGACGGTGCAGGAGTGCGTGTCGGAGTTCATCAGCTTC
GTTACAGGCGAGGCCTCCGACAAGTGCCAGCGCGAGAAGCGGAAGACCATCAACGGCGAC
GACCTCCTCTGGGCCATGACCACGCTGGGGTTCGAGGCCTACGTCGGCCCGCTCAAGTCC
TACCTCAACCGCTACCGCGAGGCCGAGGGCGAGAAGGCCGACGTGCTCGGCGGCGCCGGC
GGCGCCGCCGCGGCGCGCCACGGCGAGGGCGGTTGCTGCGGCGGCGGCGGCGGCGGCG--
-CCGATGGCGTCGTCATCGACGGGCATTACCCGCTCGCCGGCGGCCTGTCACACTCACAC
CATGGTCATCAGCAGCAGGACGGCGGCGGCGACGTCGGGCTCATGATGGGCGGCGGCGAC
GCCGGCGTCGGGTACAACGCCGGGGCCGGGTCGACGACGACGGCGTTCTACGCGCCGGCG
GCGACGGCGGCGTCAGGGAACAAGGCGTACTGCGGCGGCGACGGGTCGAGGGTGATGGAG
TTCGAGGGCATCGGCGGCGAGGAGGAGAGCGGAGGCGG------CGGCGGCGGCGGCGAG
AGGGGGTTCGCCGGCCACCTCCATGGCGTGCAATGGTTTAGACTAAAGAGGAATACTAAT
TAG
>GHD8_Sangmi 4
ATGAAGAGTAGGAAGAGCTATGGGCACTTGCTGAGCCCGGTGGGCAGCCCGCCGTTGGAC
AACGAGTCCGGCGAGGCGGCGGCGGCGGCTGCGGCTGGCGGCGGCGGCTGCGGGAGCAGC
GCCGGGTATGTCGTCTACGGCGGCGGCGGCGGTGGGGACTCGCCGGCGAAGGAGCAGGAC
AGGTTCCTGCCGATCGCGAACGTGAGCCGCATCATGAAGCGGTCGCTGCCGGCGAACGCC
AAGATCTCCAAGGAGTCGAAGGAGACGGTGCAGGAGTGCGTGTCGGAGTTCATCAGCTTC
GTTACAGGCGAGGCCTCCGACAAGTGCCAGCGCGAGAAGCGGAAGACCATCAACGGCGAC
GACCTCCTCTGGGCCATGACCACGCTGGGGTTCGAGGCCTACGTCGGCCCGCTCAAGTCC
TACCTCAACCGCTACCGCGAGGCCGAGGGCGAGAAGGCCGACGTGCTCGGCGGCGCCGGC
GGCGCCGCCGCGGCGCGCCACGGCGAGGGCGGTTGCTGCGGCGGCGGCGGCGGCGGCG--
-CCGATGGCGTCGTCATCGACGGGCATTACCCGCTCGCCGGCGGCCTGTCACACTCACAC
CATGGTCATCAGCAGCAGGACGGCGGCGGCGACGTCGGGCTCATGATGGGCGGCGGCGAC
GCCGGCGTCGGGTACAACGCCGGGGCCGGGTCGACGACGACGGCGTTCTACGCGCCGGCG
GCGACGGCGGCGTCAGGGAACAAGGCGTACTGCGGCGGCGACGGGTCGAGGGTGATGGAG
TTCGAGGGCATCGGCGGCGAGGAGGAGAGCGGAGGCGG------CGGCGGCGGCGGCGAG
AGGGGGTTCGCCGGCCACCTCCATGGCGTGCAATGGTTTAGACTAAAGAGGAATACTAAT
TAG
>GHD8_Wuyunjing8
ATGAAGAGTAGGAAGAGCTATGGGCACTTGCTGAGCCCGGTGGGCAGCCCGCCGTTGGAC
AACGAGTCCGGCGAGGCGGCGGCGGCGGCTGCGGCTGGCGGCGGCGGCTGCGGGAGCAGC
GCCGGGTATGTCGTCTACGGCGGCGGCGGCGGTGGGGACTCGCCGGCGAAGGAGCAGGAC
AGGTTCCTGCCGATCGCGAACGTGAGCCGCATCATGAAGCGGTCGCTGCCGGCGAACGCC
AAGATCTCCAAGGAGTCGAAGGAGACGGTGCAGGAGTGCGTGTCGGAGTTCATCAGCTTC
GTTACAGGCGAGGCCTCCGACAAGTGCCAGCGCGAGAAGCGGAAGACCATCAACGGCGAC
GACCTCCTCTGGGCCATGACCACGCTGGGGTTCGAGGCCTACGTCGGCCCGCTCAAGTCC
TACCTCAACCGCTACCGCGAGGCCGAGGGCGAGAAGGCCGACGTGCTCGGCGGCGCCGGC
GGCGCCGCCGCGGCGCGCCACGGCGAGGGCGGTTGCTGCGGCGGCGGCGGCGGCGGCG--
-CCGATGGCGTCGTCATCGACGGGCATTACCCGCTCGCCGGCGGCCTGTCACACTCACAC
CATGGTCATCAGCAGCAGGACGGCGGCGGCGACGTCGGGCTCATGATGGGCGGCGGCGAC
GCCGGCGTCGGGTACAACGCCGGGGCCGGGTCGACGACGACGGCGTTCTACGCGCCGGCG
GCGACGGCGGCGTCAGGGAACAAGGCGTACTGCGGCGGCGACGGGTCGAGGGTGATGGAG
TTCGAGGGCATCGGCGGCGAGGAGGAGAGCGGAGGCGG------CGGCGGCGGCGGCGAG
AGGGGGTTCGCCGGCCACCTCCATGGCGTGCAATGGTTTAGACTAAAGAGGAATACTAAT
TAG
>GHD8_Wuyujing 14
ATGAAGAGTAGGAAGAGCTATGGGCACTTGCTGAGCCCGGTGGGCAGCCCGCCGTTGGAC
AACGAGTCCGGCGAGGCGGCGGCGGCGGCTGCGGCTGGCGGCGGCGGCTGCGGGAGCAGC
GCCGGGTATGTCGTCTACGGCGGCGGCGGCGGTGGGGACTCGCCGGCGAAGGAGCAGGAC
AGGTTCCTGCCGATCGCGAACGTGAGCCGCATCATGAAGCGGTCGCTGCCGGCGAACGCC
AAGATCTCCAAGGAGTCGAAGGAGACGGTGCAGGAGTGCGTGTCGGAGTTCATCAGCTTC
GTTACAGGCGAGGCCTCCGACAAGTGCCAGCGCGAGAAGCGGAAGACCATCAACGGCGAC
GACCTCCTCTGGGCCATGACCACGCTGGGGTTCGAGGCCTACGTCGGCCCGCTCAAGTCC
TACCTCAACCGCTACCGCGAGGCCGAGGGCGAGAAGGCCGACGTGCTCGGCGGCGCCGGC
GGCGCCGCCGCGGCGCGCCACGGCGAGGGCGGTTGCTGCGGCGGCGGCGGCGGCGGCG--
-CCGATGGCGTCGTCATCGACGGGCATTACCCGCTCGCCGGCGGCCTGTCACACTCACAC
CATGGTCATCAGCAGCAGGACGGCGGCGGCGACGTCGGGCTCATGATGGGCGGCGGCGAC
GCCGGCGTCGGGTACAACGCCGGGGCCGGGTCGACGACGACGGCGTTCTACGCGCCGGCG
GCGACGGCGGCGTCAGGGAACAAGGCGTACTGCGGCGGCGACGGGTCGAGGGTGATGGAG
TTCGAGGGCATCGGCGGCGAGGAGGAGAGCGGAGGCGG------CGGCGGCGGCGGCGAG
AGGGGGTTCGCCGGCCACCTCCATGGCGTGCAATGGTTTAGACTAAAGAGGAATACTAAT
TAG
>GHD8_BPI76(nonsensitive)
ATGAAGAGTAGGAAGAGCTATGGGCACTTGCTGAGCCCGGTGGGCAGCCCGCCGTTGGAC
AACGAGTCCGGCGAGGCGGCGGCGGCGGCTGCGGCTGGCGGCGGCGGCTGCGGGAGCAGC
GCCGGGTATGTCGTCTACGGCGGCGGCGGCGGTGGGGACTCGCCGGCGAAGGAGCAGGAC
AGGTTCCTGCCGATCGCGAACGTGAGCCGCATCATGAAGCGTTCGCTGCCGGCGAACGCC
AAGATCTCCAAGGAGTCGAAGGAGACGGTGCAGGAGTGCGTGTCGGAGTTCATCAGCTTC
GTTACAGGCGAGGCCTCCGACAAGTGCCAGCGCGAGAAGCGGAAGACCATCAACGGCGAC
GACCTCCTCTGGGCCATGACCACGCTGGGGTTCGAGGCCTACGTCGGCCCGCTCAAGTCC
TACCTCAACCGCTACCGCGAGGCCGAGGGCGAGAAGGCCGACGTGCTCGGCGGCGCCGGC
GGCGCCGCCGCGGCGCGCCACGGCGAGGGCGGTTGCTGCGGCGGCGGCGGCGGCGGCG--
-CCGATGGCGTCGTCATCGACGGGCATTACCCGCTCGCCGGCGGCCTGTCACACTCACAC
CATGGTCATCAGCAGCAGGACGGCGGCGGCGACGTCGGGCTCATGATGGGCGGCGGCGAC
GCCGGCGTCGGGTACAACGCCGGGGCCGGGTCGACGACGACGGCGTTCTACGCGCCGGCG
GCGACGGCGGCGTCAGGGAACAAGGCGTACTGCGGCGGCGACGGGTCGAGGGTGATGGAG
TTCGAGGGCATCGGCGGCGAGGAGGAGAGCGGAGGCGG------CGGCGGCGGCGGCGAG
AGGGGGTTCGCCGGCCACCTCCATGGCGTGCAATGGTTTAGACTAAAGAGGAATACTAAT
TAG
>GHD8_Cisadane
ATGAAGAGTAGGAAGAGCTATGGGCTCTTGCTGAGCCCGGTGGGCAGCCCGCCGTCGGAC
AACGAGTCCGGCGCGGCGGCGGCGGCGGCTGCGGCGGGCGGCGGCGGCTGCGGGAGCAGC
GCCGGGTATGTTGTCTACGGCGGCGGCGGCGGTGGGGACTCGCCGGCGAAGGAGCAGGAC
AGGTTCCTGCCGATCGCGAACGTGAGCCGCATCATGAAGCGGTCGCTGCCGGCGAACGCC
AAGATCTCCAAGGAGGCGAAGGAGACGGTGCAGGAGTGCGTGTCGGAGTTCATCAGCTTC
GTTACCGGCGAGGCCTCCGACAAGTGCCAGCGCGAGAAGCGGAAGACCATCAACGGCGAC
GACCTCCTCTGGGCCATGACCACGCTGGGGTTCGAGGCCTACGTCGGCCCGCTCAAGTCC
TACCTCAACCGCTACCGCGAGGCCGAGGGCGAGAAGGCCGCCGTGCTCGGCGGCGCCGGC
GGCGCCGCCGCGGCGCGCCACGGCGAGGGCGGTTGCTGCGGCGGCGGCGGCGGCG-----
-CCGATGGCGTCGTCATCGACGGGCATTCCCCGCTCGCCGGCGGCCTGTCACACTCACAC
CATGGTCATCAGCAGCAGGACGGCGGCGGCGACGTCGGGCTCATGATGGGCGGCGGCGCC
GCCGGCGTCGGGT-CAACGCCGGGGCCGGGTCGACGACGACGGCGTTCTACGCGCCGGCG
GCGACGGCGGCGTCAGGGAACAAGGCGTACTGCGGCGGCGACGGGTCGAGGGTGATGGAG
TTCGAGGGCATCGGCGGCGAGGAGGAGAGCGGAGGCGGAGGCGGCGGCGGCGGCGGCGAG
AGGGGGTTCGCCGGCCACCTCCATGGCGTGCAATGGTGAAGACTAAAGAGGAGTACTAAT
TAG
>GHD8_Lemont
ATGAAGAGTAGGAAGAGCTATGGGCACTTGCTGAGCCCGGTGGGCAGCCCGCCGTTGGAC
AACGAGTCCGGCGAGGCGGCGGCGGCGGCTGCGGCTGGCGGCGGCGGCTGCGGGAGCAGC
GCCGGGTATGTCGTCTACGGCGGCGGCGGCGGTGGGGACTCGCCGGCGAAGGAGCAGGAC
AGGTTCCTGCCGATCGCGAACGTGAGCCGCATCATGAAGCGGTCGCTGCCGGCGAACGCC
AAGATCTCCAAGGAGTCGAAGGAGACGGTGCAGGAGTGCGTGTCGGAGTTCATCAGCTTC
GTTACAGGCGAGGCCTCCGACAAGTGCCAGCGCGAGAAGCGGAAGACCATCAACGGCGAC
GACCTCCTCTGGGCCATGACCACGCTGGGGTTCGAGGCCTACGTCGGCCCGCTCAAGTCC
TACCTCAACCGCTACCGCGAGGCCGAGGGCGAGAAGGCCGACGTGCTCGGCGGCGCCGGC
GGCGCCGCCGCGGCGCGCCACGGCGAGGGCGGTTGCTGCGGCGGCGGCGGCGGCGGCG--
-CCGATGGCGTCGTCATCGACGGGCATTACCCGCTCGCCGGCGGCCTGTCACACTCACAC
CATGGTCATCAGCAGCAGGACGGCGGCGGCGACGTCGGGCTCATGATGGGCGGCGGCGAC
GCCGGCGTCGGGTACAACGCCGGGGCCGGGTCGACGACGACGGCGTTCTACGCGCCGGCG
GCGACGGCGGCGTCAGGGAACAAGGCGTACTGCGGCGGCGACGGGTCGAGGGTGATGGAG
TTCGAGGGCATCGGCGGCGAGGAGGAGAGCGGAGGCGG------CGGCGGCGGCGGCGAG
AGGGGGTTCGCCGGCCACCTCCATGGCGTGCAATGGTTTAGACTAAAGAGGAATACTAAT
TAG
>GHD8_Basmati375
ATGAAGAGTAGGAAGAGCTATGGGCACTTGCTGAGCCCGGTGGGCAGCCCGCCGTCGGAC
AACGAGTCCGGCGCGGCGGCGGCGGCGGCTGCGGCGGGCGGCGGCGGCTGCGGGAGCAGC
GCCGGGTATGTCGTCTACGGCGGCGGCGGCGGTGGGGACTCGCCGGCGAAGGAGCAGGAC
AGGTTCCTGCCGATCGCGAACGTGAGCCGCATCATGAAGCGGTCGCTGCCGGCGAACGCC
AAGATCTCCAAGGAGGCGAAGGAGACGGTGCAGGAGTGCGTGTCGGAGTTCATCAGCTTC
GTTACCGGCGAGGCCTCCGACAAGTGCCAGCGCGAGAAGCGGAAGACCATCAACGGCGAC
GACCTCCTCTGGGCCATGACCACGCTGGGGTTCGAGGCCTACGTCGGCCCGCTCAAGTCC
TACCTCAACCGCTACCGCGAGGCCGAGGGCGAGAAGGCCGCCGTGCTCGGCGGCGCCGGC
GGCGCCGCCGCGGCGCGCCACGGCGAGGGCGGTTGCTGCGGCGGCGGCGGCGGCGGCGGC
GCCGATGGCGTCGTCATCGACGGGCATTCCCCGCTCGCCGGCGGCCTGTCACACTCACAC
CATGGTCATCAGCAGCAGGACGGCGGCGGCGACGTCGGGCTCATGATGGGTGGCGGCGCC
GCCGGCGTCGGGTACAACGCCGGGGCCGGGTCGACGACGACGGCGTTCTACGCGCCGGCG
GCGACGGCGGCGTCAGGGAACAAGGCGTACTGCGGCGGCGACGGGTCGAGGGTGATGGAG
TTCGAGGGCATCGGCGGCGAGGAGGAGAGCGGAGGCGG------CGGCGGCGGCGGCGAG
AGGGGGTTCGCCGGCCACCTCCATGGCGTGCAATGGTTTAGACTAAAGAGGAGTACTAAT
TAG
>GHD8_Jhona 349
ATGAAGAGTAGGAAGAGCTATGGGCACTTGCTGAGCCCGGTGGGCAGCCCGCCGTCGGAC
AACGAGTCCGGCGCGGCGGCGGCGGCGGCTGCGGCGGGCGGCGGCGGCTGCGGGAGCAGC
GCCGGGTATGTCGTCTACGGCGGCGGCGGCGGTGGGGACTCGCCGGCGAAGGAGCAGGAC
AGGTTCCTGCCGATCGCGAACGTGAGCCGCATCATGAAGCGGTCGCTGCCGGCGAACGCC
AAGATCTCCAAGGAGGCGAAGGAGACGGTGCAGGAGTGCGTGTCGGAGTTCATCAGCTTC
GTTACCGGCGAGGCCTCCGACAAGTGCCAGCGCGAGAAGCGGAAGACCATCAACGGCGAC
GACCTCCTCTGGGCCATGACCACGCTGGGGTTCGAGGCCTACGTCGGCCCGCTCAAGTCC
TACCTCAACCGCTACCGCGAGGCCGAGGGCGAGAAGGCCGCCGTGCTCGGCGGCGCCGGC
GGCGCCGCCGCGGCGCGCCACGGCGAGGGCGGTTGCTGCGGCGGCGGCGGCGGCGGCGGC
GCCGATGGCGTCGTCATCGACGGGCATTCCCCGCTCGCCGGCGGCCTGTCACACTCACAC
CATGGTCATCAGCAGCAGGACGGCGGCGGCGACGTCGGGCTCATGATGGGTGGCGGCGCC
GCCGGCGTCGGGTACAACGCCGGGGCCGGGTCGACGACGACGGCGTTCTACGCGCCGGCG
GCGACGGCGGCGTCAGGGAACAAGGCGTACTGCGGCGGCGACGGGTCGAGGGTGATGGAG
TTCGAGGGCATCGGCGGCGAGGAGGAGAGCGGAGGCGG------CGGCGGCGGCGGCGAG
AGGGGGTTCGCCGGCCACCTCCATGGCGTGCAATGGTTTAGACTAAAGAGGAGTACTAAT
TAG
>GHD8_NurienBulu
ATGAAGAGTAGGAAGAGCTATGGGCACTTGCTGAGCCCGGTGGGCAGCCCGCCGTCGGAC
AACGAGTCCGGCGCGGCGGCGGCGGCGGCTGCGGCGGGCGGCGGCGGCTGCGGGAGCAGC
GCCGGGTATGTCGTCTACGGCGGCGGCGGCGGTGGGGACTCGCCGGCGAAGGAGCAGGAC
AGGTTCCTGCCGATCGCGAACGTGAGCCGCATCATGAAGCGGTCGCTGCCGGCGAACGCC
AAGATCTCCAAGGAGGCGAAGGAGACGGTGCAGGAGTGCGTGTCGGAGTTCATCAGCTTC
GTTACCGGCGAGGCCTCCGACAAGTGCCAGCGCGAGAAGCGGAAGACCATCAACGGCGAC
GACCTCCTCTGGGCCATGACCACGCTGGGGTTCGAGGCCTACGTCGGCCCGCTCAAGTCC
TACCTCAACCGCTACCGCGAGGCCGAGGGCGAGAAGGCCGCCGTGCTCGGCGGCGCCGGC
GGCGCCGCCGCGGCGCGCCACGGCGAGGGCGGTTGCTGCGGCGGCGGCGGCGGCGGCGGC
GCCGATGGCGTCGTCATCGACGGGCATTCCCCGCTCGCCGGCGGCCTGTCACACTCACAC
CATGGTCATCAGCAGCAGGACGGCGGCGGCGACGTCGGGCTCATGATGGGTGGCGGCGCC
GCCGGCGTCGGGTACAACGCCGGGGCCGGGTCGACGACGACGGCGTTCTACGCGCCGGCG
GCGACGGCGGCGTCAGGGAACAAGGCGTACTGCGGCGGCGACGGGTCGAGGGTGATGGAG
TTCGAGGGCATCGGCGGCGAGGAGGAGAGCGGAGGCGG------CGGCGGCGGCGGCGAG
AGGGGGTTCGCCGGCCACCTCCATGGCGTGCAATGGTTTAGACTAAAGAGGAGTACTAAT
TAG
>GHD8_Aus Jhari
ATGAAGAGTAGGAAGAGCTATGGGCACTTGCTGAGCCCGGTGGGCAGCCCGCCGTCGGAC
AACGAGTCCGGCGCGGCGGCGGCGGCGGCTGCGGCGGGCGGCGGCGGCTGCGGGAGCAGC
GCCGGGTATGTCGTCTACGGCGGCGGCGGCGGTGGGGACTCGCCGGCGAAGGAGCAGGAC
AGGTTCCTGCCGATCGCGAACGTGAGCCGCATCATGAAGCGGTCGCTGCCGGCGAACGCC
AAGATCTCCAAGGAGGCGAAGGAGACGGTGCAGGAGTGCGTGTCGGAGTTCATCAGCTTC
GTTACCGGCGAGGCCTCCGACAAGTGCCAGCGCGAGAAGCGGAAGACCATCAACGGCGAC
GACCTCCTCTGGGCCATGACCACGCTGGGGTTCGAGGCCTACGTCGGCCCGCTCAAGTCC
TACCTCAACCGCTACCGCGAGGCCGAGGGCGAGAAGGCCGCCGTGCTCGGCGGCGCCGGC
GGCGCCGCCGCGGCGCGCCACGGCGAGGGCGGTTGCTGCGGCGGCGGCGGCGGCGGCGGC
GCCGATGGCGTCGTCATCGACGGGCATTCCCCGCTCGCCGGCGGCCTGTCACACTCACAC
CATGGTCATCAGCAGCAGGACGGCGGCGGCGACGTCGGGCTCATGATGGGTGGCGGCGCC
GCCGGCGTCGGGTACAACGCCGGGGCCGGGTCGACGACGACGGCGTTCTACGCGCCGGCG
GCGACGGCGGCGTCAGGGAACAAGGCGTACTGCGGCGGCGACGGGTCGAGGGTGATGGAG
TTCGAGGGCATCGGCGGCGAGGAGGAGAGCGGAGGCGG------CGGCGGCGGCGGCGAG
AGGGGGTTCGCCGGCCACCTCCATGGCGTGCAATGGTTTAGACTAAAGAGGAGTACTAAT
TAG
>GHD8_SadaBoro
ATGAAGAGTAGGAAGAGCTATGGGCACTTGCTGAGCCCGGTGGGCAGCCCGCCGTCGGAC
AACGAGTCCGGCGCGGCGGCGGCGGCGGCTGCGGCGGGCGGCGGCGGCTGCGGGAGCAGC
GCCGGGTATGTCGTCTACGGCGGCGGCGGCGGTGGGGACTCGCCGGCGAAGGAGCAGGAC
AGGTTCCTGCCGATCGCGAACGTGAGCCGCATCATGAAGCGGTCGCTGCCGGCGAACGCC
AAGATCTCCAAGGAGGCGAAGGAGACGGTGCAGGAGTGCGTGTCGGAGTTCATCAGCTTC
GTTACCGGCGAGGCCTCCGACAAGTGCCAGCGCGAGAAGCGGAAGACCATCAACGGCGAC
GACCTCCTCTGGGCCATGACCACGCTGGGGTTCGAGGCCTACGTCGGCCCGCTCAAGTCC
TACCTCAACCGCTACCGCGAGGCCGAGGGCGAGAAGGCCGCCGTGCTCGGCGGCGCCGGC
GGCGCCGCCGCGGCGCGCCACGGCGAGGGCGGTTGCTGCGGCGGCGGCGGCGGCGGCGGC
GCCGATGGCGTCGTCATCGACGGGCATTCCCCGCTCGCCGGCGGCCTGTCACACTCACAC
CATGGTCATCAGCAGCAGGACGGCGGCGGCGACGTCGGGCTCATGATGGGTGGCGGCGCC
GCCGGCGTCGGGTACAACGCCGGGGCCGGGTCGACGACGACGGCGTTCTACGCGCCGGCG
GCGACGGCGGCGTCAGGGAACAAGGCGTACTGCGGCGGCGACGGGTCGAGGGTGATGGAG
TTCGAGGGCATCGGCGGCGAGGAGGAGAGCGGAGGCGG------CGGCGGCGGCGGCGAG
AGGGGGTTCGCCGGCCACCTCCATGGCGTGCAATGGTTTAGACTAAAGAGGAGTACTAAT
TAG
>GHD8_DeshiBoro
ATGAAGAGTAGGAAGAGCTATGGGCACTTGCTGAGCCCGGTGGGCAGCCCGCCGTCGGAC
AACGAGTCCGGCGCGGCGGCGGCGGCGGCTGCGGCGGGCGGCGGCGGCTGCGGGAGCAGC
GCCGGGTATGTCGTCTACGGCGGCGGCGGCGGTGGGGACTCGCCGGCGAAGGAGCAGGAC
AGGTTCCTGCCGATCGCGAACGTGAGCCGCATCATGAAGCGGTCGCTGCCGGCGAACGCC
AAGATCTCCAAGGAGGCGAAGGAGACGGTGCAGGAGTGCGTGTCGGAGTTCATCAGCTTC
GTTACCGGCGAGGCCTCCGACAAGTGCCAGCGCGAGAAGCGGAAGACCATCAACGGCGAC
GACCTCCTCTGGGCCATGACCACGCTGGGGTTCGAGGCCTACGTCGGCCCGCTCAAGTCC
TACCTCAACCGCTACCGCGAGGCCGAGGGCGAGAAGGCCGCCGTGCTCGGCGGCGCCGGC
GGCGCCGCCGCGGCGCGCCACGGCGAGGGCGGTTGCTGCGGCGGCGGCGGCGGCGGCGGC
GCCGATGGCGTCGTCATCGACGGGCATTCCCCGCTCGCCGGCGGCCTGTCACACTCACAC
CATGGTCATCAGCAGCAGGACGGCGGCGGCGACGTCGGGCTCATGATGGGTGGCGGCGCC
GCCGGCGTCGGGTACAACGCCGGGGCCGGGTCGACGACGACGGCGTTCTACGCGCCGGCG
GCGACGGCGGCGTCAGGGAACAAGGCGTACTGCGGCGGCGACGGGTCGAGGGTGATGGAG
TTCGAGGGCATCGGCGGCGAGGAGGAGAGCGGAGGCGG------CGGCGGCGGCGGCGAG
AGGGGGTTCGCCGGCCACCTCCATGGCGTGCAATGGTTTAGACTAAAGAGGAGTACTAAT
TAG
>GHD8_Ciliwung
ATGAAGAGTAGGAAGAGCTATGGGCACTTGCTGAGCCCGGTGGGCAGCCCGCCGTCGGAC
AACGAGTCCGGCGCGGCGGCGGCGGCGGCTGCGGCGGGCGGCGGCGGCTGCGGGAGCAGC
GCCGGGTATGTCGTCTACGGCGGCGGCGGCGGTGGGGACTCGCCGGCGAAGGAGCAGGAC
AGGTTCCTGCCGATCGCGAACGTGAGCCGCATCATGAAGCGGTCGCTGCCGGCGAACGCC
AAGATCTCCAAGGAGGCGAAGGAGACGGTGCAGGAGTGCGTGTCGGAGTTCATCAGCTTC
GTTACCGGCGAGGCCTCCGACAAGTGCCAGCGCGAGAAGCGGAAGACCATCAACGGCGAC
GACCTCCTCTGGGCCATGACCACGCTGGGGTTCGAGGCCTACGTCGGCCCGCTCAAGTCC
TACCTCAACCGCTACCGCGAGGCCGAGGGCGAGAAGGCCGCCGTGCTCGGCGGCGCCGGC
GGCGCCGCCGCGGCGCGCCACGGCGAGGGCGGTTGCTGCGGCGGCGGCGGCGGCG-----
-CCGATGGCGTCGTCATCGACGGGCATTCCCCGCTCGCCGGCGGCCTGTCACACTCACAC
CATGGTCATCAGCAGCAGGACGGCGGCGGCGACGTCGGGCTCATGATGGGTGGCGGCGCC
GCCGGCGTCGGGTACAACGCCGGGGCCGGGTCGACGACGACGGCGTTCTACGCGCCGGCG
GCGACGGCGGCGTCAGGGAACAAGGCGTACTGCGGCGGCGACGGGTCGAGGGTGATGGAG
TTCGAGGGCATCGGCGGCGAGGAGGAGAGCGGAGGCGG------CGGCGGCGGCGGCGAG
AGGGGGTTCGCCGGCCACCTCCATGGCGTGCAATGGTTTAGACTAAAGAGGAGTACTAAT
TAG
>GHD8_Ciherang
ATGAAGAGTAGGAAGAGCTATGGGCACTTGCTGAGCCCGGTGGGCAGCCCGCCGTCGGAC
AACGAGTCCGGCGCGGCGGCGGCGGCGGCTGCGGCGGGCGGCGGCGGCTGCGGGAGCAGC
GCCGGGTATGTCGTCTACGGCGGCGGCGGCGGTGGGGACTCGCCGGCGAAGGAGCAGGAC
AGGTTCCTGCCGATCGCGAACGTGAGCCGCATCATGAAGCGGTCGCTGCCGGCGAACGCC
AAGATCTCCAAGGAGGCGAAGGAGACGGTGCAGGAGTGCGTGTCGGAGTTCATCAGCTTC
GTTACCGGCGAGGCCTCCGACAAGTGCCAGCGCGAGAAGCGGAAGACCATCAACGGCGAC
GACCTCCTCTGGGCCATGACCACGCTGGGGTTCGAGGCCTACGTCGGCCCGCTCAAGTCC
TACCTCAACCGCTACCGCGAGGCCGAGGGCGAGAAGGCCGCCGTGCTCGGCGGCGCCGGC
GGCGCCGCCGCGGCGCGCCACGGCGAGGGCGGTTGCTGCGGCGGCGGCGGCGGCG-----
-CCGATGGCGTCGTCATCGACGGGCATTCCCCGCTCGCCGGCGGCCTGTCACACTCACAC
CATGGTCATCAGCAGCAGGACGGCGGCGGCGACGTCGGGCTCATGATGGGTGGCGGCGCC
GCCGGCGTCGGGTACAACGCCGGGGCCGGGTCGACGACGACGGCGTTCTACGCGCCGGCG
GCGACGGCGGCGTCAGGGAACAAGGCGTACTGCGGCGGCGACGGGTCGAGGGTGATGGAG
TTCGAGGGCATCGGCGGCGAGGAGGAGAGCGGAGGCGG------CGGCGGCGGCGGCGAG
AGGGGGTTCGCCGGCCACCTCCATGGCGTGCAATGGTTTAGACTAAAGAGGAGTACTAAT
TAG
>GHD8_OM1490
ATGAAGAGTAGGAAGAGCTATGGGCACTTGCTGAGCCCGGTGGGCAGCCCGCCGTCGGAC
AACGAGTCCGGCGCGGCGGCGGCGGCGGCTGCGGCGGGCGGCGGCGGCTGCGGGAGCAGC
GCCGGGTATGTCGTCTACGGCGGCGGCGGCGGTGGGGACTCGCCGGCGAAGGAGCAGGAC
AGGTTCCTGCCGATCGCGAACGTGAGCCGCATCATGAAGCGGTCGCTGCCGGCGAACGCC
AAGATCTCCAAGGAGGCGAAGGAGACGGTGCAGGAGTGCGTGTCGGAGTTCATCAGCTTC
GTTACCGGCGAGGCCTCCGACA-GTGCCAGCGCGAGAAGCGGAAGACCATCAACGGCGAC
GACCTCCTCTGGGCCATGACCACGCTGGGGTTCGAGGCCTACGTCGGCCCGCTCAAGTCC
TACCTCAACCGCTACCGCGAGGCCGAGGGCGAGAAGGCCGCCGTGCTCGGCGGCGCCGGC
GGCGCCGCCGCGGCGCGCCACGGCGAGGGCGGTTGCTGCGGCGGCGGCGGCGGCGGCGGC
GCCGATGGCGTCGTCATCGACGGGCATTCCCCGCTCGCCGGCGGCCTGTCACACTCACAC
CATGGTCATCAGCAGCAGGACGGCGGCGGCGACGTCGGGCTCATGATGGGTGGCGGCGCC
GCCGGCGTCGGGTACAACGCCGGGGCCGGGTCGACGACGACGGCGTTCTACGCGCCGGCG
GCGACGGCGGCGTCAGGGAACAAGGCGTACTGCGGCGGCGACGGGTCGAGGGTGATGGAG
TTCGAGGGCATCGGCGGCGAGGAGGAGAGCGGAGGCGG------CGG---------CGAG
AGGGGGTTCGCCGGCCACCTCCATGGCGTGCAATGGTTTAGACTAAAGAGGAGTACTAAT
TAG
>GHD8_OM4900
ATGAAGAGTAGGAAGAGCTATGGGCACTTGCTGAGCCCGGTGGGCAGCCCGCCGTCGGAC
AACGAGTCCGGCGCGGCGGCGGCGGCGGCTGCGGCGGGCGGCGGCGGCTGCGGGAGCAGC
GCCGGGTATGTCGTCTACGGCGGCGGCGGCGGTGGGGACTCGCCGGCGAAGGAGCAGGAC
AGGTTCCTGCCGATCGCGAACGTGAGCCGCATCATGAAGCGGTCGCTGCCGGCGAACGCC
AAGATCTCCAAGGAGGCGAAGGAGACGGTGCAGGAGTGCGTGTCGGAGTTCATCAGCTTC
GTTACCGGCGAGGCCTCCGACAAGTGCCAGCGCGAGAAGCGGAAGACCATCAACGGCGAC
GACCTCCTCTGGGCCATGACCACGCTGGGGTTCGAGGCCTACGTCGGCCCGCTCAAGTCC
TACCTCAACCGCTACCGCGAGGCCGAGGGCGAGAAGGCCGCCGTGCTCGGCGGCGCCGGC
GGCGCCGCCGCGGCGCGCCACGGCGAGGGCGGTTGCTGCGGCGGCGGCGGCGGCGGCGGC
GCCGATGGCGTCGTCATCGACGGGCATTCCCCGCTCGCCGGCGGCCTGTCACACTCACAC
CATGGTCATCAGCAGCAGGACGGCGGCGGCGACGTCGGGCTCATGATGGGTGGCGGCGCC
GCCGGCGTCGGGTACAACGCCGGGGCCGGGTCGACGACGACGGCGTTCTACGCGCCGGCG
GCGACGGCGGCGTCAGGGAACAAGGCGTACTGCGGCGGCGACGGGTCGAGGGTGATGGAG
TTCGAGGGCATCGGCGGCGAGGAGGAGAGCGGAGGCGG------CGG---------CGAG
AGGGGGTTCGCCGGCCACCTCCATGGCGTGCAATGGTTTAGACTAAAGAGGAGTACTAAT
TAG
>GHD8_Cibogo
ATGAAGAGTAGGAAGAGCTATGGGCACTTGCTGAGCCCGGTGGGCAGCCCGCCGTCGGAC
AACGAGTCCGGCGCGGCGGCGGCGGCGGCTGCGGCGGGCGGCGGCGGCTGCGGGAGCAGC
GCCGGGTATGTCGTCTACGGCGGCGGCGGCGGTGGGGACTCGCCGGCGAAGGAGCAGGAC
AGGTTCCTGCCGATCGCGAACGTGAGCCGCATCATGAAGCGGTCGCTGCCGGCGAACGCC
AAGATCTCCAAGGAGGCGAAGGAGACGGTGCAGGAGTGCGTGTCGGAGTTCATCAGCTTC
GTTACCGGCGAGGCCTCCGACAAGTGCCAGCGCGAGAAGCGGAAGACCATCAACGGCGAC
GACCTCCTCTGGGCCATGACCACGCTGGGGTTCGAGGCCTACGTCGGCCCGCTCAAGTCC
TACCTCAACCGCTACCGCGAGGCCGAGGGCGAGAAGGCCGCCGTGCTCGGCGGCGCCGGC
GGCGCCGCCGCGGCGCGCCACGGCGAGGGCGGTTGCTGCGGCGGCGGCGGCGGCG-----
-CCGATGGCGTCGTCATCGACGGGCATTCCCCGCTCGCCGGCGGCCTGTCACACTCACAC
CATGGTCATCAGCAGCAGGACGGCGGCGGCGACGTCGGGCTCATGATGGGTGGCGGCGCC
GCCGGCGTCGGGTACAACGCCGGGGCCGGGTCGACGACGACGGCGTTCTACGCGCCGGCG
GCGACGGCGGCGTCAGGGAACAAGGCGTACTGCGGCGGCGACGGGTCGAGGGTGATGGAG
TTCGAGGGCATCGGCGGCGAGGAGGAGAGCGGAGGCGG------CGGCGGCGGCGGCGAG
AGGGGGTTCGCCGGCCACCTCCATGGCGTGCAATGGTTTAGACTAAAGAGGAGTACTAAT
TAG
>GHD8_Calotoc
ATGAAGAGTAGGAAGAGCTATGGGCACTTGCTGAGCCCGGTGGGCAGCCCGCCGTTGGAC
AACGAGTCCGGCGAGGCGGCGGCGGCGGCTGCGGCTGGCGGCGGCGGCTGCGGGAGCAGC
GCCGGGTATGTCGTCTACGGCGGCGGCGGCGGTGGGGACTCGCCGGCGAAGGAGCAGGAC
AGGTTCCTGCCGATCGCGAACGTGAGCCGCATCATGAAGCGTTCGCTGCCGGCGAACGCC
AAGATCTCCAAGGAGTCGAAGGAGACGGTGCAGGAGTGCGTGTCGGAGTTCATCAGCTTC
GTTACAGGCGAGGCCTCCGACAAGTGCCAGCGCGAGAAGCGGAAGACCATCAACGGCGAC
GACCTCCTCTGGGCCATGACCACGCTGGGGTTCGAGGCCTACGTCGGCCCGCTCAAGTCC
TACCTCAACCGCTACCGCGAGGCCGAGGGCGAGAAGGCCGACGTGCTCGGCGGCGCCGGC
GGCGCCGCCGCGGCGCGCCACGGCGAGGGCGGTTGCTGCGGCGGCGGCGGCGGCGGCG--
-CCGATGGCGTCGTCATCGACGGGCATTACCCGCTCGCCGGCGGCCTGTCACACTCACAC
CATGGTCATCAGCAGCAGGACGGCGGCGGCGACGTCGGGCTCATGATGGGCGGCGGCGAC
GCCGGCGTCGGGTACAACGCCGGGGCCGGGTCGACGACGACGGCGTTCTACGCGCCGGCG
GCGACGGCGGCGTCAGGGAACAAGGCGTACTGCGGCGGCGACGGGTCGAGGGTGATGGAG
TTCGAGGGCATCGGCGGCGAGGAGGAGAGCGGAGGCGG------CGGCGGCGGCGGCGAG
AGGGGGTTCGCCGGCCACCTCCATGGCGTGCAATGGTTTAGACTAAAGAGGAATACTAAT
TAG
>GHD8_Cpslo17
ATGAAGAGTAGGAAGAGCTATGGGCACTTGCTGAGCCCGGTGGGCAGCCCGCCGTCGGAC
AACGAGTCCGGCGCGGCGGCGGCGGCGGCTGCGGCGGGCGGCGGCGGCTGCGGGAGCAGC
GCCGGGTATGTCGTCTACGGCGGCGGCGGCGGTGGGGACTCGCCGGCGAAGGAGCAGGAC
AGGTTCCTGCCGATCGCGAACGTGAGCCGCATCATGAAGCGGTCGCTGCCGGCGAACGCC
AAGATCTCCAAGGAGGCGAAGGAGACGGTGCAGGAGTGCGTGTCGGAGTTCATCAGCTTC
GTTACCGGCGAGGCCTCCGACAAGTGCCAGCGCGAGAAGCGGAAGACCATCAACGGCGAC
GACCTCCTCTGGGCCATGACCACGCTGGGGTTCGAGGCCTACGTCGGCCCGCTCAAGTCC
TACCTCAACCGCTACCGCGAGGCCGAGGGCGAGAAGGCCGCCGTGCTCGGCGGCGCCGGC
GGCGCCGCCGCGGCGCGCCACGGCGAGGGCGGTTGCTGCGGCGGCGGCGGCGGCGGCGGC
GCCGATGGCGTCGTCATCGACGGGCATTCCCCGCTCGCCGGCGGCCTGTCACACTCACAC
CATGGTCATCAGCAGCAGGACGGCGGCGGCGACGTCGGGCTCATGATGGGTGGCGGCGCC
GCCGGCGTCGGGTACAACGCCGGGGCCGGGTCGACGACGACGGCGTTCTACGCGCCGGCG
GCGACGGCGGCGTCAGGGAACAAGGCGTACTGCGGCGGCGACGGGTCGAGGGTGATGGAG
TTCGAGGGCATCGGCGGCGAGGAGGAGAGCGGAGGCGG------CGG---------CGAG
AGGGGGTTCGCCGGCCACCTCCATGGCGTGCAATGGTTTAGACTAAAGAGGAGTACTAAT
TAG
>GHD8_TN1
ATGAAGAGTAGGAAGAGCTATGGGCACTTGCTGAGCCCGGTGGGCAGCCCGCCGTCGGAC
AACGAGTCCGGCGCGGCGGCGGCGGCGGCTGCGGCGGGCGGCGGCGGCTGCGGGAGCAGC
GCCGGGTATGTCGTCTACGGCGGCGGCGGCGGTGGGGACTCGCCGGCGAAGGAGCAGGAC
AGGTTCCTGCCGATCGCGAACGTGAGCCGCATCATGAAGCGGTCGCTGCCGGCGAACGCC
AAGATCTCCAAGGAGGCGAAGGAGACGGTGCAGGAGTGCGTGTCGGAGTTCATCAGCTTC
GTTACCGGCGAGGCCTCCGACA-GTGCCAGCGCGAGAAGCGGAAGACCATCAACGGCGAC
GACCTCCTCTGGGCCATGACCACGCTGGGGTTCGAGGCCTACGTCGGCCCGCTCAAGTCC
TACCTCAACCGCTACCGCGAGGCCGAGGGCGAGAAGGCCGCCGTGCTCGGCGGCGCCGGC
GGCGCCGCCGCGGCGCGCCACGGCGAGGGCGGTTGCTGCGGCGGCGGCGGCGGCGGCGGC
GCCGATGGCGTCGTCATCGACGGGCATTCCCCGCTCGCCGGCGGCCTGTCACACTCACAC
CATGGTCATCAGCAGCAGGACGGCGGCGGCGACGTCGGGCTCATGATGGGTGGCGGCGCC
GCCGGCGTCGGGTACAACGCCGGGGCCGGGTCGACGACGACGGCGTTCTACGCGCCGGCG
GCGACGGCGGCGTCAGGGAACAAGGCGTACTGCGGCGGCGACGGGTCGAGGGTGATGGAG
TTCGAGGGCATCGGCGGCGAGGAGGAGAGCGGAGGCGG------CGG---------CGAG
AGGGGGTTCGCCGGCCACCTCCATGGCGTGCAATGGTTTAGACTAAAGAGGAGTACTAAT
TAG
>GHD8_Dasan
ATGAAGAGTAGGAAGAGCTATGGGCACTTGCTGAGCCCGGTGGGCAGCCCGCCGTTGGAC
AACGAGTCCGGCGAGGCGGCGGCGGCGGCTGCGGCTGGCGGCGGCGGCTGCGGGAGCAGC
GCCGGGTATGTCGTCTACGGCGGCGGCGGCGGTGGGGACTCGCCGGCGAAGGAGCAGGAC
AGGTTCCTGCCGATCGCGAACGTGAGCCGCATCATGAAGCGGTCGCTGCCGGCGAACGCC
AAGATCTCCAAGGAGTCGAAGGAGACGGTGCAGGAGTGCGTGTCGGAGTTCATCAGCTTC
GTTACAGGCGAGGCCTCCGACAAGTGCCAGCGCGAGAAGCGGAAGACCATCAACGGCGAC
GACCTCCTCTGGGCCATGACCACGCTGGGGTTCGAGGCCTACGTCGGCCCGCTCAAGTCC
TACCTCAACCGCTACCGCGAGGCCGAGGGCGAGAAGGCCGACGTGCTCGGCGGCGCCGGC
GGCGCCGCCGCGGCGCGCCACGGCGAGGGCGGTTGCTGCGGCGGCGGCGGCGGCGGCG--
-CCGATGGCGTCGTCATCGACGGGCATTACCCGCTCGCCGGCGGCCTGTCACACTCACAC
CATGGTCATCAGCAGCAGGACGGCGGCGGCGACGTCGGGCTCATGATGGGCGGCGGCGAC
GCCGGCGTCGGGTACAACGCCGGGGCCGGGTCGACGACGACGGCGTTCTACGCGCCGGCG
GCGACGGCGGCGTCAGGGAACAAGGCGTACTGCGGCGGCGACGGGTCGAGGGTGATGGAG
TTCGAGGGCATCGGCGGCGAGGAGGAGAGCGGAGGCGG------CGGCGGCGGCGGCGAG
AGGGGGTTCGCCGGCCACCTCCATGGCGTGCAATGGTTTAGACTAAAGAGGAATACTAAT
TAG
>GHD8_Milyang23
ATGAAGAGTAGGAAGAGCTATGGGCACTTGCTGAGCCCGGTGGGCAGCCCGCCGTTGGAC
AACGAGTCCGGCGAGGCGGCGGCGGCGGCTGCGGCTGGCGGCGGCGGCTGCGGGAGCAGC
GCCGGGTATGTCGTCTACGGCGGCGGCGGCGGTGGGGACTCGCCGGCGAAGGAGCACGAC
AGGTTCCTGCCGATCGCGAACGTGAGCCGCATCATGAAGCGGTCGCTGCCGGCGAACGCC
AAGATCTCCAAGGAGTCGAAGGAGACGGTGCAGGAGTGCGTGTCGGAGTTCATCAGCTTC
GTTACAGGCGAGGCCTCCGACAAGTGCCAGCGCGAGAAGCGGAAGACCATCAACGGCGAC
GACCTCCTCTGGGCCATGACCACGCTGGGGTTCGAGGCCTACGTCGGCCCGCTCAAGTCC
TACCTCAACCGCTACCGCGAGGCCGAGGGCGAGAAGGCCGACGTGCTCGGCGGCGCCGGC
GGCGCCGCCGCGGCGCGCCACGGCGAGGGCGGTTGCTGCGGCGGCGGCGGCGGCGGCG--
-CCGATGGCGTCGTCATCGACGGGCATTACCCGCTCGCCGGCGGCCTGTCACACTCACAC
CATGGTCATCAGCAGCAGGACGGCGGCGGCGACGTCGGGCTCATGATGGGCGGCGGCGAC
GCCGGCGTCGGGTACAACGCCGGGGCCGGGTCGACGACGACGGCGTTCTACGCGCCGGCG
GCGACGGCGGCGTCAGGGAACAAGGCGTACTGCGGCGGCGACGGGTCGAGGGTGATGGAG
TTCGAGGGCATCGGCGGCGAGGAGGAGAGCGGAGGCGG------CGGCGGCGGCGGCGAG
AGGGGGTTCGCCGGCCACCTCCATGGCGTGCAATGGTTTAGACTAAAGAGGAATACTAAT
TAG
>GHD8_IR64
ATGAAGAGTAGGAAGAGCTATGGGCACTTGCTGAGCCCGGTGGGCAGCCCGCCGTCGGAC
AACGAGTCCGGCGCGGCGGCGGCGGCGGCTGCGGCGGGCGGCGGCGGCTGCGGGAGCAGC
GCCGGGTATGTCGTCTACGGCGGCGGCGGCGGTGGGGACTCGCCGGCGAAGGAGCAGGAC
AGGTTCCTGCCGATCGCGAACGTGAGCCGCATCATGAAGCGGTCGCTGCCGGCGAACGCC
AAGATCTCCAAGGAGGCGAAGGAGACGGTGCAGGAGTGCGTGTCGGAGTTCATCAGCTTC
GTTACCGGCGAGGCCTCCGACAAGTGCCAGCGCGAGAAGCGGAAGACCATCAACGGCGAC
GACCTCCTCTGGGCCATGACCACGCTGGGGTTCGAGGCCTACGTCGGCCCGCTCAAGTCC
TACCTCAACCGCTACCGCGAGGCCGAGGGCGAGAAGGCCGCCGTGCTCGGCGGCGCCGGC
GGCGCCGCCGCGGCGCGCCACGGCGAGGGCGGTTGCTGCGGCGGCGGCGGCGGCGGCGGC
GCCGATGGCGTCGTCATCGACGGGCATTCCCCGCTCGCCGGCGGCCTGTCACACTCACAC
CATGGTCATCAGCAGCAGGACGGCGGCGGCGACGTCGGGCTCATGATGGGTGGCGGCGCC
GCCGGCGTCGGGTACAACGCCGGGGCCGGGTCGACGACGACGGCGTTCTACGCGCCGGCG
GCGACGGCGGCGTCAGGGAACAAGGCGTACTGCGGCGGCGACGGGTCGAGGGTGATGGAG
TTCGAGGGCATCGGCGGCGAGGAGGAGAGCGGAGGCGG------CGG---------CGAG
AGGGGGTTCGCCGGCCACCTCCATGGCGTGCAATGGTTTAGACTAAAGAGGAGTACTAAT
TAG
>GHD8_Tongil
ATGAAGAGTAGGAAGAGCTATGGGCACTTGCTGAGCCCGGTGGGCAGCCCGCCGTCGGAC
AACGAGTCCGGCGCGGCGGCGGCGGCGGCTGCGGCGGGCGGCGGCGGCTGCGGGAGCAGC
GCCGGGTATGTCGTCTACGGCGGCGGCGGCGGTGGGGACTCGCCGGCGAAGGAGCAGGAC
AGGTTCCTGCCGATCGCGAACGTGAGCCGCATCATGAAGCGGTCGCTGCCGGCGAACGCC
AAGATCTCCAAGGAGGCGAAGGAGACGGTGCAGGAGTGCGTGTCGGAGTTCATCAGCTTC
GTTACCGGCGAGGCCTCCGACA-GTGCCAGCGCGAGAAGCGGAAGACCATCAACGGCGAC
GACCTCCTCTGGGCCATGACCACGCTGGGGTTCGAGGCCTACGTCGGCCCGCTCAAGTCC
TACCTCAACCGCTACCGCGAGGCCGAGGGCGAGAAGGCCGCCGTGCTCGGCGGCGCCGGC
GGCGCCGCCGCGGCGCGCCACGGCGAGGGCGGTTGCTGCGGCGGCGGCGGCGGCGGCGGC
GCCGATGGCGTCGTCATCGACGGGCATTCCCCGCTCGCCGGCGGCCTGTCACACTCACAC
CATGGTCATCAGCAGCAGGACGGCGGCGGCGACGTCGGGCTCATGATGGGTGGCGGCGCC
GCCGGCGTCGGGTACAACGCCGGGGCCGGGTCGACGACGACGGCGTTCTACGCGCCGGCG
GCGACGGCGGCGTCAGGGAACAAGGCGTACTGCGGCGGCGACGGGTCGAGGGTGATGGAG
TTCGAGGGCATCGGCGGCGAGGAGGAGAGCGGAGGCGG------CGG---------CGAG
AGGGGGTTCGCCGGCCACCTCCATGGCGTGCAATGGTTTAGACTAAAGAGGAGTACTAAT
TAG
>GHD8_Hwachung
ATGAAGAGTAGGAAGAGCTATGGGCACTTGCTGAGCCCGGTGGGCAGCCCGCCGTTGGAC
AACGAGTCCGGCGAGGCGGCGGCGGCGGCTGCGGCTGGCGGCGGCGGCTGCGGGAGCAGC
GCCGGGTATGTCGTCTACGGCGGCGGCGGCGGTGGGGACTCGCCGGCGAAGGAGCAGGAC
AGGTTCCTGCCGATCGCGAACGTGAGCCGCATCATGAAGCGGTCGCTGCCGGCGAACGCC
AAGATCTCCAAGGAGTCGAAGGAGACGGTGCAGGAGTGCGTGTCGGAGTTCATCAGCTTC
GTTACAGGCGAGGCCTCCGACAAGTGCCAGCGCGAGAAGCGGAAGACCATCAACGGCGAC
GACCTCCTCTGGGCCATGACCACGCTGGGGTTCGAGGCCTACGTCGGCCCGCTCAAGTCC
TACCTCAACCGCTACCGCGAGGCCGAGGGCGAGAAGGCCGACGTGCTCGGCGGCGCCGGC
GGCGCCGCCGCGGCGCGCCACGGCGAGGGCGGTTGCTGCGGCGGCGGCGGCGGCGGCG--
-CCGATGGCGTCGTCATCGACGGGCATTACCCGCTCGCCGGCGGCCTGTCACACTCACAC
CATGGTCATCAGCAGCAGGACGGCGGCGGCGACGTCGGGCTCATGATGGGCGGCGGCGAC
GCCGGCGTCGGGTACAACGCCGGGGCCGGGTCGACGACGACGGCGTTCTACGCGCCGGCG
GCGACGGCGGCGTCAGGGAACAAGGCGTACTGCGGCGGCGACGGGTCGAGGGTGATGGAG
TTCGAGGGCATCGGCGGCGAGGAGGAGAGCGGAGGCGG------CGGCGGCGGCGGCGAG
AGGGGGTTCGCCGGCCACCTCCATGGCGTGCAATGGTTTAGACTAAAGAGGAATACTAAT
TAG
>GHD8_Koshihikari
ATGAAGAGTAGGAAGAGCTATGGGCACTTGCTGAGCCCGGTGGGCAGCCCGCCGTTGGAC
AACGAGTCCGGCGAGGCGGCGGCGGCGGCTGCGGCTGGCGGCGGCGGCTGCGGGAGCAGC
GCCGGGTATGTCGTCTACGGCGGCGGCGGCGGTGGGGACTCGCCGGCGAAGGAGCAGGAC
AGGTTCCTGCCGATCGCGAACGTGAGCCGCATCATGAAGCGGTCGCTGCCGGCGAACGCC
AAGATCTCCAAGGAGTCGAAGGAGACGGTGCAGGAGTGCGTGTCGGAGTTCATCAGCTTC
GTTACAGGCGAGGCCTCCGACAAGTGCCAGCGCGAGAAGCGGAAGACCATCAACGGCGAC
GACCTCCTCTGGGCCATGACCACGCTGGGGTTCGAGGCCTACGTCGGCCCGCTCAAGTCC
TACCTCAACCGCTACCGCGAGGCCGAGGGCGAGAAGGCCGACGTGCTCGGCGGCGCCGGC
GGCGCCGCCGCGGCGCGCCACGGCGAGGGCGGTTGCTGCGGCGGCGGCGGCGGCGGCG--
-CCGATGGCGTCGTCATCGACGGGCATTACCCGCTCGCCGGCGGCCTGTCACACTCACAC
CATGGTCATCAGCAGCAGGACGGCGGCGGCGACGTCGGGCTCATGATGGGCGGCGGCGAC
GCCGGCGTCGGGTACAACGCCGGGGCCGGGTCGACGACGACGGCGTTCTACGCGCCGGCG
GCGACGGCGGCGTCAGGGAACAAGGCGTACTGCGGCGGCGACGGGTCGAGGGTGATGGAG
TTCGAGGGCATCGGCGGCGAGGAGGAGAGCGGAGGCGG------CGGCGGCGGCGGCGAG
AGGGGGTTCGCCGGCCACCTCCATGGCGTGCAATGGTTTAGACTAAAGAGGAATACTAAT
TAG
>GHD8_Dobong
ATGAAGAGTAGGAAGAGCTATGGGCACTTGCTGAGCCCGGTGGGCAGCCCGCCGTTGGAC
AACGAGTCCGGCGAGGCGGCGGCGGCGGCTGCGGCTGGCGGCGGCGGCTGCGGGAGCAGC
GCCGGGTATGTCGTCTACGGCGGCGGCGGCGGTGGGGACTCGCCGGCGAAGGAGCAGGAC
AGGTTCCTGCCGATCGCGAACGTGAGCCGCATCATGAAGCGGTCGCTGCCGGCGAACGCC
AAGATCTCCAAGGAGTCGAAGGAGACGGTGCAGGAGTGCGTGTCGGAGTTCATCAGCTTC
GTTACAGGCGAGGCCTCCGACAAGTGCCAGCGCGAGAAGCGGAAGACCATCAACGGCGAC
GACCTCCTCTGGGCCATGACCACGCTGGGGTTCGAGGCCTACGTCGGCCCGCTCAAGTCC
TACCTCAACCGCTACCGCGAGGCCGAGGGCGAGAAGGCCGACGTGCTCGGCGGCGCCGGC
GGCGCCGCCGCGGCGCGCCACGGCGAGGGCGGTTGCTGCGGCGGCGGCGGCGGCGGCG--
-CCGATGGCGTCGTCATCGACGGGCATTACCCGCTCGCCGGCGGCCTGTCACACTCACAC
CATGGTCATCAGCAGCAGGACGGCGGCGGCGACGTCGGGCTCATGATGGGCGGCGGCGAC
GCCGGCGTCGGGTACAACGCCGGGGCCGGGTCGACGACGACGGCGTTCTACGCGCCGGCG
GCGACGGCGGCGTCAGGGAACAAGGCGTACTGCGGCGGCGACGGGTCGAGGGTGATGGAG
TTCGAGGGCATCGGCGGCGAGGAGGAGAGCGGAGGCGG------CGGCGGCGGCGGCGAG
AGGGGGTTCGCCGGCCACCTCCATGGCGTGCAATGGTTTAGACTAAAGAGGAATACTAAT
TAG
