# Supplementary material for: Association between sequence variants in panicle development genes and the number of spikelets per panicle in rice
Source: BMC Genet. 2018 Jan 15;19:5. doi: 10.1186/s12863-017-0591-6 (PMC5769279; doi:10.1186/s12863-017-0591-6)
Supplement: Supplementary file 4 — FASTA format files containing coding sequences for 9 genes. (ZIP 19 kb) [file 12863_2017_591_MOESM4_ESM.zip › GN1a.txt]

>GN1A_Akibare
ATGAAGCAAGAGCAGGTCAGGATGGCAGTGCTCCTCATGCTCAACTGCTTCGTCAAGGCC
ACGGCGCCGCCGCCATGGCCGCCGTCGGCTTCGTCCGCCTCCTTCCTCGACGACCTCGGC
GACCTCGGCATCGCGCCGCTCATCCGCGCCGACGAGGCGGGCACCGCGCGCGCCTCCGCC
GACTTTGGCAACCTCTCCGTCGCCGGCGTCGGGGCGCCTCGGCTCGCCGCCGCCGCCGCC
------GTGCTCTACCCGTCGCGCCCCGCCGACATCGCCGCGCTGCTGCGCGCGTCGTGC
GCACGCCCGGCGCCGTTCGCGGTGTCCGCGCGGGGGTGTGGCCACTCGGTGCACGGCCAG
GCCTCCGCGCCCGACGGCGTCGTCGTCGACATGGCGTCGCTCGGCCGCCTGCAGGGCGGC
GGCGCGCGGCGCCTCGCCGTGTCAGTGGAGGGGCGGTACGTCGACGCCGGCGGCGAGCAG
CTGTGGGTGGACGTGCTGCGCGCGTCCATGGCGCACGGGCTCACGCCGGTGTCGTGGACA
GACTACCTCCACCTCACCGTCGGCGGCACGCTGTCCAACGCCGGCATCAGCGGCCAGGCC
TTCCGCCATGGCCCCCAGATTTCCAACGTGCTAGAGCTCGACGTCATCACCGGTGTCGGG
GAGATGGTGACGTGCTCGAAGGAGAAGGCGCCGGACCTGTTCGACGCGGTGCTGGGCGGG
CTGGGGCAGTTCGGCGTCATCACGCGGGCGCGCATCCCGCTCGCGCCGGCGCCGGCGAGG
GCGCGGTGGGTGCGGTTCGTGTACACGACGGCGGCGGCGATGACGGCCGACCAGGAGCGC
CTCATCGCCGTCGATCGCGCCGGCGGCGCCGGCGCGGTGGGCGGGCTGATGGACTACGTC
GAGGGCTCGGTCCACCTGAACCAGGGCCTGGTCGAGACCTGGCGCACGCAGCCGCAGCCG
CCTTCGCCGTCCTCCTCCTCCTCCTCATCCTTCTTCTCCGACGCCGACGAGGCCCGCGTC
GCCGCGCTCGCCAAGGAGGCCGGCGGCGTGCTGTATTTCCTCGAGGGCGCCATCTACTTC
GGCGGCGCCGCCGGGCCGTCCGCCGCCGACGTTGACAAGAGGATGGATGTGCTGCGTCGC
GAGCTGCGGCACGAGCGCGGGTTCGTGTTCGCGCAGGACGTGGCGTACGCCGGGTTCCTG
GACCGCGTCCACGACGGCGAGCTCAAGCTCCGCGCCGCGGGGCTCT--GGGACGTGCCGC
ACCCATGGCTGAACCTGTTCCTCCCCCGCTCCGGCGTCCTCGCCTTCGCCGACGGCGTCT
TCCACGGCATCCTCAGCCGCACCCCCGCCATGGGCCCCGTCCTCATCTACCCCATGAACC
GCAACAAGTGGGACAGTAACATGTCGGCAGTGATCACCGACGACGACGGTGACGAGGTGT
TCTACACGGTGGGGATCCTGCGGTCGGCGGCGGCGGCCGGCGACGTGGGGAGGCTGGAGG
AGCAGAACGACGAGATCTTGGGTTTCTGCGAGGTGGCCGGGATAGCCTACAAGCAGTACC
TGCCTTACTACGGCAGCCAGGCAGAGTGGCAGAAGCGGCACTTCGGTGCCAATCTCTGGC
CAAGATTCGTGCAGCGGAAGAGCAAGTATGATCCAAAGGCCATCCTGTCCCGTGGCCAGG
GGATTTTCACGTCACCACTCGCATGA
>GN1A_Samgwang
ATGAAGCAAGAGCAGGTCAGGATGGCAGTGCTCCTCATGCTCAACTGCTTCGTCAAGGCC
ACGGCGCCGCCGCCATGGCCGCCGTCGGCTTCGTCCGCCTCCTTCCTCGACGACCTCGGC
GACCTCGGCATCGCGCCGCTCATCCGCGCCGACGAGGCGGGCACCGCGCGCGCCTCCGCC
GACTTTGGCAACCTCTCCGTCGCCGGCGTCGGGGCGCCTCGGCTCGCCGCCGCCGCCGCC
------GTGCTCTACCCGTCGCGCCCCGCCGACATCGCCGCGCTGCTGCGCGCGTCGTGC
GCACGCCCGGCGCCGTTCGCGGTGTCCGCGCGGGGGTGTGGCCACTCGGTGCACGGCCAG
GCCTCCGCGCCCGACGGCGTCGTCGTCGACATGGCGTCGCTCGGCCGCCTGCAGGGCGGC
GGCGCGCGGCGCCTCGCCGTGTCAGTGGAGGGGCGGTACGTCGACGCCGGCGGCGAGCAG
CTGTGGGTGGACGTGCTGCGCGCGTCCATGGCGCACGGGCTCACGCCGGTGTCGTGGACA
GACTACCTCCACCTCACCGTCGGCGGCACGCTGTCCAACGCCGGCATCAGCGGCCAGGCC
TTCCGCCATGGCCCCCAGATTTCCAACGTGCTAGAGCTCGACGTCATCACCGGTGTCGGG
GAGATGGTGACGTGCTCGAAGGAGAAGGCGCCGGACCTGTTCGACGCGGTGCTGGGCGGG
CTGGGGCAGTTCGGCGTCATCACGCGGGCGCGCATCCCGCTCGCGCCGGCGCCGGCGAGG
GCGCGGTGGGTGCGGTTCGTGTACACGACGGCGGCGGCGATGACGGCCGACCAGGAGCGC
CTCATCGCCGTCGATCGCGCCGGCGGCGCCGGCGCGGTGGGCGGGCTGATGGACTACGTC
GAGGGCTCGGTCCACCTGAACCAGGGCCTGGTCGAGACCTGGCGCACGCAGCCGCAGCCG
CCTTCGCCGTCCTCCTCCTCCTCCTCATCCTTCTTCTCCGACGCCGACGAGGCCCGCGTC
GCCGCGCTCGCCAAGGAGGCCGGCGGCGTGCTGTATTTCCTCGAGGGCGCCATCTACTTC
GGCGGCGCCGCCGGGCCGTCCGCCGCCGACGTTGACAAGAGGATGGATGTGCTGCGTCGC
GAGCTGCGGCACGAGCGCGGGTTCGTGTTCGCGCAGGACGTGGCGTACGCCGGGTTCCTG
GACCGCGTCCACGACGGCGAGCTCAAGCTCCGCGCCGCGGGGCTCT--GGGACGTGCCGC
ACCCATGGCTGAACCTGTTCCTCCCCCGCTCCGGCGTCCTCGCCTTCGCCGACGGCGTCT
TCCACGGCATCCTCAGCCGCACCCCCGCCATGGGCCCCGTCCTCATCTACCCCATGAACC
GCAACAAGTGGGACAGTAACATGTCGGCAGTGATCACCGACGACGACGGTGACGAGGTGT
TCTACACGGTGGGGATCCTGCGGTCGGCGGCGGCGGCCGGCGACGTGGGGAGGCTGGAGG
AGCAGAACGACGAGATCTTGGGTTTCTGCGAGGTGGCCGGGATAGCCTACAAGCAGTACC
TGCCTTACTACGGCAGCCAGGCAGAGTGGCAGAAGCGGCACTTCGGTGCCAATCTCTGGC
CAAGATTCGTGCAGCGGAAGAGCAAGTATGATCCAAAGGCCATCCTGTCCCGTGGCCAGG
GGATTTTCACGTCACCACTCGCATGA
>GN1A_Nampyung
ATGAAGCAAGAGCAGGTCAGGATGGCAGTGCTCCTCATGCTCAACTGCTTCGTCAAGGCC
ACGGCGCCGCCGCCATGGCCGCCGTCGGCTTCGTCCGCCTCCTTCCTCGACGACCTCGGC
GACCTCGGCATCGCGCCGCTCATCCGCGCCGACGAGGCGGGCACCGCGCGCGCCTCCGCC
GACTTTGGCAACCTCTCCGTCGCCGGCGTCGGGGCGCCTCGGCTCGCCGCCGCCGCCGCC
------GTGCTCTACCCGTCGCGCCCCGCCGACATCGCCGCGCTGCTGCGCGCGTCGTGC
GCACGCCCGGCGCCGTTCGCGGTGTCCGCGCGGGGGTGTGGCCACTCGGTGCACGGCCAG
GCCTCCGCGCCCGACGGCGTCGTCGTCGACATGGCGTCGCTCGGCCGCCTGCAGGGCGGC
GGCGCGCGGCGCCTCGCCGTGTCAGTGGAGGGGCGGTACGTCGACGCCGGCGGCGAGCAG
CTGTGGGTGGACGTGCTGCGCGCGTCCATGGCGCACGGGCTCACGCCGGTGTCGTGGACA
GACTACCTCCACCTCACCGTCGGCGGCACGCTGTCCAACGCCGGCATCAGCGGCCAGGCC
TTCCGCCATGGCCCCCAGATTTCCAACGTGCTAGAGCTCGACGTCATCACCGGTGTCGGG
GAGATGGTGACGTGCTCGAAGGAGAAGGCGCCGGACCTGTTCGACGCGGTGCTGGGCGGG
CTGGGGCAGTTCGGCGTCATCACGCGGGCGCGCATCCCGCTCGCGCCGGCGCCGGCGAGG
GCGCGGTGGGTGCGGTTCGTGTACACGACGGCGGCGGCGATGACGGCCGACCAGGAGCGC
CTCATCGCCGTCGATCGCGCCGGCGGCGCCGGCGCGGTGGGCGGGCTGATGGACTACGTC
GAGGGCTCGGTCCACCTGAACCAGGGCCTGGTCGAGACCTGGCGCACGCAGCCGCAGCCG
CCTTCGCCGTCCTCCTCCTCCTCCTCATCCTTCTTCTCCGACGCCGACGAGGCCCGCGTC
GCCGCGCTCGCCAAGGAGGCCGGCGGCGTGCTGTATTTCCTCGAGGGCGCCATCTACTTC
GGCGGCGCCGCCGGGCCGTCCGCCGCCGACGTTGACAAGAGGATGGATGTGCTGCGTCGC
GAGCTGCGGCACGAGCGCGGGTTCGTGTTCGCGCAGGACGTGGCGTACGCCGGGTTCCTG
GACCGCGTCCACGACGGCGAGCTCAAGCTCCGCGCCGCGGGGCTCT--GGGACGTGCCGC
ACCCATGGCTGAACCTGTTCCTCCCCCGCTCCGGCGTCCTCGCCTTCGCCGACGGCGTCT
TCCACGGCATCCTCAGCCGCACCCCCGCCATGGGCCCCGTCCTCATCTACCCCATGAACC
GCAACAAGTGGGACAGTAACATGTCGGCAGTGATCACCGACGACGACGGTGACGAGGTGT
TCTACACGGTGGGGATCCTGCGGTCGGCGGCGGCGGCCGGCGACGTGGGGAGGCTGGAGG
AGCAGAACGACGAGATCTTGGGTTTCTGCGAGGTGGCCGGGATAGCCTACAAGCAGTACC
TGCCTTACTACGGCAGCCAGGCAGAGTGGCAGAAGCGGCACTTCGGTGCCAATCTCTGGC
CAAGATTCGTGCAGCGGAAGAGCAAGTATGATCCAAAGGCCATCCTGTCCCGTGGCCAGG
GGATTTTCACGTCACCACTCGCATGA
>GN1A_Ilpum
ATGAAGCAAGAGCAGGTCAGGATGGCAGTGCTCCTCATGCTCAACTGCTTCGTCAAGGCC
ACGGCGCCGCCGCCATGGCCGCCGTCGGCTTCGTCCGCCTCCTTCCTCGACGACCTCGGC
GACCTCGGCATCGCGCCGCTCATCCGCGCCGACGAGGCGGGCACCGCGCGCGCCTCCGCC
GACTTTGGCAACCTCTCCGTCGCCGGCGTCGGGGCGCCTCGGCTCGCCGCCGCCGCCGCC
------GTGCTCTACCCGTCGCGCCCCGCCGACATCGCCGCGCTGCTGCGCGCGTCGTGC
GCACGCCCGGCGCCGTTCGCGGTGTCCGCGCGGGGGTGTGGCCACTCGGTGCACGGCCAG
GCCTCCGCGCCCGACGGCGTCGTCGTCGACATGGCGTCGCTCGGCCGCCTGCAGGGCGGC
GGCGCGCGGCGCCTCGCCGTGTCAGTGGAGGGGCGGTACGTCGACGCCGGCGGCGAGCAG
CTGTGGGTGGACGTGCTGCGCGCGTCCATGGCGCACGGGCTCACGCCGGTGTCGTGGACA
GACTACCTCCACCTCACCGTCGGCGGCACGCTGTCCAACGCCGGCATCAGCGGCCAGGCC
TTCCGCCATGGCCCCCAGATTTCCAACGTGCTAGAGCTCGACGTCATCACCGGTGTCGGG
GAGATGGTGACGTGCTCGAAGGAGAAGGCGCCGGACCTGTTCGACGCGGTGCTGGGCGGG
CTGGGGCAGTTCGGCGTCATCACGCGGGCGCGCATCCCGCTCGCGCCGGCGCCGGCGAGG
GCGCGGTGGGTGCGGTTCGTGTACACGACGGCGGCGGCGATGACGGCCGACCAGGAGCGC
CTCATCGCCGTCGATCGCGCCGGCGGCGCCGGCGCGGTGGGCGGGCTGATGGACTACGTC
GAGGGCTCGGTCCACCTGAACCAGGGCCTGGTCGAGACCTGGCGCACGCAGCCGCAGCCG
CCTTCGCCGTCCTCCTCCTCCTCCTCATCCTTCTTCTCCGACGCCGACGAGGCCCGCGTC
GCCGCGCTCGCCAAGGAGGCCGGCGGCGTGCTGTATTTCCTCGAGGGCGCCATCTACTTC
GGCGGCGCCGCCGGGCCGTCCGCCGCCGACGTTGACAAGAGGATGGATGTGCTGCGTCGC
GAGCTGCGGCACGAGCGCGGGTTCGTGTTCGCGCAGGACGTGGCGTACGCCGGGTTCCTG
GACCGCGTCCACGACGGCGAGCTCAAGCTCCGCGCCGCGGGGCTCT--GGGACGTGCCGC
ACCCATGGCTGAACCTGTTCCTCCCCCGCTCCGGCGTCCTCGCCTTCGCCGACGGCGTCT
TCCACGGCATCCTCAGCCGCACCCCCGCCATGGGCCCCGTCCTCATCTACCCCATGAACC
GCAACAAGTGGGACAGTAACATGTCGGCAGTGATCACCGACGACGACGGTGACGAGGTGT
TCTACACGGTGGGGATCCTGCGGTCGGCGGCGGCGGCCGGCGACGTGGGGAGGCTGGAGG
AGCAGAACGACGAGATCTTGGGTTTCTGCGAGGTGGCCGGGATAGCCTACAAGCAGTACC
TGCCTTACTACGGCAGCCAGGCAGAGTGGCAGAAGCGGCACTTCGGTGCCAATCTCTGGC
CAAGATTCGTGCAGCGGAAGAGCAAGTATGATCCAAAGGCCATCCTGTCCCGTGGCCAGG
GGATTTTCACGTCACCACTCGCATGA
>GN1A_Sindongjin
ATGAAGCAAGAGCAGGTCAGGATGGCAGTGCTCCTCATGCTCAACTGCTTCGTCAAGGCC
ACGGCGCCGCCGCCATGGCCGCCGTCGGCTTCGTCCGCCTCCTTCCTCGACGACCTCGGC
GACCTCGGCATCGCGCCGCTCATCCGCGCCGACGAGGCGGGCACCGCGCGCGCCTCCGCC
GACTTTGGCAACCTCTCCGTCGCCGGCGTCGGGGCGCCTCGGCTCGCCGCCGCCGCCGCC
------GTGCTCTACCCGTCGCGCCCCGCCGACATCGCCGCGCTGCTGCGCGCGTCGTGC
GCACGCCCGGCGCCGTTCGCGGTGTCCGCGCGGGGGTGTGGCCACTCGGTGCACGGCCAG
GCCTCCGCGCCCGACGGCGTCGTCGTCGACATGGCGTCGCTCGGCCGCCTGCAGGGCGGC
GGCGCGCGGCGCCTCGCCGTGTCAGTGGAGGGGCGGTACGTCGACGCCGGCGGCGAGCAG
CTGTGGGTGGACGTGCTGCGCGCGTCCATGGCGCACGGGCTCACGCCGGTGTCGTGGACA
GACTACCTCCACCTCACCGTCGGCGGCACGCTGTCCAACGCCGGCATCAGCGGCCAGGCC
TTCCGCCATGGCCCCCAGATTTCCAACGTGCTAGAGCTCGACGTCATCACCGGTGTCGGG
GAGATGGTGACGTGCTCGAAGGAGAAGGCGCCGGACCTGTTCGACGCGGTGCTGGGCGGG
CTGGGGCAGTTCGGCGTCATCACGCGGGCGCGCATCCCGCTCGCGCCGGCGCCGGCGAGG
GCGCGGTGGGTGCGGTTCGTGTACACGACGGCGGCGGCGATGACGGCCGACCAGGAGCGC
CTCATCGCCGTCGATCGCGCCGGCGGCGCCGGCGCGGTGGGCGGGCTGATGGACTACGTC
GAGGGCTCGGTCCACCTGAACCAGGGCCTGGTCGAGACCTGGCGCACGCAGCCGCAGCCG
CCTTCGCCGTCCTCCTCCTCCTCCTCATCCTTCTTCTCCGACGCCGACGAGGCCCGCGTC
GCCGCGCTCGCCAAGGAGGCCGGCGGCGTGCTGTATTTCCTCGAGGGCGCCATCTACTTC
GGCGGCGCCGCCGGGCCGTCCGCCGCCGACGTTGACAAGAGGATGGATGTGCTGCGTCGC
GAGCTGCGGCACGAGCGCGGGTTCGTGTTCGCGCAGGACGTGGCGTACGCCGGGTTCCTG
GACCGCGTCCACGACGGCGAGCTCAAGCTCCGCGCCGCGGGGCTCT--GGGACGTGCCGC
ACCCATGGCTGAACCTGTTCCTCCCCCGCTCCGGCGTCCTCGCCTTCGCCGACGGCGTCT
TCCACGGCATCCTCAGCCGCACCCCCGCCATGGGCCCCGTCCTCATCTACCCCATGAACC
GCAACAAGTGGGACAGTAACATGTCGGCAGTGATCACCGACGACGACGGTGACGAGGTGT
TCTACACGGTGGGGATCCTGCGGTCGGCGGCGGCGGCCGGCGACGTGGGGAGGCTGGAGG
AGCAGAACGACGAGATCTTGGGTTTCTGCGAGGTGGCCGGGATAGCCTACAAGCAGTACC
TGCCTTACTACGGCAGCCAGGCAGAGTGGCAGAAGCGGCACTTCGGTGCCAATCTCTGGC
CAAGATTCGTGCAGCGGAAGAGCAAGTATGATCCAAAGGCCATCCTGTCCCGTGGCCAGG
GGATTTTCACGTCACCACTCGCATGA
>GN1A_Nipponbare
ATGAAGCAAGAGCAGGTCAGGATGGCAGTGCTCCTCATGCTCAACTGCTTCGTCAAGGCC
ACGGCGCCGCCGCCATGGCCGCCGTCGGCTTCGTCCGCCTCCTTCCTCGACGACCTCGGC
GACCTCGGCATCGCGCCGCTCATCCGCGCCGACGAGGCGGGCACCGCGCGCGCCTCCGCC
GACTTTGGCAACCTCTCCGTCGCCGGCGTCGGGGCGCCTCGGCTCGCCGCCGCCGCCGCC
------GTGCTCTACCCGTCGCGCCCCGCCGACATCGCCGCGCTGCTGCGCGCGTCGTGC
GCACGCCCGGCGCCGTTCGCGGTGTCCGCGCGGGGGTGTGGCCACTCGGTGCACGGCCAG
GCCTCCGCGCCCGACGGCGTCGTCGTCGACATGGCGTCGCTCGGCCGCCTGCAGGGCGGC
GGCGCGCGGCGCCTCGCCGTGTCAGTGGAGGGGCGGTACGTCGACGCCGGCGGCGAGCAG
CTGTGGGTGGACGTGCTGCGCGCGTCCATGGCGCACGGGCTCACGCCGGTGTCGTGGACA
GACTACCTCCACCTCACCGTCGGCGGCACGCTGTCCAACGCCGGCATCAGCGGCCAGGCC
TTCCGCCATGGCCCCCAGATTTCCAACGTGCTAGAGCTCGACGTCATCACCGGTGTCGGG
GAGATGGTGACGTGCTCGAAGGAGAAGGCGCCGGACCTGTTCGACGCGGTGCTGGGCGGG
CTGGGGCAGTTCGGCGTCATCACGCGGGCGCGCATCCCGCTCGCGCCGGCGCCGGCGAGG
GCGCGGTGGGTGCGGTTCGTGTACACGACGGCGGCGGCGATGACGGCCGACCAGGAGCGC
CTCATCGCCGTCGATCGCGCCGGCGGCGCCGGCGCGGTGGGCGGGCTGATGGACTACGTC
GAGGGCTCGGTCCACCTGAACCAGGGCCTGGTCGAGACCTGGCGCACGCAGCCGCAGCCG
CCTTCGCCGTCCTCCTCCTCCTCCTCATCCTTCTTCTCCGACGCCGACGAGGCCCGCGTC
GCCGCGCTCGCCAAGGAGGCCGGCGGCGTGCTGTATTTCCTCGAGGGCGCCATCTACTTC
GGCGGCGCCGCCGGGCCGTCCGCCGCCGACGTTGACAAGAGGATGGATGTGCTGCGTCGC
GAGCTGCGGCACGAGCGCGGGTTCGTGTTCGCGCAGGACGTGGCGTACGCCGGGTTCCTG
GACCGCGTCCACGACGGCGAGCTCAAGCTCCGCGCCGCGGGGCTCT--GGGACGTGCCGC
ACCCATGGCTGAACCTGTTCCTCCCCCGCTCCGGCGTCCTCGCCTTCGCCGACGGCGTCT
TCCACGGCATCCTCAGCCGCACCCCCGCCATGGGCCCCGTCCTCATCTACCCCATGAACC
GCAACAAGTGGGACAGTAACATGTCGGCAGTGATCACCGACGACGACGGTGACGAGGTGT
TCTACACGGTGGGGATCCTGCGGTCGGCGGCGGCGGCCGGCGACGTGGGGAGGCTGGAGG
AGCAGAACGACGAGATCTTGGGTTTCTGCGAGGTGGCCGGGATAGCCTACAAGCAGTACC
TGCCTTACTACGGCAGCCAGGCAGAGTGGCAGAAGCGGCACTTCGGTGCCAATCTCTGGC
CAAGATTCGTGCAGCGGAAGAGCAAGTATGATCCAAAGGCCATCCTGTCCCGTGGCCAGG
GGATTTTCACGTCACCACTCGCATGA
>GN1A_Hitomebore
ATGAAGCAAGAGCAGGTCAGGATGGCAGTGCTCCTCATGCTCAACTGCTTCGTCAAGGCC
ACGGCGCCGCCGCCATGGCCGCCGTCGGCTTCGTCCGCCTCCTTCCTCGACGACCTCGGC
GACCTCGGCATCGCGCCGCTCATCCGCGCCGACGAGGCGGGCACCGCGCGCGCCTCCGCC
GACTTTGGCAACCTCTCCGTCGCCGGCGTCGGGGCGCCTCGGCTCGCCGCCGCCGCCGCC
------GTGCTCTACCCGTCGCGCCCCGCCGACATCGCCGCGCTGCTGCGCGCGTCGTGC
GCACGCCCGGCGCCGTTCGCGGTGTCCGCGCGGGGGTGTGGCCACTCGGTGCACGGCCAG
GCCTCCGCGCCCGACGGCGTCGTCGTCGACATGGCGTCGCTCGGCCGCCTGCAGGGCGGC
GGCGCGCGGCGCCTCGCCGTGTCAGTGGAGGGGCGGTACGTCGACGCCGGCGGCGAGCAG
CTGTGGGTGGACGTGCTGCGCGCGTCCATGGCGCACGGGCTCACGCCGGTGTCGTGGACA
GACTACCTCCACCTCACCGTCGGCGGCACGCTGTCCAACGCCGGCATCAGCGGCCAGGCC
TTCCGCCATGGCCCCCAGATTTCCAACGTGCTAGAGCTCGACGTCATCACCGGTGTCGGG
GAGATGGTGACGTGCTCGAAGGAGAAGGCGCCGGACCTGTTCGACGCGGTGCTGGGCGGG
CTGGGGCAGTTCGGCGTCATCACGCGGGCGCGCATCCCGCTCGCGCCGGCGCCGGCGAGG
GCGCGGTGGGTGCGGTTCGTGTACACGACGGCGGCGGCGATGACGGCCGACCAGGAGCGC
CTCATCGCCGTCGATCGCGCCGGCGGCGCCGGCGCGGTGGGCGGGCTGATGGACTACGTC
GAGGGCTCGGTCCACCTGAACCAGGGCCTGGTCGAGACCTGGCGCACGCAGCCGCAGCCG
CCTTCGCCGTCCTCCTCCTCCTCCTCATCCTTCTTCTCCGACGCCGACGAGGCCCGCGTC
GCCGCGCTCGCCAAGGAGGCCGGCGGCGTGCTGTATTTCCTCGAGGGCGCCATCTACTTC
GGCGGCGCCGCCGGGCCGTCCGCCGCCGACGTTGACAAGAGGATGGATGTGCTGCGTCGC
GAGCTGCGGCACGAGCGCGGGTTCGTGTTCGCGCAGGACGTGGCGTACGCCGGGTTCCTG
GACCGCGTCCACGACGGCGAGCTCAAGCTCCGCGCCGCGGGGCTCT--GGGACGTGCCGC
ACCCATGGCTGAACCTGTTCCTCCCCCGCTCCGGCGTCCTCGCCTTCGCCGACGGCGTCT
TCCACGGCATCCTCAGCCGCACCCCCGCCATGGGCCCCGTCCTCATCTACCCCATGAACC
GCAACAAGTGGGACAGTAACATGTCGGCAGTGATCACCGACGACGACGGTGACGAGGTGT
TCTACACGGTGGGGATCCTGCGGTCGGCGGCGGCGGCCGGCGACGTGGGGAGGCTGGAGG
AGCAGAACGACGAGATCTTGGGTTTCTGCGAGGTGGCCGGGATAGCCTACAAGCAGTACC
TGCCTTACTACGGCAGCCAGGCAGAGTGGCAGAAGCGGCACTTCGGTGCCAATCTCTGGC
CAAGATTCGTGCAGCGGAAGAGCAAGTATGATCCAAAGGCCATCCTGTCCCGTGGCCAGG
GGATTTTCACGTCACCACTCGCATGA
>GN1A_IR72
ATGAAGCAAGAGCAGGTCAGGATGGCAGTGCTCCTCATGCTCAACTGCTTCGTCAAGGCC
ACGGCGCCGCCGCCATGGCCGCCGTCGGCTTCGTCCGCCTCCTTCCTCGACGACCTCGGC
GACCTCGGCATCGCGCCGCTCATCCGCGCCGACGAGGCGGCCACCGCGCGCGCCTCCGCC
GACTTTGGCAACCTCTCCGTCGCCGGCGTCGGGGCGCCTCGGCTCGCCGCCGCC------
------GTGCTCTACCCGTCGCGCCCCGCCGACATCGCCGCGCTGCTGCGCGCGTCGTGC
GCACGCCCGGCGCCGTTCGCGGTGTCCGCGCGGGGGTGTGGCCACTCGGTGCGCGGCCAG
GCCTCCGCGCCCGACGGCGTCGTCGTCGACATGGCGTCGCTCGGCCGCCTGCAGGGCGGC
GGCGCGCGGCGCCTCGCCGTGTCAGTGGAGGGGCGGTACGTCGACGCCGGCGGCGAGCAG
CTGTGGGTGGACGTGCTGCGCGCGTCCATGGCGCACGGGCTCACGCCGGTGTCGTGGACA
GACTACCTCCACCTCACCGTCGGCGGCACGCTGTCCAACGCCGGCATCAGCGGCCAGGCC
TTCCGCCATGGCCCCCAGATTTCCAACGTGCTAGAGCTCGACGTCATCACCGGTGTCGGG
GAGATGGTGACGTGCTCGAAGGAGAAGGCGCCGGACCTGTTCGACGCGGTGCTGGGCGGG
CTGGGGCAGTTCGGCGTCATAACGCGGGCGCGCATCCCGCTCGCGCCGGCGCCGGCGAGG
GCGCGGTGGGTGCGGTTCGTGTACACGACGGCGGCGGCGATGACGGCAGACCAGGAGCGC
CTCATCGCCGTCGATCGCGCCGGCGGCGCCGGCGCGGTGGGCGGGCTGATGGACTACGTC
GAGGGCTCGGTCCACCTGAACCAGGGCCTGGTCGAGACCTGGCGCACGCAGCCGCAGCCG
CCTTCGCCGTCCTCCTCCTCCTCCTCATCCTTCTTCTCCGACGCCGACGAGGCCCGCGTC
GCCGCGCTCGCCAAGGAGGCCGGCGGCGTGCTGTATTTCCTCGAGGGCGCCATCTACTTC
GGCGGCGCCGCCGGGCCGTCCGCCGCCGACGTTGACAAGAGGATGGATGTGCTGCGTCGC
GAGCTGCGGCACGAGCGCGGGTTCGTGTTCGCGCAGGACGTGGCGTACGCCGGGTTCCTG
GACCGCGTCCACGACGGCGAGCTCAAGCTCCGCGCCGCGGGGCTCT--GGGACGTGCCGC
ACCCATGGCTGAACCTGTTCCTCCCCCGCTCCGGCGTCCTCGCCTTCGCCGACGGCGTCT
TCCACGGCATCCTCAGCCGCACCCCCGCCATGGGCCCCGTCCTCATCTACCCCATGAACC
GCAACAAGTGGGACAGTAACATGTCGGCAGTGATCACCGACGACGACGGTGACGAGGTGT
TCTACACGGTGGGGATCCTGCGGTCGGCGGCGGCGGCCGGCGACGTGGGGAGGCTGGAGG
AGCAGAACGACGAGATCTTGGGTTTCTGCGAGGTGGCCGGGATAGCCTACAAGCAGTACC
TGCCTTACTACGGCAGCCAGGCAGAGTGGCAGAAGCGGCACTTCGGTGCCAAGCTCTGGC
CAAGATTCGTGCAGCGGAAGAGCAAGTATGATCCAAAGGCCATCCTGTCCCGTGGCCAGG
GGATTTTCACGTCACCACTCGCATGA
>GN1A_Hanmaeum
ATGAAGCAAGAGCAGGTCAGGATGGCAGTGCTCCTCATGCTCAACTGCTTCGTCAAGGCC
ACGGCGCCGCCGCCATGGCCGCCGTCGGCTTCGTCCGCCTCCTTCCTCGACGACCTCGGC
GACCTCGGCATCGCGCCGCTCATCCGCGCCGACGAGGCGGGCACCGCGCGCGCCTCCGCC
GACTTTGGCAACCTCTCCGTCGCCGGCGTCGGGGCGCCTCGGCTCGCCGCCGCCGCCGCC
------GTGCTCTACCCGTCGCGCCCCGCCGACATCGCCGCGCTGCTGCGCGCGTCGTGC
GCACGCCCGGCGCCGTTCGCGGTGTCCGCGCGGGGGTGTGGCCACTCGGTGCACGGCCAG
GCCTCCGCGCCCGACGGCGTCGTCGTCGACATGGCGTCGCTCGGCCGCCTGCAGGGCGGC
GGCGCGCGGCGCCTCGCCGTGTCAGTGGAGGGGCGGTACGTCGACGCCGGCGGCGAGCAG
CTGTGGGTGGACGTGCTGCGCGCGTCCATGGCGCACGGGCTCACGCCGGTGTCGTGGACA
GACTACCTCCACCTCACCGTCGGCGGCACGCTGTCCAACGCCGGCATCAGCGGCCAGGCC
TTCCGCCATGGCCCCCAGATTTCCAACGTGCTAGAGCTCGACGTCATCACCGGTGTCGGG
GAGATGGTGACGTGCTCGAAGGAGAAGGCGCCGGACCTGTTCGACGCGGTGCTGGGCGGG
CTGGGGCAGTTCGGCGTCATCACGCGGGCGCGCATCCCGCTCGCGCCGGCGCCGGCGAGG
GCGCGGTGGGTGCGGTTCGTGTACACGACGGCGGCGGCGATGACGGCCGACCAGGAGCGC
CTCATCGCCGTCGATCGCGCCGGCGGCGCCGGCGCGGTGGGCGGGCTGATGGACTACGTC
GAGGGCTCGGTCCACCTGAACCAGGGCCTGGTCGAGACCTGGCGCACGCAGCCGCAGCCG
CCTTCGCCGTCCTCCTCCTCCTCCTCATCCTTCTTCTCCGACGCCGACGAGGCCCGCGTC
GCCGCGCTCGCCAAGGAGGCCGGCGGCGTGCTGTATTTCCTCGAGGGCGCCATCTACTTC
GGCGGCGCCGCCGGGCCGTCCGCCGCCGACGTTGACAAGAGGATGGATGTGCTGCGTCGC
GAGCTGCGGCACGAGCGCGGGTTCGTGTTCGCGCAGGACGTGGCGTACGCCGGGTTCCTG
GACCGCGTCCACGACGGCGAGCTCAAGCTCCGCGCCGCGGGGCTCT--GGGACGTGCCGC
ACCCATGGCTGAACCTGTTCCTCCCCCGCTCCGGCGTCCTCGCCTTCGCCGACGGCGTCT
TCCACGGCATCCTCAGCCGCACCCCCGCCATGGGCCCCGTCCTCATCTACCCCATGAACC
GCAACAAGTGGGACAGTAACATGTCGGCAGTGATCACCGACGACGACGGTGACGAGGTGT
TCTACACGGTGGGGATCCTGCGGTCGGCGGCGGCGGCCGGCGACGTGGGGAGGCTGGAGG
AGCAGAACGACGAGATCTTGGGTTTCTGCGAGGTGGCCGGGATAGCCTACAAGCAGTACC
TGCCTTACTACGGCAGCCAGGCAGAGTGGCAGAAGCGGCACTTCGGTGCCAATCTCTGGC
CAAGATTCGTGCAGCGGAAGAGCAAGTATGATCCAAAGGCCATCCTGTCCCGTGGCCAGG
GGATTTTCACGTCACCACTCGCATGA
>GN1A_Hangangchal1
ATGAAGCAAGAGCAGGTCAGGATGGCAGTGCTCCTCATGCTCAACTGCTTCGTCAAGGCC
ACGGCGCCGCCGCCATGGCCGCCGTCGGCTTCGTCCGCCTCCTTCCTCGACGACCTCGGC
GACCTCGGCATCGCGCCGCTCATCCGCGCCGACGAGGCGGCCACCGCGCGCGCCTCCGCC
GACTTTGGCAACCTCTCCGTCGCCGGCGTCGGGGCGCCTCGGCTCGCCGCCGCC------
------GTGCTCTACCCGTCGCGCCCCGCCGACATCGCCGCGCTGCTGCGCGCGTCGTGC
GCACGCCCGGCGCCGTTCGCGGTGTCCGCGCGGGGGTGTGGCCACTCGGTGCGCGGCCAG
GCCTCCGCGCCCGACGGCGTCGTCGTCGACATGGCGTCGCTCGGCCGCCTGCAGGGCGGC
GGCGCGCGGCGCCTCGCCGTGTCAGTGGAGGGGCGGTACGTCGACGCCGGCGGCGAGCAG
CTGTGGGTGGACGTGCTGCGCGCGTCCATGGCGCACGGGCTCACGCCGGTGTCGTGGACA
GACTACCTCCACCTCACCGTCGGCGGCACGCTGTCCAACGCCGGCATCAGCGGCCAGGCC
TTCCGCCATGGCCCCCAGATTTCCAACGTGCTAGAGCTCGACGTCATCACCGGTGTCGGG
GAGATGGTGACGTGCTCGAAGGAGAAGGCGCCGGACCTGTTCGACGCGGTGCTGGGCGGG
CTGGGGCAGTTCGGCGTCATCACGCGGGCGCGCATCCCGCTCGCGCCGGCGCCGGCGAGG
GCGCGGTGGGTGCGGTTCGTGTACACGACGGCGGCGGCGATGACGGCCGACCAGGAGCGC
CTCATCGCCGTCGATCGCGCCGGCGGCGCCGGCGCGGTGGGCGGGCTGATGGACTACGTC
GAGGGCTCGGTCCACCTGAACCAGGGCCTGGTCGAGACCTGGCGCACGCAGCCGCAGCCG
CCTTCGCCGTCCTCCTCCTCCTCCTCATCCTTCTTCTCCGACGCCGACGAGGCCCGCGTC
GCCGCGCTCGCCAAGGAGGCCGGCGGCGTGCTGTATTTCCTCGAGGGCGCCATCTACTTC
GGCGGCGCCGCCGGGCCGTCCGCCGCCGACGTTGACAAGAGGATGGATGTGCTGCGTCGC
GAGCTGCGGCACGAGCGCGGGTTCGTGTTCGCGCAGGACGTGGCGTACGCCGGGTTCCTG
GACCGCGTCCACGACGGCGAGCTCAAGCTCCGCGCCGCGGGGCTCT--GGGACGTGCCGC
ACCCATGGCTGAACCTGTTCCTCCCCCGCTCCGGCGTCCTCGCCTTCGCCGACGGCGTCT
TCCACGGCATCCTCAGCCGCACCCCCGCCATGGGCCCCGTCCTCATCTACCCCATGAACC
GCAACAAGTGGGACAGTAACATGTCGGCAGTGATCACCGACGACGACGGTGACGAGGTGT
TCTACACGGTGGGGATCCTGCGGTCGGCGGCGGCGGCCGGCGACGTGGGGAGGCTGGAGG
AGCAGAACGACGAGATCTTGGGTTTCTGCGAGGTGGCCGGGATAGCCTACAAGCAGTACC
TGCCTTACTACGGCAGCCAGGCAGAGTGGCAGAAGCGGCACTTCGGTGCCAAGCTCTGGC
CAAGATTCGTGCAGCGGAAGAGCAAGTATGATCCAAAGGCCATCCTGTCCCGTGGCCAGG
GGATTTTCACGTCACCACTCGCATGA
>GN1A_Bina-ay
ATGAAGCAAGAGCAGGTCAGGATGGCAGTGCTCCTCATGCTCAACTGCTTCGTCAAGGCC
ACGGCGCCGCCGCCATGGCCGCCGTCGGCTTCGTCCGCCTCCTTCCTCGACGACCTCGGC
GACCTCGGCATCGCGCCGCTCATCCGCGCCGACGAGGCGGCCACCGCGCGCGCCTCCGCC
GACTTTGGCAACCTCTCCGTCGCCGGCGTCGGGGCGCCTCGGCTCGCCGCCGCCGCCGCC
GCCGCCGTGCTCTACCCGTCGCGCCCCGCCGACATCGCCGCGCTGCTGCGCGCGTCGTGC
GCACGCCCGGCGCCGTTCTCGGTGTCCGCGCGGGGGTGTGGCCACTCGGTGCGCGGCCAG
GCCTCCGCGCCCGACGGCGTCGTCGTCGACATGGCGTCGCTCGGCCGCCTGCAGGGCGGC
GGCGCGCGGCGCCTCGCCGTGTCAGTGGAGGGGCGGTACGTCGACGCCGGCGGCGAGCAG
CTGTGGGTGGACGTGCTGCGCGCGTCCATGGCGCACGGGCTCACGCCGGTGTCGTGGACA
GACTACCTCCACCTCACCGTCGGCGGCACGCTGTCCAACGCCGGCATCAGCGGCCAGGCC
TTCCGCCATGGCCCCCAGATTTCCAACGTGCTAGAGCTCGACGTCATCACCGGTGTCGGG
GAGATGGTGACGTGCTCGAAGGAGAAGGCGCCGGACCTGTTCGACGCGGTGCTGGGCGGG
CTGGGGCAGTTCGGCGTCATCACGCGGGCGCGCATCCCGCTCGCGCCGGCGCCGGCGAGG
GCGCGGTGGGTGCGGTTCGTGTACACGACGGCGGCGGCGATGACGGCCGACCAGGAGCGC
CTCATCGCCGTCGATCGCGCCGGCGGCGCCGGCGCGGTGGGCGGGCTGATGGACTACGTC
GAGGGCTCGGTCCACCTGAACCAGGGCCTGGTCGAGACCTGGCGCACGCAGCCGCAGCCG
CCTTCGCCGTCCTCCTCCTCCTCCTCATCCTTCTTCTCCGACGCCGACGAGGCCCGCGTC
GCCGCGCTCGCCAAGGAGGCCGGCGGCGTGCTGTATTTCCTCGAGGGCGCCATCTACTTC
GGCGGCGCCGCCGGGCCGTCCGCCGCCGACGTTGACAAGAGGATGGATGTGCTGCGTCGC
GAGCTGCGGCACGAGCGCGGGTTCGTGTTCGCGCAGGACGTGGCGTACGCCGGGTTCCTG
GACCGCGTCCACGACGGCGAGCTCAAGCTCCGCGCCGCGGGGCTCT--GGGACGTGCCGC
ACCCATGGCTGAACCTGTTCCTCCCCCGCTCCGGCGTCCTCGCCTTCGCCGACGGCGTCT
TCCACGGCATCCTCAGCCGCACCCCCGCCATGGGCCCCGTCCTCATCTACCCCATGAACC
GCAACAAGTGGGACAGTAACATGTCGGCAGTGATCACCGACGACGACGGTGACGAGGTGT
TCTACACGGTGGGGATCCTGCGGTCGGCGGCGGCGGCCGGCGACGTGGGGAGGCTGGAGG
AGCAGAACGACGAGATCTTGGGTTTCTGCGAGGTGGCCGGGATAGCCTACAAGCAGTACC
TGCCTTACTACGGCAGCCAGGCAGAGTGGCAGAAGCGGCACTTCGGTGCCAAGCTCTGGC
CAAGATTCGTGCAGCGGAAGAGCAAGTATGATCCAAAGGCCATCCTGTCCCGTGGCCAGG
GGATTTTCACGTCACCACTCGCATGA
>GN1A_Balikwadang
ATGAAGCAAGAGCAGGTCAGGATGGCAGTGCTCCTCATGCTCAACTGCTTCGTCAAGGCC
ACGGCGCCGCCGCCATGGCCGCCGTCGGCTTCGTCCGCCTCCTTCCTCGACGACCTCGGC
GACCTCGGCATCGCGCCGCTCATCCGCGCCGACGAGGCGGCCACCGCGCGCGCCTCCGCC
GACTTTGGCAACCTCTCCGTCGCCGGCGTCGGGGCGCCTCGGCTCGCCGCCGCCGCCGCC
GCCGCCGTGCTCTACCCGTCGCGCCCCGCCGACATCGCCGCGCTGCTGCGCGCGTCGTGC
GCACGCCCGGCGCCGTTCTCGGTGTCCGCGCGGGGGTGTGGCCACTCGGTGCGCGGCCAG
GCCTCCGCGCCCGACGGCGTCGTCGTCGACATGGCGTCGCTCGGCCGCCTGCAGGGCGGC
GGCGCGCGGCGCCTCGCCGTGTCAGTGGAGGGGCGGTACGTCGACGCCGGCGGCGAGCAG
CTGTGGGTGGACGTGCTGCGCGCGTCCATGGCGCACGGGCTCACGCCGGTGTCGTGGACA
GACTACCTCCACCTCACCGTCGGCGGCACGCTGTCCAACGCCGGCATCAGCGGCCAGGCC
TTCCGCCATGGCCCCCAGATTTCCAACGTGCTAGAGCTCGACGTCATCACCGGTGTCGGG
GAGATGGTGACGTGCTCGAAGGAGAAGGCGCCGGACCTGTTCGACGCGGTGCTGGGCGGG
CTGGGGCAGTTCGGCGTCATCACGCGGGCGCGCATCCCGCTCGCGCCGGCGCCGGCGAGG
GCGCGGTGGGTGCGGTTCGTGTACACGACGGCGGCGGCGATGACGGCCGACCAGGAGCGC
CTCATCGCCGTCGATCGCGCCGGCGGCGCCGGCGCGGTGGGCGGGCTGATGGACTACGTC
GAGGGCTCGGTCCACCTGAACCAGGGCCTGGTCGAGACCTGGCGCACGCAGCCGCAGCCG
CCTTCGCCGTCCTCCTCCTCCTCCTCATCCTTCTTCTCCGACGCCGACGAGGCCCGCGTC
GCCGCGCTCGCCAAGGAGGCCGGCGGCGTGCTGTATTTCCTCGAGGGCGCCATCTACTTC
GGCGGCGCCGCCGGGCCGTCCGCCGCCGACGTTGACAAGAGGATGGATGTGCTGCGTCGC
GAGCTGCGGCACGAGCGCGGGTTCGTGTTCGCGCAGGACGTGGCGTACGCCGGGTTCCTG
GACCGCGTCCACGACGGCGAGCTCAAGCTCCGCGCCGCGGGGCTCT--GGGACGTGCCGC
ACCCATGGCTGAACCTGTTCCTCCCCCGCTCCGGCGTCCTCGCCTTCGCCGACGGCGTCT
TCCACGGCATCCTCAGCCGCACCCCCGCCATGGGCCCCGTCCTCATCTACCCCATGAACC
GCAACAAGTGGGACAGTAACATGTCGGCAGTGATCACCGACGACGACGGTGACGAGGTGT
TCTACACGGTGGGGATCCTGCGGTCGGCGGCGGCGGCCGGCGACGTGGGGAGGCTGGAGG
AGCAGAACGACGAGATCTTGGGTTTCTGCGAGGTGGCCGGGATAGCCTACAAGCAGTACC
TGCCTTACTACGGCAGCCAGGCAGAGTGGCAGAAGCGGCACTTCGGTGCCAAGCTCTGGC
CAAGATTCGTGCAGCGGAAGAGCAAGTATGATCCAAAGGCCATCCTGTCCCGTGGCCAGG
GGATTTTCACGTCACCACTCGCATGA
>GN1A_PTQDQmalilom
ATGAAGCAAGAGCAGGTCAGGATGGCAGTGCTCCTCATGCTCAACTGCTTCGTCAAGGCC
ACGGCGCCGCCGCCATGGCCGCCGTCGGCTTCGTCCGCCTCCTTCCTCGACGACCTCGGC
GACCTCGGCATCGCGCCGCTCATCCGCGCCGACGAGGCGGCCACCGCGCGCGCCTCCGCC
GACTTTGGCAACCTCTCCGTCGCCGGCGTCGGGGCGCCTCGGCTCGCCGCCGCCGCCGCC
GCCGCCGTGCTCTACCCGTCGCGCCCCGCCGACATCGCCGCGCTGCTGCGCGCGTCGTGC
GCACGCCCGGCGCCGTTCTCGGTGTCCGCGCGGGGGTGTGGCCACTCGGTGCGCGGCCAG
GCCTCCGCGCCCGACGGCGTCGTCGTCGACATGGCGTCGCTCGGCCGCCTGCAGGGCGGC
GGCGCGCGGCGCCTCGCCGTGTCAGTGGAGGGGCGGTACGTCGACGCCGGCGGCGAGCAG
CTGTGGGTGGACGTGCTGCGCGCGTCCATGGCGCACGGGCTCACGCCGGTGTCGTGGACA
GACTACCTCCACCTCACCGTCGGCGGCACGCTGTCCAACGCCGGCATCAGCGGCCAGGCC
TTCCGCCATGGCCCCCAGATTTCCAACGTGCTAGAGCTCGACGTCATCACCGGTGTCGGG
GAGATGGTGACGTGCTCGAAGGAGAAGGCGCCGGACCTGTTCGACGCGGTGCTGGGCGGG
CTGGGGCAGTTCGGCGTCATCACGCGGGCGCGCATCCCGCTCGCGCCGGCGCCGGCGAGG
GCGCGGTGGGTGCGGTTCGTGTACACGACGGCGGCGGCGATGACGGCCGACCAGGAGCGC
CTCATCGCCGTCGATCGCGCCGGCGGCGCCGGCGCGGTGGGCGGGCTGATGGACTACGTC
GAGGGCTCGGTCCACCTGAACCAGGGCCTGGTCGAGACCTGGCGCACGCAGCCGCAGCCG
CCTTCGCCGTCCTCCTCCTCCTCCTCATCCTTCTTCTCCGACGCCGACGAGGCCCGCGTC
GCCGCGCTCGCCAAGGAGGCCGGCGGCGTGCTGTATTTCCTCGAGGGCGCCATCTACTTC
GGCGGCGCCGCCGGGCCGTCCGCCGCCGACGTTGACAAGAGGATGGATGTGCTGCGTCGC
GAGCTGCGGCACGAGCGCGGGTTCGTGTTCGCGCAGGACGTGGCGTACGCCGGGTTCCTG
GACCGCGTCCACGACGGCGAGCTCAAGCTCCGCGCCGCGGGGCTCT--GGGACGTGCCGC
ACCCATGGCTGAACCTGTTCCTCCCCCGCTCCGGCGTCCTCGCCTTCGCCGACGGCGTCT
TCCACGGCATCCTCAGCCGCACCCCCGCCATGGGCCCCGTCCTCATCTACCCCATGAACC
GCAACAAGTGGGACAGTAACATGTCGGCAGTGATCACCGACGACGACGGTGACGAGGTGT
TCTACACGGTGGGGATCCTGCGGTCGGCGGCGGCGGCCGGCGACGTGGGGAGGCTGGAGG
AGCAGAACGACGAGATCTTGGGTTTCTGCGAGGTGGCCGGGATAGCCTACAAGCAGTACC
TGCCTTACTACGGCAGCCAGGCAGAGTGGCAGAAGCGGCACTTCGGTGCCAAGCTCTGGC
CAAGATTCGTGCAGCGGAAGAGCAAGTATGATCCAAAGGCCATCCTGTCCCGTGGCCAGG
GGATTTTCACGTCACCACTCGCATGA
>GN1A_Sepat
ATGAAGCAAGAGCAGGTCAGGATGGCAGTGCTCCTCATGCTCAACTGCTTCGTCAAGGCC
ACGGCGCCGCCGCCATGGCCGCCGTCGGCTTCGTCCGCCTCCTTCCTCGACGACCTCGGC
GACCTCGGCATCGCGCCGCTCATCCGCGCCGACGAGGCGGCCACCGCGCGCGCCTCCGCC
GACTTTGGCAACCTCTCCGTCGCCGGCGTCGGGGCGCCTCGGCTCGCCGCCGCCGCCGCC
GCCGCCGTGCTCTACCCGTCGCGCCCCGCCGACATCGCCGCGCTGCTGCGCGCGTCGTGC
GCACGCCCGGCGCCGTTCTCGGTGTCCGCGCGGGGGTGTGGCCACTCGGTGCGCGGCCAG
GCCTCCGCGCCCGACGGCGTCGTCGTCGACATGGCGTCGCTCGGCCGCCTGCAGGGCGGC
GGCGCGCGGCGCCTCGCCGTGTCAGTGGAGGGGCGGTACGTCGACGCCGGCGGCGAGCAG
CTGTGGGTGGACGTGCTGCGCGCGTCCATGGCGCACGGGCTCACGCCGGTGTCGTGGACA
GACTACCTCCACCTCACCGTCGGCGGCACGCTGTCCAACGCCGGCATCAGCGGCCAGGCC
TTCCGCCATGGCCCCCAGATTTCCAACGTGCTAGAGCTCGACGTCATCACCGGTGTCGGG
GAGATGGTGACGTGCTCGAAGGAGAAGGCGCCGGACCTGTTCGACGCGGTGCTGGGCGGG
CTGGGGCAGTTCGGCGTCATCACGCGGGCGCGCATCCCGCTCGCGCCGGCGCCGGCGAGG
GCGCGGTGGGTGCGGTTCGTGTACACGACGGCGGCGGCGATGACGGCCGACCAGGAGCGC
CTCATCGCCGTCGATCGCGCCGGCGGCGCCGGCGCGGTGGGCGGGCTGATGGACTACGTC
GAGGGCTCGGTCCACCTGAACCAGGGCCTGGTCGAGACCTGGCGCACGCAGCCGCAGCCG
CCTTCGCCGTCCTCCTCCTCCTCCTCATCCTTCTTCTCCGACGCCGACGAGGCCCGCGTC
GCCGCGCTCGCCAAGGAGGCCGGCGGCGTGCTGTATTTCCTCGAGGGCGCCATCTACTTC
GGCGGCGCCGCCGGGCCGTCCGCCGCCGACGTTGACAAGAGGATGGATGTGCTGCGTCGC
GAGCTGCGGCACGAGCGCGGGTTCGTGTTCGCGCAGGACGTGGCGTACGCCGGGTTCCTG
GACCGCGTCCACGACGGCGAGCTCAAGCTCCGCGCCGCGGGGCTCT--GGGACGTGCCGC
ACCCATGGCTGAACCTGTTCCTCCCCCGCTCCGGCGTCCTCGCCTTCGCCGACGGCGTCT
TCCACGGCATCCTCAGCCGCACCCCCGCCATGGGCCCCGTCCTCATCTACCCCATGAACC
GCAACAAGTGGGACAGTAACATGTCGGCAGTGATCACCGACGACGACGGTGACGAGGTGT
TCTACACGGTGGGGATCCTGCGGTCGGCGGCGGCGGCCGGCGACGTGGGGAGGCTGGAGG
AGCAGAACGACGAGATCTTGGGTTTCTGCGAGGTGGCCGGGATAGCCTACAAGCAGTACC
TGCCTTACTACGGCAGCCAGGCAGAGTGGCAGAAGCGGCACTTCGGTGCCAAGCTCTGGC
CAAGATTCGTGCAGCGGAAGAGCAAGTATGATCCAAAGGCCATCCTGTCCCGTGGCCAGG
GGATTTTCACGTCACCACTCGCATGA
>GN1A_Guyod
ATGAAGCAAGAGCAGGTCAGGATGGCAGTGCTCCTCATGCTCAACTGCTTCGTCAAGGCC
ACGGCGCCGCCGCCATGGCCGCCGTCGGCTTCGTCCGCCTCCTTCCTCGACGACCTCGGC
GACCTCGGCATCGCGCCGCTCATCCGCGCCGACGAGGCGGCCACCGCGCGCGCCTCCGCC
GACTTTGGCAACCTCTCCGTCGCCGGCGTCGGGGCGCCTCGGCTCGCCGCCGCCGCCGCC
GCCGCCGTGCTCTACCCGTCGCGCCCCGCCGACATCGCCGCGCTGCTGCGCGCGTCGTGC
GCACGCCCGGCGCCGTTCTCGGTGTCCGCGCGGGGGTGTGGCCACTCGGTGCGCGGCCAG
GCCTCCGCGCCCGACGGCGTCGTCGTCGACATGGCGTCGCTCGGCCGCCTGCAGGGCGGC
GGCGCGCGGCGCCTCGCCGTGTCAGTGGAGGGGCGGTACGTCGACGCCGGCGGCGAGCAG
CTGTGGGTGGACGTGCTGCGCGCGTCCATGGCGCACGGGCTCACGCCGGTGTCGTGGACA
GACTACCTCCACCTCACCGTCGGCGGCACGCTGTCCAACGCCGGCATCAGCGGCCAGGCC
TTCCGCCATGGCCCCCAGATTTCCAACGTGCTAGAGCTCGACGTCATCACCGGTGTCGGG
GAGATGGTGACGTGCTCGAAGGAGAAGGCGCCGGACCTGTTCGACGCGGTGCTGGGCGGG
CTGGGGCAGTTCGGCGTCATCACGCGGGCGCGCATCCCGCTCGCGCCGGCGCCGGCGAGG
GCGCGGTGGGTGCGGTTCGTGTACACGACGGCGGCGGCGATGACGGCCGACCAGGAGCGC
CTCATCGCCGTCGATCGCGCCGGCGGCGCCGGCGCGGTGGGCGGGCTGATGGACTACGTC
GAGGGCTCGGTCCACCTGAACCAGGGCCTGGTCGAGACCTGGCGCACGCAGCCGCAGCCG
CCTTCGCCGTCCTCCTCCTCCTCCTCATCCTTCTTCTCCGACGCCGACGAGGCCCGCGTC
GCCGCGCTCGCCAAGGAGGCCGGCGGCGTGCTGTATTTCCTCGAGGGCGCCATCTACTTC
GGCGGCGCCGCCGGGCCGTCCGCCGCCGACGTTGACAAGAGGATGGATGTGCTGCGTCGC
GAGCTGCGGCACGAGCGCGGGTTCGTGTTCGCGCAGGACGTGGCGTACGCCGGGTTCCTG
GACCGCGTCCACGACGGCGAGCTCAAGCTCCGCGCCGCGGGGCTCT--GGGACGTGCCGC
ACCCATGGCTGAACCTGTTCCTCCCCCGCTCCGGCGTCCTCGCCTTCGCCGACGGCGTCT
TCCACGGCATCCTCAGCCGCACCCCCGCCATGGGCCCCGTCCTCATCTACCCCATGAACC
GCAACAAGTGGGACAGTAACATGTCGGCAGTGATCACCGACGACGACGGTGACGAGGTGT
TCTACACGGTGGGGATCCTGCGGTCGGCGGCGGCGGCCGGCGACGTGGGGAGGCTGGAGG
AGCAGAACGACGAGATCTTGGGTTTCTGCGAGGTGGCCGGGATAGCCTACAAGCAGTACC
TGCCTTACTACGGCAGCCAGGCAGAGTGGCAGAAGCGGCACTTCGGTGCCAAGCTCTGGC
CAAGATTCGTGCAGCGGAAGAGCAAGTATGATCCAAAGGCCATCCTGTCCCGTGGCCAGG
GGATTTTCACGTCACCACTCGCATGA
>GN1A_Kiangan
ATGAAGCAAGAGCAGGTCAGGATGGCAGTGCTCCTCATGCTCAACTGCTTCGTCAAGGCC
ACGGCGCCGCCGCCATGGCCGCCGTCGGCTTCGTCCGCCTCCTTCCTCGACGACCTCGGC
GACCTCGGCATCGCGCCGCTCATCCGCGCCGACGAGGCGGCCACCGCGCGCGCCTCCGCC
GACTTTGGCAACCTCTCCGTCGCCGGCGTCGGGGCGCCTCGGCTCGCCGCCGCCGCCGCC
GCCGCCGTGCTCTACCCGTCGCGCCCCGCCGACATCGCCGCGCTGCTGCGCGCGTCGTGC
GCACGCCCGGCGCCGTTCTCGGTGTCCGCGCGGGGGTGTGGCCACTCGGTGCGCGGCCAG
GCCTCCGCGCCCGACGGCGTCGTCGTCGACATGGCGTCGCTCGGCCGCCTGCAGGGCGGC
GGCGCGCGGCGCCTCGCCGTGTCAGTGGAGGGGCGGTACGTCGACGCCGGCGGCGAGCAG
CTGTGGGTGGACGTGCTGCGCGCGTCCATGGCGCACGGGCTCACGCCGGTGTCGTGGACA
GACTACCTCCACCTCACCGTCGGCGGCACGCTGTCCAACGCCGGCATCAGCGGCCAGGCC
TTCCGCCATGGCCCCCAGATTTCCAACGTGCTAGAGCTCGACGTCATCACCGGTGTCGGG
GAGATGGTGACGTGCTCGAAGGAGAAGGCGCCGGACCTGTTCGACGCGGTGCTGGGCGGG
CTGGGGCAGTTCGGCGTCATCACGCGGGCGCGCATCCCGCTCGCGCCGGCGCCGGCGAGG
GCGCGGTGGGTGCGGTTCGTGTACACGACGGCGGCGGCGATGACGGCCGACCAGGAGCGC
CTCATCGCCGTCGATCGCGCCGGCGGCGCCGGCGCGGTGGGCGGGCTGATGGACTACGTC
GAGGGCTCGGTCCACCTGAACCAGGGCCTGGTCGAGACCTGGCGCACGCAGCCGCAGCCG
CCTTCGCCGTCCTCCTCCTCCTCCTCATCCTTCTTCTCCGACGCCGACGAGGCCCGCGTC
GCCGCGCTCGCCAAGGAGGCCGGCGGCGTGCTGTATTTCCTCGAGGGCGCCATCTACTTC
GGCGGCGCCGCCGGGCCGTCCGCCGCCGACGTTGACAAGAGGATGGATGTGCTGCGTCGC
GAGCTGCGGCACGAGCGCGGGTTCGTGTTCGCGCAGGACGTGGCGTACGCCGGGTTCCTG
GACCGCGTCCACGACGGCGAGCTCAAGCTCCGCGCCGCGGGGCTCT--GGGACGTGCCGC
ACCCATGGCTGAACCTGTTCCTCCCCCGCTCCGGCGTCCTCGCCTTCGCCGACGGCGTCT
TCCACGGCATCCTCAGCCGCACCCCCGCCATGGGCCCCGTCCTCATCTACCCCATGAACC
GCAACAAGTGGGACAGTAACATGTCGGCAGTGATCACCGACGACGACGGTGACGAGGTGT
TCTACACGGTGGGGATCCTGCGGTCGGCGGCGGCGGCCGGCGACGTGGGGAGGCTGGAGG
AGCAGAACGACGAGATCTTGGGTTTCTGCGAGGTGGCCGGGATAGCCTACAAGCAGTACC
TGCCTTACTACGGCAGCCAGGCAGAGTGGCAGAAGCGGCACTTCGGTGCCAAGCTCTGGC
CAAGATTCGTGCAGCGGAAGAGCAAGTATGATCCAAAGGCCATCCTGTCCCGTGGCCAGG
GGATTTTCACGTCACCACTCGCATGA
>GN1A_Kiwisan
ATGAAGCAAGAGCAGGTCAGGATGGCAGTGCTCCTCATGCTCAACTGCTTCGTCAAGGCC
ACGGCGCCGCCGCCATGGCCGCCGTCGGCTTCGTCCGCCTCCTTCCTCGACGACCTCGGC
GACCTCGGCATCGCGCCGCTCATCCGCGCCGACGAGGCGGCCACCGCGCGCGCCTCCGCC
GACTTTGGCAACCTCTCCGTCGCCGGCGTCGGGGCGCCTCGGCTCGCCGCCGCCGCCGCC
GCCGCCGTGCTCTACCCGTCGCGCCCCGCCGACATCGCCGCGCTGCTGCGCGCGTCGTGC
GCACGCCCGGCGCCGTTCTCGGTGTCCGCGCGGGGGTGTGGCCACTCGGTGCGCGGCCAG
GCCTCCGCGCCCGACGGCGTCGTCGTCGACATGGCGTCGCTCGGCCGCCTGCAGGGCGGC
GGCGCGCGGCGCCTCGCCGTGTCAGTGGAGGGGCGGTACGTCGACGCCGGCGGCGAGCAG
CTGTGGGTGGACGTGCTGCGCGCGTCCATGGCGCACGGGCTCACGCCGGTGTCGTGGACA
GACTACCTCCACCTCACCGTCGGCGGCACGCTGTCCAACGCCGGCATCAGCGGCCAGGCC
TTCCGCCATGGCCCCCAGATTTCCAACGTGCTAGAGCTCGACGTCATCACCGGTGTCGGG
GAGATGGTGACGTGCTCGAAGGAGAAGGCGCCGGACCTGTTCGACGCGGTGCTGGGCGGG
CTGGGGCAGTTCGGCGTCATCACGCGGGCGCGCATCCCGCTCGCGCCGGCGCCGGCGAGG
GCGCGGTGGGTGCGGTTCGTGTACACGACGGCGGCGGCGATGACGGCCGACCAGGAGCGC
CTCATCGCCGTCGATCGCGCCGGCGGCGCCGGCGCGGTGGGCGGGCTGATGGACTACGTC
GAGGGCTCGGTCCACCTGAACCAGGGCCTGGTCGAGACCTGGCGCACGCAGCCGCAGCCG
CCTTCGCCGTCCTCCTCCTCCTCCTCATCCTTCTTCTCCGACGCCGACGAGGCCCGCGTC
GCCGCGCTCGCCAAGGAGGCCGGCGGCGTGCTGTATTTCCTCGAGGGCGCCATCTACTTC
GGCGGCGCCGCCGGGCCGTCCGCCGCCGACGTTGACAAGAGGATGGATGTGCTGCGTCGC
GAGCTGCGGCACGAGCGCGGGTTCGTGTTCGCGCAGGACGTGGCGTACGCCGGGTTCCTG
GACCGCGTCCACGACGGCGAGCTCAAGCTCCGCGCCGCGGGGCTCTCTGGGACGTGCCGC
ACCCATGGCTGAACCTGTTCCTCCCCCGCTCCGGCGTCCTCGCCTTCGCCGACGGCGTCT
TCCACGGCATCCTCAGCCGCACCCCCGCCATGGGCCCCGTCCTCATCTACCCCATGAACC
GCAACAAGTGGGACAGTAACATGTCGGCAGTGATCACCGACGACGACGGTGACGAGGTGT
TCTACACGGTGGGGATCCTGCGGTCGGCGGCGGCGGCCGGCGACGTGGGGAGGCTGGAGG
AGCAGAACGACGAGATCTTGGGTTTCTGCGAGGTGGCCGGGATAGCCTACAAGCAGTACC
TGCCTTACTACGGCAGCCAGGCAGAGTGGCAGAAGCGGCACTTCGGTGCCAAGCTCTGGC
CAAGATTCGTGCAGCGGAAGAGCAAGTATGATCCAAAGGCCATCCTGTCCCGTGGCCAGG
GGATTTTCACGTCACCACTCGCATGA
>GN1A_Salanay(sabbol)
ATGAAGCAAGAGCAGGTCAGGATGGCAGTGCTCCTCATGCTCAACTGCTTCGTCAAGGCC
ACGGCGCCGCCGCCATGGCCGCCGTCGGCTTCGTCCGCCTCCTTCCTCGACGACCTCGGC
GACCTCGGCATCGCGCCGCTCATCCGCGCCGACGAGGCGGCCACCGCGCGCGCCTCCGCC
GACTTTGGCAACCTCTCCGTCGCCGGCGTCGGGGCGCCTCGGCTCGCCGCCGCCGCCGCC
GCCGCCGTGCTCTACCCGTCGCGCCCCGCCGACATCGCCGCGCTGCTGCGCGCGTCGTGC
GCACGCCCGGCGCCGTTCTCGGTGTCCGCGCGGGGGTGTGGCCACTCGGTGCGCGGCCAG
GCCTCCGCGCCCGACGGCGTCGTCGTCGACATGGCGTCGCTCGGCCGCCTGCAGGGCGGC
GGCGCGCGGCGCCTCGCCGTGTCAGTGGAGGGGCGGTACGTCGACGCCGGCGGCGAGCAG
CTGTGGGTGGACGTGCTGCGCGCGTCCATGGCGCACGGGCTCACGCCGGTGTCGTGGACA
GACTACCTCCACCTCACCGTCGGCGGCACGCTGTCCAACGCCGGCATCAGCGGCCAGGCC
TTCCGCCATGGCCCCCAGATTTCCAACGTGCTAGAGCTCGACGTCATCACCGGTGTCGGG
GAGATGGTGACGTGCTCGAAGGAGAAGGCGCCGGACCTGTTCGACGCGGTGCTGGGCGGG
CTGGGGCAGTTCGGCGTCATCACGCGGGCGCGCATCCCGCTCGCGCCGGCGCCGGCGAGG
GCGCGGTGGGTGCGGTTCGTGTACACGACGGCGGCGGCGATGACGGCCGACCAGGAGCGC
CTCATCGCCGTCGATCGCGCCGGCGGCGCCGGCGCGGTGGGCGGGCTGATGGACTACGTC
GAGGGCTCGGTCCACCTGAACCAGGGCCTGGTCGAGACCTGGCGCACGCAGCCGCAGCCG
CCTTCGCCGTCCTCCTCCTCCTCCTCATCCTTCTTCTCCGACGCCGACGAGGCCCGCGTC
GCCGCGCTCGCCAAGGAGGCCGGCGGCGTGCTGTATTTCCTCGAGGGCGCCATCTACTTC
GGCGGCGCCGCCGGGCCGTCCGCCGCCGACGTTGACAAGAGGATGGATGTGCTGCGTCGC
GAGCTGCGGCACGAGCGCGGGTTCGTGTTCGCGCAGGACGTGGCGTACGCCGGGTTCCTG
GACCGCGTCCACGACGGCGAGCTCAAGCTCCGCGCCGCGGGGCTCT--GGGACGTGCCGC
ACCCATGGCTGAACCTGTTCCTCCCCCGCTCCGGCGTCCTCGCCTTCGCCGACGGCGTCT
TCCACGGCATCCTCAGCCGCACCCCCGCCATGGGCCCCGTCCTCATCTACCCCATGAACC
GCAACAAGTGGGACAGTAACATGTCGGCAGTGATCACCGACGACGACGGTGACGAGGTGT
TCTACACGGTGGGGATCCTGCGGTCGGCGGCGGCGGCCGGCGACGTGGGGAGGCTGGAGG
AGCAGAACGACGAGATCTTGGGTTTCTGCGAGGTGGCCGGGATAGCCTACAAGCAGTACC
TGCCTTACTACGGCAGCCAGGCAGAGTGGCAGAAGCGGCACTTCGGTGCCAAGCTCTGGC
CAAGATTCGTGCAGCGGAAGAGCAAGTATGATCCAAAGGCCATCCTGTCCCGTGGCCAGG
GGATTTTCACGTCACCACTCGCATGA
>GN1A_Sangmi 4
ATGAAGCAAGAGCAGGTCAGGATGGCAGTGCTCCTCATGCTCAACTGCTTCGTCAAGGCC
ACGGCGCCGCCGCCATGGCCGCCGTCGGCTTCGTCCGCCTCCTTCCTCGACGACCTCGGC
GACCTCGGCATCGCGCCGCTCATCCGCGCCGACGAGGCGGGCACCGCGCGCGCCTCCGCC
GACTTTGGCAACCTCTCCGTCGCCGGCGTCGGGGCGCCTCGGCTCGCCGCCGCCGCCGCC
------GTGCTCTACCCGTCGCGCCCCGCCGACATCGCCGCGCTGCTGCGCGCGTCGTGC
GCACGCCCGGCGCCGTTCGCGGTGTCCGCGCGGGGGTGTGGCCACTCGGTGCACGGCCAG
GCCTCCGCGCCCGACGGCGTCGTCGTCGACATGGCGTCGCTCGGCCGCCTGCAGGGCGGC
GGCGCGCGGCGCCTCGCCGTGTCAGTGGAGGGGCGGTACGTCGACGCCGGCGGCGAGCAG
CTGTGGGTGGACGTGCTGCGCGCGTCCATGGCGCACGGGCTCACGCCGGTGTCGTGGACA
GACTACCTCCACCTCACCGTCGGCGGCACGCTGTCCAACGCCGGCATCAGCGGCCAGGCC
TTCCGCCATGGCCCCCAGATTTCCAACGTGCTAGAGCTCGACGTCATCACCGGTGTCGGG
GAGATGGTGACGTGCTCGAAGGAGAAGGCGCCGGACCTGTTCGACGCGGTGCTGGGCGGG
CTGGGGCAGTTCGGCGTCATCACGCGGGCGCGCATCCCGCTCGCGCCGGCGCCGGCGAGG
GCGCGGTGGGTGCGGTTCGTGTACACGACGGCGGCGGCGATGACGGCCGACCAGGAGCGC
CTCATCGCCGTCGATCGCGCCGGCGGCGCCGGCGCGGTGGGCGGGCTGATGGACTACGTC
GAGGGCTCGGTCCACCTGAACCAGGGCCTGGTCGAGACCTGGCGCACGCAGCCGCAGCCG
CCTTCGCCGTCCTCCTCCTCCTCCTCATCCTTCTTCTCCGACGCCGACGAGGCCCGCGTC
GCCGCGCTCGCCAAGGAGGCCGGCGGCGTGCTGTATTTCCTCGAGGGCGCCATCTACTTC
GGCGGCGCCGCCGGGCCGTCCGCCGCCGACGTTGACAAGAGGATGGATGTGCTGCGTCGC
GAGCTGCGGCACGAGCGCGGGTTCGTGTTCGCGCAGGACGTGGCGTACGCCGGGTTCCTG
GACCGCGTCCACGACGGCGAGCTCAAGCTCCGCGCCGCGGGGCTCT--GGGACGTGCCGC
ACCCATGGCTGAACCTGTTCCTCCCCCGCTCCGGCGTCCTCGCCTTCGCCGACGGCGTCT
TCCACGGCATCCTCAGCCGCACCCCCGCCATGGGCCCCGTCCTCATCTACCCCATGAACC
GCAACAAGTGGGACAGTAACATGTCGGCAGTGATCACCGACGACGACGGTGACGAGGTGT
TCTACACGGTGGGGATCCTGCGGTCGGCGGCGGCGGCCGGCGACGTGGGGAGGCTGGAGG
AGCAGAACGACGAGATCTTGGGTTTCTGCGAGGTGGCCGGGATAGCCTACAAGCAGTACC
TGCCTTACTACGGCAGCCAGGCAGAGTGGCAGAAGCGGCACTTCGGTGCCAATCTCTGGC
CAAGATTCGTGCAGCGGAAGAGCAAGTATGATCCAAAGGCCATCCTGTCCCGTGGCCAGG
GGATTTTCACGTCACCACTCGCATGA
>GN1A_Wuyunjing8
ATGAAGCAAGAGCAGGTCAGGATGGCAGTGCTCCTCATGCTCAACTGCTTCGTCAAGGCC
ACGGCGCCGCCGCCATGGCCGCCGTCGGCTTCGTCCGCCTCCTTCCTCGACGACCTCGGC
GACCTCGGCATCGCGCCGCTCATCCGCGCCGACGAGGCGGGCACCGCGCGCGCCTCCGCC
GACTTTGGCAACCTCTCCGTCGCCGGCGTCGGGGCGCCTCGGCTCGCCGCCGCCGCCGCC
------GTGCTCTACCCGTCGCGCCCCGCCGACATCGCCGCGCTGCTGCGCGCGTCGTGC
GCACGCCCGGCGCCGTTCGCGGTGTCCGCGCGGGGGTGTGGCCACTCGGTGCACGGCCAG
GCCTCCGCGCCCGACGGCGTCGTCGTCGACATGGCGTCGCTCGGCCGCCTGCAGGGCGGC
GGCGCGCGGCGCCTCGCCGTGTCAGTGGAGGGGCGGTACGTCGACGCCGGCGGCGAGCAG
CTGTGGGTGGACGTGCTGCGCGCGTCCATGGCGCACGGGCTCACGCCGGTGTCGTGGACA
GACTACCTCCACCTCACCGTCGGCGGCACGCTGTCCAACGCCGGCATCAGCGGCCAGGCC
TTCCGCCATGGCCCCCAGATTTCCAACGTGCTAGAGCTCGACGTCATCACCGGTGTCGGG
GAGATGGTGACGTGCTCGAAGGAGAAGGCGCCGGACCTGTTCGACGCGGTGCTGGGCGGG
CTGGGGCAGTTCGGCGTCATCACGCGGGCGCGCATCCCGCTCGCGCCGGCGCCGGCGAGG
GCGCGGTGGGTGCGGTTCGTGTACACGACGGCGGCGGCGATGACGGCCGACCAGGAGCGC
CTCATCGCCGTCGATCGCGCCGGCGGCGCCGGCGCGGTGGGCGGGCTGATGGACTACGTC
GAGGGCTCGGTCCACCTGAACCAGGGCCTGGTCGAGACCTGGCGCACGCAGCCGCAGCCG
CCTTCGCCGTCCTCCTCCTCCTCCTCATCCTTCTTCTCCGACGCCGACGAGGCCCGCGTC
GCCGCGCTCGCCAAGGAGGCCGGCGGCGTGCTGTATTTCCTCGAGGGCGCCATCTACTTC
GGCGGCGCCGCCGGGCCGTCCGCCGCCGACGTTGACAAGAGGATGGATGTGCTGCGTCGC
GAGCTGCGGCACGAGCGCGGGTTCGTGTTCGCGCAGGACGTGGCGTACGCCGGGTTCCTG
GACCGCGTCCACGACGGCGAGCTCAAGCTCCGCGCCGCGGGGCTCT--GGGACGTGCCGC
ACCCATGGCTGAACCTGTTCCTCCCCCGCTCCGGCGTCCTCGCCTTCGCCGACGGCGTCT
TCCACGGCATCCTCAGCCGCACCCCCGCCATGGGCCCCGTCCTCATCTACCCCATGAACC
GCAACAAGTGGGACAGTAACATGTCGGCAGTGATCACCGACGACGACGGTGACGAGGTGT
TCTACACGGTGGGGATCCTGCGGTCGGCGGCGGCGGCCGGCGACGTGGGGAGGCTGGAGG
AGCAGAACGACGAGATCTTGGGTTTCTGCGAGGTGGCCGGGATAGCCTACAAGCAGTACC
TGCCTTACTACGGCAGCCAGGCAGAGTGGCAGAAGCGGCACTTCGGTGCCAATCTCTGGC
CAAGATTCGTGCAGCGGAAGAGCAAGTATGATCCAAAGGCCATCCTGTCCCGTGGCCAGG
GGATTTTCACGTCACCACTCGCATGA
>GN1A_Wuyujing 14
ATGAAGCAAGAGCAGGTCAGGATGGCAGTGCTCCTCATGCTCAACTGCTTCGTCAAGGCC
ACGGCGCCGCCGCCATGGCCGCCGTCGGCTTCGTCCGCCTCCTTCCTCGACGACCTCGGC
GACCTCGGCATCGCGCCGCTCATCCGCGCCGACGAGGCGGGCACCGCGCGCGCCTCCGCC
GACTTTGGCAACCTCTCCGTCGCCGGCGTCGGGGCGCCTCGGCTCGCCGCCGCCGCCGCC
------GTGCTCTACCCGTCGCGCCCCGCCGACATCGCCGCGCTGCTGCGCGCGTCGTGC
GCACGCCCGGCGCCGTTCGCGGTGTCCGCGCGGGGGTGTGGCCACTCGGTGCACGGCCAG
GCCTCCGCGCCCGACGGCGTCGTCGTCGACATGGCGTCGCTCGGCCGCCTGCAGGGCGGC
GGCGCGCGGCGCCTCGCCGTGTCAGTGGAGGGGCGGTACGTCGACGCCGGCGGCGAGCAG
CTGTGGGTGGACGTGCTGCGCGCGTCCATGGCGCACGGGCTCACGCCGGTGTCGTGGACA
GACTACCTCCACCTCACCGTCGGCGGCACGCTGTCCAACGCCGGCATCAGCGGCCAGGCC
TTCCGCCATGGCCCCCAGATTTCCAACGTGCTAGAGCTCGACGTCATCACCGGTGTCGGG
GAGATGGTGACGTGCTCGAAGGAGAAGGCGCCGGACCTGTTCGACGCGGTGCTGGGCGGG
CTGGGGCAGTTCGGCGTCATCACGCGGGCGCGCATCCCGCTCGCGCCGGCGCCGGCGAGG
GCGCGGTGGGTGCGGTTCGTGTACACGACGGCGGCGGCGATGACGGCCGACCAGGAGCGC
CTCATCGCCGTCGATCGCGCCGGCGGCGCCGGCGCGGTGGGCGGGCTGATGGACTACGTC
GAGGGCTCGGTCCACCTGAACCAGGGCCTGGTCGAGACCTGGCGCACGCAGCCGCAGCCG
CCTTCGCCGTCCTCCTCCTCCTCCTCATCCTTCTTCTCCGACGCCGACGAGGCCCGCGTC
GCCGCGCTCGCCAAGGAGGCCGGCGGCGTGCTGTATTTCCTCGAGGGCGCCATCTACTTC
GGCGGCGCCGCCGGGCCGTCCGCCGCCGACGTTGACAAGAGGATGGATGTGCTGCGTCGC
GAGCTGCGGCACGAGCGCGGGTTCGTGTTCGCGCAGGACGTGGCGTACGCCGGGTTCCTG
GACCGCGTCCACGACGGCGAGCTCAAGCTCCGCGCCGCGGGGCTCT--GGGACGTGCCGC
ACCCATGGCTGAACCTGTTCCTCCCCCGCTCCGGCGTCCTCGCCTTCGCCGACGGCGTCT
TCCACGGCATCCTCAGCCGCACCCCCGCCATGGGCCCCGTCCTCATCTACCCCATGAACC
GCAACAAGTGGGACAGTAACATGTCGGCAGTGATCACCGACGACGACGGTGACGAGGTGT
TCTACACGGTGGGGATCCTGCGGTCGGCGGCGGCGGCCGGCGACGTGGGGAGGCTGGAGG
AGCAGAACGACGAGATCTTGGGTTTCTGCGAGGTGGCCGGGATAGCCTACAAGCAGTACC
TGCCTTACTACGGCAGCCAGGCAGAGTGGCAGAAGCGGCACTTCGGTGCCAATCTCTGGC
CAAGATTCGTGCAGCGGAAGAGCAAGTATGATCCAAAGGCCATCCTGTCCCGTGGCCAGG
GGATTTTCACGTCACCACTCGCATGA
>GN1A_BPI76(nonsensitive)
ATGAAGCAAGAGCAGGTCAGGATGGCAGTGCTCCTCATGCTCAACTGCTTCGTCAAGGCC
ACGGCGCCGCCGCCATGGCCGCCGTCGGCTTCGTCCGCCTCCTTCCTCGACGACCTCGGC
GACCTCGGCATCGCGCCGCTCATCCGCGCCGACGAGGCGGCCACCGCGCGCGCCTCCGCC
GACTTTGGCAACCTCTCCGTCGCCGGCGTCGGGGCGCCTCGGCTCGCCGCCGCCGCCGCC
GCCGCCGTGCTCTACCCGTCGCGCCCCGCCGACATCGCCGCGCTGCTGCGCGCGTCGTGC
GCACGCCCGGCGCCGTTCTCGGTGTCCGCGCGGGGGTGTGGCCACTCGGTGCGCGGCCAG
GCCTCCGCGCCCGACGGCGTCGTCGTCGACATGGCGTCGCTCGGCCGCCTGCAGGGCGGC
GGCGCGCGGCGCCTCGCCGTGTCAGTGGAGGGGCGGTACGTCGACGCCGGCGGCGAGCAG
CTGTGGGTGGACGTGCTGCGCGCGTCCATGGCGCACGGGCTCACGCCGGTGTCGTGGACA
GACTACCTCCACCTCACCGTCGGCGGCACGCTGTCCAACGCCGGCATCAGCGGCCAGGCC
TTCCGCCATGGCCCCCAGATTTCCAACGTGCTAGAGCTCGACGTCATCACCGGTGTCGGG
GAGATGGTGACGTGCTCGAAGGAGAAGGCGCCGGACCTGTTCGACGCGGTGCTGGGCGGG
CTGGGGCAGTTCGGCGTCATCACGCGGGCGCGCATCCCGCTCGCGCCGGCGCCGGCGAGG
GCGCGGTGGGTGCGGTTCGTGTACACGACGGCGGCGGCGATGACGGCCGACCAGGAGCGC
CTCATCGCCGTCGATCGCGCCGGCGGCGCCGGCGCGGTGGGCGGGCTGATGGACTACGTC
GAGGGCTCGGTCCACCTGAACCAGGGCCTGGTCGAGACCTGGCGCACGCAGCCGCAGCCG
CCTTCGCCGTCCTCCTCCTCCTCCTCATCCTTCTTCTCCGACGCCGACGAGGCCCGCGTC
GCCGCGCTCGCCAAGGAGGCCGGCGGCGTGCTGTATTTCCTCGAGGGCGCCATCTACTTC
GGCGGCGCCGCCGGGCCGTCCGCCGCCGACGTTGACAAGAGGATGGATGTGCTGCGTCGC
GAGCTGCGGCACGAGCGCGGGTTCGTGTTCGCGCAGGACGTGGCGTACGCCGGGTTCCTG
GACCGCGTCCACGACGGCGAGCTCAAGCTCCGCGCCGCGGGGCTCT--GGGACGTGCCGC
ACCCATGGCTGAACCTGTTCCTCCCCCGCTCCGGCGTCCTCGCCTTCGCCGACGGCGTCT
TCCACGGCATCCTCAGCCGCACCCCCGCCATGGGCCCCGTCCTCATCTACCCCATGAACC
GCAACAAGTGGGACAGTAACATGTCGGCAGTGATCACCGACGACGACGGTGACGAGGTGT
TCTACACGGTGGGGATCCTGCGGTCGGCGGCGGCGGCCGGCGACGTGGGGAGGCTGGAGG
AGCAGAACGACGAGATCTTGGGTTTCTGCGAGGTGGCCGGGATAGCCTACAAGCAGTACC
TGCCTTACTACGGCAGCCAGGCAGAGTGGCAGAAGCGGCACTTCGGTGCCAAGCTCTGGC
CAAGATTCGTGCAGCGGAAGAGCAAGTATGATCCAAAGGCCATCCTGTCCCGTGGCCAGG
GGATTTTCACGTCACCACTCGCATGA
>GN1A_Cisadane
ATGAAGCAAGAGCAGGTCAGGATGGCAGTGCTCCTCATGCTCAACTGCTTCGTCAAGGCC
ACGGCGCCGCCGCCATGGCCGCCGTCGGCTTCGTCCGCCTCCTTCCTCGACGACCTCGGC
GACCTCGGCATCGCGCCGCTCATCCGCGCCGACGAGGCGGCCACCGCGCGCGCCTCCGCC
GACTTTGGCAACCTCTCCGTCGCCGGCGTCGGGGCGCCTCGGCTCGCCGCCGCC------
------GTGCTCTACCCGTCGCGCCCCGCCGACATCGCCGCGCTGCTGCGCGCGTCGTGC
GCACGCCCGGCGCCGTTCGCGGTGTCCGCGCGGGGGTGTGGCCACTCGGTGCGCGGCCAG
GCCTCCGCGCCCGACGGCGTCGTCGTCGACATGGCGTCGCTCGGCCGCCTGCAGGGCGGC
GGCGCGCGGCGCCTCGCCGTGTCAGTGGAGGGGCGGTACGTCGACGCCGGCGGCGAGCAG
CTGTGGGTGGACGTGCTGCGCGCGTCCATGGCGCACGGGCTCACGCCGGTGTCGTGGACA
GACTACCTCCACCTCACCGTCGGCGGCACGCTGTCCAACGCCGGCATCAGCGGCCAGGCC
TTCCGCCATGGCCCCCAGATTTCCAACGTGCTAGAGCTCGACGTCATCACCGGTGTCGGG
GAGATGGTGACGTGCTCGAAGGAGAAGGCGCCGGACCTGTTCGACGCGGTGCTGGGCGGG
CTGGGGCAGTTCGGCGTCATAACGCGGGCGCGCATCCCGCTCGCGCCGGCGCCGGCGAGG
GCGCGGTGGGTGCGGTTCGTGTACACGACGGCGGCGGCGATGACGGCAGACCAGGAGCGC
CTCATCGCCGTCGATCGCGCCGGCGGCGCCGGCGCGGTGGGCGGGCTGATGGACTACGTC
GAGGGCTCGGTCCACCTGAACCAGGGCCTGGTCGAGACCTGGCGCACGCAGCCGCAGCCG
CCTTCGCCGTCCTCCTCCTCCTCCTCATCCTTCTTCTCCGACGCCGACGAGGCCCGCGTC
GCCGCGCTCGCCAAGGAGGCCGGCGGCGTGCTGTATTTCCTCGAGGGCGCCATCTACTTC
GGCGGCGCCGCCGGGCCGTCCGCCGCCGACGTTGACAAGAGGATGGATGTGCTGCGTCGC
GAGCTGCGGCACGAGCGCGGGTTCGTGTTCGCGCAGGACGTGGCGTACGCCGGGTTCCTG
GACCGCGTCCACGACGGCGAGCTCAAGCTCCGCGCCGCGGGGCTCT--GGGACGTGCCGC
ACCCATGGCTGAACCTGTTCCTCCCCCGCTCCGGCGTCCTCGCCTTCGCCGACGGCGTCT
TCCACGGCATCCTCAGCCGCACCCCCGCCATGGGCCCCGTCCTCATCTACCCCATGAACC
GCAACAAGTGGGACAGTAACATGTCGGCAGTGATCACCGACGACGACGGTGACGAGGTGT
TCTACACGGTGGGGATCCTGCGGTCGGCGGCGGCGGCCGGCGACGTGGGGAGGCTGGAGG
AGCAGAACGACGAGATCTTGGGTTTCTGCGAGGTGGCCGGGATAGCCTACAAGCAGTACC
TGCCTTACTACGGCAGCCAGGCAGAGTGGCAGAAGCGGCACTTCGGTGCCAAGCTCTGGC
CAAGATTCGTGCAGCGGAAGAGCAAGTATGATCCAAAGGCCATCCTGTCCCGTGGCCAGG
GGATTTTCACGTCACCACTCGCATGA
>GN1A_Lemont
ATGAAGCAAGAGCAGGTCAGGATGGCAGTGCTCCTCATGCTCAACTGCTTCGTCAAGGCC
ACGGCGCCGCCGCCATGGCCGCCGTCGGCTTCGTCCGCCTCCTTCCTCGACGACCTCGGC
GACCTCGGCATCGCGCCGCTCATCCGCGCCGACGAGGCGGCCACCGCGCGCGCCTCCGCC
GACTTTGGCAACCTCTCCGTCGCCGGCGTCGGGGCGCCTCGGCTCGCCGCCGCCGCCGCC
GCCGCCGTGCTCTACCCGTCGCGCCCCGCCGACATCGCCGCGCTGCTGCGCGCGTCGTGC
GCACGCCCGGCGCCGTTCTCGGTGTCCGCGCGGGGGTGTGGCCACTCGGTGCGCGGCCAG
GCCTCCGCGCCCGACGGCGTCGTCGTCGACATGGCGTCGCTCGGCCGCCTGCAGGGCGGC
GGCGCGCGGCGCCTCGCCGTGTCAGTGGAGGGGCGGTACGTCGACGCCGGCGGCGAGCAG
CTGTGGGTGGACGTGCTGCGCGCGTCCATGGCGCACGGGCTCACGCCGGTGTCGTGGACA
GACTACCTCCACCTCACCGTCGGCGGCACGCTGTCCAACGCCGGCATCAGCGGCCAGGCC
TTCCGCCATGGCCCCCAGATTTCCAACGTGCTAGAGCTCGACGTCATCACCGGTGTCGGG
GAGATGGTGACGTGCTCGAAGGAGAAGGCGCCGGACCTGTTCGACGCGGTGCTGGGCGGG
CTGGGGCAGTTCGGCGTCATCACGCGGGCGCGCATCCCGCTCGCGCCGGCGCCGGCGAGG
GCGCGGTGGGTGCGGTTCGTGTACACGACGGCGGCGGCGATGACGGCCGACCAGGAGCGC
CTCATCGCCGTCGATCGCGCCGGCGGCGCCGGCGCGGTGGGCGGGCTGATGGACTACGTC
GAGGGCTCGGTCCACCTGAACCAGGGCCTGGTCGAGACCTGGCGCACGCAGCCGCAGCCG
CCTTCGCCGTCCTCCTCCTCCTCCTCATCCTTCTTCTCCGACGCCGACGAGGCCCGCGTC
GCCGCGCTCGCCAAGGAGGCCGGCGGCGTGCTGTATTTCCTCGAGGGCGCCATCTACTTC
GGCGGCGCCGCCGGGCCGTCCGCCGCCGACGTTGACAAGAGGATGGATGTGCTGCGTCGC
GAGCTGCGGCACGAGCGCGGGTTCGTGTTCGCGCAGGACGTGGCGTACGCCGGGTTCCTG
GACCGCGTCCACGACGGCGAGCTCAAGCTCCGCGCCGCGGGGCTCT--GGGACGTGCCGC
ACCCATGGCTGAACCTGTTCCTCCCCCGCTCCGGCGTCCTCGCCTTCGCCGACGGCGTCT
TCCACGGCATCCTCAGCCGCACCCCCGCCATGGGCCCCGTCCTCATCTACCCCATGAACC
GCAACAAGTGGGACAGTAACATGTCGGCAGTGATCACCGACGACGACGGTGACGAGGTGT
TCTACACGGTGGGGATCCTGCGGTCGGCGGCGGCGGCCGGCGACGTGGGGAGGCTGGAGG
AGCAGAACGACGAGATCTTGGGTTTCTGCGAGGTGGCCGGGATAGCCTACAAGCAGTACC
TGCCTTACTACGGCAGCCAGGCAGAGTGGCAGAAGCGGCACTTCGGTGCCAAGCTCTGGC
CAAGATTCGTGCAGCGGAAGAGCAAGTATGATCCAAAGGCCATCCTGTCCCGTGGCCAGG
GGATTTTCACGTCACCACTCGCATGA
>GN1A_Basmati375
ATGAAGCAAGAGCAGGTCAGGATGGCAGTGCTCCTCATGCTCAACTGCTTCGTCAAGGCC
ACGGCGCCGCCGCCATGGCCGCCGTCGGCTTCGTCCGCCTCCTTCCTCGACGACCTCGGC
GACCTCGGCATCGCGCCGCTCATCCGCGCCGACGAGGCGGCCACCGCGCGCGCCTCCGCC
GACTTTGGCAACCTCTCCGTCGCCGGCGTCGGGGCGCCTCGGCTCGCCGCCGCCGCCGCC
GCCGCCGTGCTCTACCCGTCGCGCCCCGCCGACATCGCCGCGCTGCTGCGCGCGTCGTGC
GCACGCCCGGCGCCGTTCTCGGTGTCCGCGCGGGGGTGTGGCCACTCGGTGCGCGGCCAG
GCCTCCGCGCCCGACGGCGTCGTCGTCGACATGGCGTCGCTCGGCCGCCTGCAGGGCGGC
GGCGCGCGGCGCCTCGCCGTGTCAGTGGAGGGGCGGTACGTCGACGCCGGCGGCGAGCAG
CTGTGGGTGGACGTGCTGCGCGCGTCCATGGCGCACGGGCTCACGCCGGTGTCGTGGACA
GACTACCTCCACCTCACCGTCGGCGGCACGCTGTCCAACGCCGGCATCAGCGGCCAGGCC
TTCCGCCATGGCCCCCAGATTTCCAACGTGCTAGAGCTCGACGTCATCACCGGTGTCGGG
GAGATGGTGACGTGCTCGAAGGAGAAGGCGCCGGACCTGTTCGACGCGGTGCTGGGCGGG
CTGGGGCAGTTCGGCGTCATCACGCGGGCGCGCATCCCGCTCGCGCCGGCGCCGGCGAGG
GCGCGGTGGGTGCGGTTCGTGTACACGACGGCGGCGGCGATGACGGCCGACCAGGAGCGC
CTCATCGCCGTCGATCGCGCCGGCGGCGCCGGCGCGGTGGGCGGGCTGATGGACTACGTC
GAGGGCTCGGTCCACCTGAACCAGGGCCTGGTCGAGACCTGGCGCACGCAGCCGCAGCCG
CCTTCGCCGTCCTCCTCCTCCTCCTCATCCTTCTTCTCCGACGCCGACGAGGCCCGCGTC
GCCGCGCTCGCCAAGGAGGCCGGCGGCGTGCTGTATTTCCTCGAGGGCGCCATCTACTTC
GGCGGCGCCGCCGGGCCGTCCGCCGCCGACGTTGACAAGAGGATGGATGTGCTGCGTCGC
GAGCTGCGGCACGAGCGCGGGTTCGTGTTCGCGCAGGACGTGGCGTACGCCGGGTTCCTG
GACCGCGTCCACGACGGCGAGCTCAAGCTCCGCGCCGCGGGGCTCT--GGGACGTGCCGC
ACCCATGGCTGAACCTGTTCCTCCCCCGCTCCGGCGTCCTCGCCTTCGCCGACGGCGTCT
TCCACGGCATCCTCAGCCGCACCCCCGCCATGGGCCCCGTCCTCATCTACCCCATGAACC
GCAACAAGTGGGACAGTAACATGTCGGCAGTGATCACCGACGACGACGGTGACGAGGTGT
TCTACACGGTGGGGATCCTGCGGTCGGCGGCGGCGGCCGGCGACGTGGGGAGGCTGGAGG
AGCAGAACGACGAGATCTTGGGTTTCTGCGAGGTGGCCGGGATAGCCTACAAGCAGTACC
TGCCTTACTACGGCAGCCAGGCAGAGTGGCAGAAGCGGCACTTCGGTGCCAAGCTCTGGC
CAAGATTCGTGCAGCGGAAGAGCAAGTATGATCCAAAGGCCATCCTGTCCCGTGGCCAGG
GGATTTTCACGTCACCACTCGCATGA
>GN1A_Jhona 349
ATGAAGCAAGAGCAGGTCAGGATGGCAGTGCTCCTCATGCTCAACTGCTTCGTCAAGGCC
ACGGCGCCGCCGCCATGGCCGCCGTCGGCTTCGTCCGCCTCCTTCCTCGACGACCTCGGC
GACCTCGGCATCGCGCCGCTCATCCGCGCCGACGAGGCGGCCACCGCGCGCGCCTCCGCC
GACTTTGGCAACCTCTCCGTCGCCGGCGTCGGGGCGCCTCGGCTCGCCGCCGCCGCCGCC
GCCGCCGTGCTCTACCCGTCGCGCCCCGCCGACATCGCCGCGCTGCTGCGCGCGTCGTGC
GCACGCCCGGCGCCGTTCGCGGTGTCCGCGCGGGGGTGTGGCCACTCGGTGCGCGGCCAG
GCCTCCGCGCCCGACGGCGTCGTCGTCGACATGGCGTCGCTCGGCCGCCTGCAGGGCGGC
GGCGCGCGGCGCCTCGCCGTGTCAGTGGAGGGGCGGTACGTCGACGCCGGCGGCGAGCAG
CTGTGGGTGGACGTGCTGCGCGCGTCCATGGCGCACGGGCTCACGCCGGTGTCGTGGACA
GACTACCTCCACCTCACCGTCGGCGGCACGCTGTCCAACGCCGGCATCAGCGGCCAGGCC
TTCCGCCATGGCCCCCAGATTTCCAACGTGCTAGAGCTCGACGTCATCACCGGTGTCGGG
GAGATGGTGACGTGCTCGAAGGAGAAGGCGCCGGACCTGTTCGACGCGGTGCTGGGCGGG
CTGGGGCAGTTCGGCGTCATCACGCGGGCGCGCATCCCGCTCGCGCCGGCGCCGGCGAGG
GCGCGGTGGGTGCGGTTCGTGTACACGACGGCGGCGGCGATGACGGCCGACCAGGAGCGC
CTCATCGCCGTCGATCGCGCCGGCGGCGCCGGCGCGGTGGGCGGGCTGATGGACTACGTC
GAGGGCTCGGTCCACCTGAACCAGGGCCTGGTCGAGACCTGGCGCACGCAGCCGCAGCCG
CCTTCGCCGTCCTCCTCCTCCTCCTCATCCTTCTTCTCCGACGCCGACGAGGCCCGCGTC
GCCGCGCTCGCCAAGGAGGCCGGCGGCGTGCTGTATTTCCTCGAGGGCGCCATCTACTTC
GGCGGCGCCGCCGGGCCGTCCGCCGCCGACGTTGACAAGAGGATGGATGTGCTGCGTCGC
GAGCTGCGGCACGAGCGCGGGTTCGTGTTCGCGCAGGACGTGGCGTACGCCGGGTTCCTG
GACCGCGTCCACGACGGCGAGCTCAAGCTCCGCGCCGCGGGGCTCT--GGGACGTGCCGC
ACCCATGGCTGAACCTGTTCCTCCCCCGCTCCGGCGTCCTCGCCTTCGCCGACGGCGTCT
TCCACGGCATCCTCAGCCGCACCCCCGCCATGGGCCCCGTCCTCATCTACCCCATGAACC
GCAACAAGTGGGACAGTAACATGTCGGCAGTGATCACCGACGACGACGGTGACGAGGTGT
TCTACACGGTGGGGATCCTGCGGTCGGCGGCGGCGGCCGGCGACGTGGGGAGGCTGGAGG
AGCAGAACGACGAGATCTTGGGTTTCTGCGAGGTGGCCGGGATAGCCTACAAGCAGTACC
TGCCTTACTACGGCAGCCAGGCAGAGTGGCAGAAGCGGCACTTCGGTGCCAAGCTCTGGC
CAAGATTCGTGCAGCGGAAGAGCAAGTATGATCCAAAGGCCATCCTGTCCCGTGGCCAGG
GGATTTTCACGTCACCACTCGCATGA
>GN1A_NurienBulu
ATGAAGCAAGAGCAGGTCAGGATGGCAGTGCTCCTCATGCTCAACTGCTTCGTCAAGGCC
ACGGCGCCGCCGCCATGGCCGCCGTCGGCTTCGTCCGCCTCCTTCCTCGACGACCTCGGC
GACCTCGGCATCGCGCCGCTCATCCGCGCCGACGAGGCGGCCACCGCGCGCGCCTCCGCC
GACTTTGGCAACCTCTCCGTCGCCGGCGTCGGGGCGCCTCGGCTCGCCGCCGCCGCCGCC
GCCGCCGTGCTCTACCCGTCGCGCCCCGCCGACATCGCCGCGCTGCTGCGCGCGTCGTGC
GCACGCCCGGCGCCGTTCTCGGTGTCCGCGCGGGGGTGTGGCCACTCGGTGCGCGGCCAG
GCCTCCGCGCCCGACGGCGTCGTCGTCGACATGGCGTCGCTCGGCCGCCTGCAGGGCGGC
GGCGCGCGGCGCCTCGCCGTGTCAGTGGAGGGGCGGTACGTCGACGCCGGCGGCGAGCAG
CTGTGGGTGGACGTGCTGCGCGCGTCCATGGCGCACGGGCTCACGCCGGTGTCGTGGACA
GACTACCTCCACCTCACCGTCGGCGGCACGCTGTCCAACGCCGGCATCAGCGGCCAGGCC
TTCCGCCATGGCCCCCAGATTTCCAACGTGCTAGAGCTCGACGTCATCACCGGTGTCGGG
GAGATGGTGACGTGCTCGAAGGAGAAGGCGCCGGACCTGTTCGACGCGGTGCTGGGCGGG
CTGGGGCAGTTCGGCGTCATCACGCGGGCGCGCATCCCGCTCGCGCCGGCGCCGGCGAGG
GCGCGGTGGGTGCGGTTCGTGTACACGACGGCGGCGGCGATGACGGCCGACCAGGAGCGC
CTCATCGCCGTCGATCGCGCCGGCGGCGCCGGCGCGGTGGGCGGGCTGATGGACTACGTC
GAGGGCTCGGTCCACCTGAACCAGGGCCTGGTCGAGACCTGGCGCACGCAGCCGCAGCCG
CCTTCGCCGTCCTCCTCCTCCTCCTCATCCTTCTTCTCCGACGCCGACGAGGCCCGCGTC
GCCGCGCTCGCCAAGGAGGCCGGCGGCGTGCTGTATTTCCTCGAGGGCGCCATCTACTTC
GGCGGCGCCGCCGGGCCGTCCGCCGCCGACGTTGACAAGAGGATGGATGTGCTGCGTCGC
GAGCTGCGGCACGAGCGCGGGTTCGTGTTCGCGCAGGACGTGGCGTACGCCGGGTTCCTG
GACCGCGTCCACGACGGCGAGCTCAAGCTCCGCGCCGCGGGGCTCT--GGGACGTGCCGC
ACCCATGGCTGAACCTGTTCCTCCCCCGCTCCGGCGTCCTCGCCTTCGCCGACGGCGTCT
TCCACGGCATCCTCAGCCGCACCCCCGCCATGGGCCCCGTCCTCATCTACCCCATGAACC
GCAACAAGTGGGACAGTAACATGTCGGCAGTGATCACCGACGACGACGGTGACGAGGTGT
TCTACACGGTGGGGATCCTGCGGTCGGCGGCGGCGGCCGGCGACGTGGGGAGGCTGGAGG
AGCAGAACGACGAGATCTTGGGTTTCTGCGAGGTGGCCGGGATAGCCTACAAGCAGTACC
TGCCTTACTACGGCAGCCAGGCAGAGTGGCAGAAGCGGCACTTCGGTGCCAAGCTCTGGC
CAAGATTCGTGCAGCGGAAGAGCAAGTATGATCCAAAGGCCATCCTGTCCCGTGGCCAGG
GGATTTTCACGTCACCACTCGCATGA
>GN1A_Aus Jhari
ATGAAGCAAGAGCAGGTCAGGATGGCAGTGCTCCTCATGCTCAACTGCTTCGTCAAGGCC
ACGGCGCCGCCGCCATGGCCGCCGTCGGCTTCGTCCGCCTCCTTCCTCGACGACCTCGGC
GACCTCGGCATCGCGCCGCTCATCCGCGCCGACGAGGCGGCCACCGCGCGCGCCTCCGCC
GACTTTGGCAACCTCTCCGTCGCCGGCGTCGGGGCGCCTCGGCTCGCCGCCGCC------
------GTGCTCTACCCGTCGCGCCCCGCCGACATCGCCGCGCTGCTGCGCGCGTCGTGC
GCACGCCCGGCGCCGTTCGCGGTGTCCGCGCGGGGGTGTGGCCACTCGGTGCGCGGCCAG
GCCTCCGCGCCCGACGGCGTCGTCGTCGACATGGCGTCGCTCGGCCGCCTGCAGGGCGGC
GGCGCGCGGCGCCTCGCCGTGTCAGTGGAGGGGCGGTACGTCGACGCCGGCGGCGAGCAG
CTGTGGGTGGACGTGCTGCGCGCGTCCATGGCGCACGGGCTCACGCCGGTGTCGTGGACA
GACTACCTCCACCTCACCGTCGGCGGCACGCTGTCCAACGCCGGCATCAGCGGCCAGGCC
TTCCGCCATGGCCCCCAGATTTCCAACGTGCTAGAGCTCGACGTCATCACCGGTGTCGGG
GAGATGGTGACGTGCTCGAAGGAGAAGGCGCCGGACCTGTTCGACGCGGTGCTGGGCGGG
CTGGGGCAGTTCGGCGTCATCACGCGGGCGCGCATCCCGCTCGCGCCGGCGCCGGCGAGG
GCGCGGTGGGTGCGGTTCGTGTACACGACGGCGGCGGCGATGACGGCCGACCAGGAGCGC
CTCATCGCCGTCGATCGCGCCGGCGGCGCCGGCGCGGTGGGCGGGCTGATGGACTACGTC
GAGGGCTCGGTCCACCTGAACCAGGGCCTGGTCGAGACCTGGCGCACGCAGCCGCAGCCG
CCTTCGCCGTCCTCCTCCTCCTCCTCATCCTTCTTCTCCGACGCCGACGAGGCCCGCGTC
GCCGCGCTCGCCAAGGAGGCCGGCGGCGTGCTGTATTTCCTCGAGGGCGCCATCTACTTC
GGCGGCGCCGCCGGGCCGTCCGCCGCCGACGTTGACAAGAGGATGGATGTGCTGCGTCGC
GAGCTGCGGCACGAGCGCGGGTTCGTGTTCGCGCAGGACGTGGCGTACGCCGGGTTCCTG
GACCGCGTCCACGACGGCGAGCTCAAGCTCCGCGCCGCGGGGCTCT--GGGACGTGCCGC
ACCCATGGCTGAACCTGTTCCTCCCCCGCTCCGGCGTCCTCGCCTTCGCCGACGGCGTCT
TCCACGGCATCCTCAGCCGCACCCCCGCCATGGGCCCCGTCCTCATCTACCCCATGAACC
GCAACAAGTGGGACAGTAACATGTCGGCAGTGATCACCGACGACGACGGTGACGAGGTGT
TCTACACGGTGGGGATCCTGCGGTCGGCGGCGGCGGCCGGCGACGTGGGGAGGCTGGAGG
AGCAGAACGACGAGATCTTGGGTTTCTGCGAGGTGGCCGGGATAGCCTACAAGCAGTACC
TGCCTTACTACGGCAGCCAGGCAGAGTGGCAGAAGCGGCACTTCGGTGCCAAGCTCTGGC
CAAGATTCGTGCAGCGGAAGAGCAAGTATGATCCAAAGGCCATCCTGTCCCGTGGCCAGG
GGATTTTCACGTCACCACTCGCATGA
>GN1A_SadaBoro
ATGAAGCAAGAGCAGGTCAGGATGGCAGTGCTCCTCATGCTCAACTGCTTCGTCAAGGCC
ACGGCGCCGCCGCCATGGCCGCCGTCGGCTTCGTCCGCCTCCTTCCTCGACGACCTCGGC
GACCTCGGCATCGCGCCGCTCATCCGCGCCGACGAGGCGGCCACCGCGCGCGCCTCCGCC
GACTTTGGCAACCTCTCCGTCGCCGGCGTCGGGGCGCCTCGGCTCGCCGCCGCC------
------GTGCTCTACCCGTCGCGCCCCGCCGACATCGCCGCGCTGCTGCGCGCGTCGTGC
GCACGCCCGGCGCCGTTCGCGGTGTCCGCGCGGGGGTGTGGCCACTCGGTGCGCGGCCAG
GCCTCCGCGCCCGACGGCGTCGTCGTCGACATGGCGTCGCTCGGCCGCCTGCAGGGCGGC
GGCGCGCGGCGCCTCGCCGTGTCAGTGGAGGGGCGGTACGTCGACGCCGGCGGCGAGCAG
CTGTGGGTGGACGTGCTGCGCGCGTCCATGGCGCACGGGCTCACGCCGGTGTCGTGGACA
GACTACCTCCACCTCACCGTCGGCGGCACGCTGTCCAACGCCGGCATCAGCGGCCAGGCC
TTCCGCCATGGCCCCCAGATTTCCAACGTGCTAGAGCTCGACGTCATCACCGGTGTCGGG
GAGATGGTGACGTGCTCGAAGGAGAAGGCGCCGGACCTGTTCGACGCGGTGCTGGGCGGG
CTGGGGCAGTTCGGCGTCATCACGCGGGCGCGCATCCCGCTCGCGCCGGCGCCGGCGAGG
GCGCGGTGGGTGCGGTTCGTGTACACGACGGCGGCGGCGATGACGGCCGACCAGGAGCGC
CTCATCGCCGTCGATCGCGCCGGCGGCGCCGGCGCGGTGGGCGGGCTGATGGACTACGTC
GAGGGCTCGGTCCACCTGAACCAGGGCCTGGTCGAGACCTGGCGCACGCAGCCGCAGCCG
CCTTCGCCGTCCTCCTCCTCCTCCTCATCCTTCTTCTCCGACGCCGACGAGGCCCGCGTC
GCCGCGCTCGCCAAGGAGGCCGGCGGCGTGCTGTATTTCCTCGAGGGCGCCATCTACTTC
GGCGGCGCCGCCGGGCCGTCCGCCGCCGACGTTGACAAGAGGATGGATGTGCTGCGTCGC
GAGCTGCGGCACGAGCGCGGGTTCGTGTTCGCGCAGGACGTGGCGTACGCCGGGTTCCTG
GACCGCGTCCACGACGGCGAGCTCAAGCTCCGCGCCGCGGGGCTCT--GGGACGTGCCGC
ACCCATGGCTGAACCTGTTCCTCCCCCGCTCCGGCGTCCTCGCCTTCGCCGACGGCGTCT
TCCACGGCATCCTCAGCCGCACCCCCGCCATGGGCCCCGTCCTCATCTACCCCATGAACC
GCAACAAGTGGGACAGTAACATGTCGGCAGTGATCACCGACGACGACGGTGACGAGGTGT
TCTACACGGTGGGGATCCTGCGGTCAGCGGCGGCGGCCGGCGACGTGGGGAGGCTGGAGG
AGCAGAACGACGAGATCTTGGGTTTCTGCGAGGTGGCCGGGATAGCCTACAAGCAGTACC
TGCCTTACTACGGCAGCCAGGCAGAGTGGCAGAAGCGGCACTTCGGTGCCAAGCTCTGGC
CAAGATTCGTGCAGCGGAAGAGCAAGTATGATCCAAAGGCCATCCTGTCCCGTGGCCAGG
GGATTTTCACGTCACCACTCGCATGA
>GN1A_DeshiBoro
ATGAAGCAAGAGCAGGTCAGGATGGCAGTGCTCCTCATGCTCAACTGCTTCGTCAAGGCC
ACGGCGCCGCCGCCATGGCCGCCGTCGGCTTCGTCCGCCTCCTTCCTCGACGACCTCGGC
GACCTCGGCATCGCGCCGCTCATCCGCGCCGACGAGGCGGCCACCGCGCGCGCCTCCGCC
GACTTTGGCAACCTCTCCGTCGCCGGCGTCGGGGCGCCTCGGCTCGCCGCCGCCGCCGCC
GCCGCCGTGCTCTACCCGTCGCGCCCCGCCGACATCGCCGCGCTGCTGCGCGCGTCGTGC
GCACGCCCGGCGCCGTTCGCGGTGTCCGCGCGGGGGTGTGGCCACTCGGTGCGCGGCCAG
GCCTCCGCGCCCGACGGCGTCGTCGTCGACATGGCGTCGCTCGGCCGCCTGCAGGGCGGC
GGCGCGCGGCGCCTCGCCGTGTCAGTGGAGGGGCGGTACGTCGACGCCGGCGGCGAGCAG
CTGTGGGTGGACGTGCTGCGCGCGTCCATGGCGCACGGGCTCACGCCGGTGTCGTGGACA
GACTACCTCCACCTCACCGTCGGCGGTACGCTGTCCAACGCCGGCATCAGCGGCCAGGCC
TTCCGCCATGGCCCCCAGATTTCCAACGTGCTAGAGCTCGACGTCATCACCGGTGTCGGG
GAGATGGTGACGTGCTCGAAGGAGAAGGCGCCGGACCTGTTCGACGCGGTGCTGGGCGGG
CTGGGGCAGTTCGGCGTCATCACGCGGGCGCGCATCCCGCTCGCGCCGGCGCCGGCGAGG
GCGCGGTGGGTGCGGTTCGTGTACACGACGGCGGCGGCGATGACGGCCGACCAGGAGCGC
CTCATCGCCGTCGATCGCGCCGGCGGCGCCGGCGCGGTGGGCGGGCTGATGGACTACGTC
GAGGGCTCGGTCCACCTGAACCAGGGCCTGGTCGAGACCTGGCGCACGCAGCCGCAGCCG
CCTTCGCCGTCCTCCTCCTCCTCCTCATCCTTCTTCTCCGACGCCGACGAGGCCCGCGTC
GCCGCGCTCGCCAAGGAGGCCGGCGGCGTGCTGTATTTCCTCGAGGGCGCCATCTACTTC
GGCGGCGCCGCCGGGCCGTCCGCCGCCGACGTTGACAAGAGGATGGATGTGCTGCGTCGC
GAGCTGCGGCACGAGCGCGGGTTCGTGTTCGCGCAGGACGTGGCGTACGCCGGGTTCCTG
GACCGCGTCCACGACGGCGAGCTCAAGCTCCGCGCCGCGGGGCTCT--GGGACGTGCCGC
ACCCATGGCTGAACCTGTTCCTCCCCCGCTCCGGCGTCCTCGCCTTCGCCGACGGCGTCT
TCCACGGCATCCTCAGCCGCACCCC-GCCATGGGCCCCGTCCTCATCTACCCCATGAACC
GCAACAAGTGGGACAGTAACATGTCGGCAGTGATCACCGACGACGACGGTGACGAGGTGT
TCTACACGGTGGGGATCCTGCGGTCAGCGGCGGCGGCCGGCGACGTGGGGAGGCTGGAGG
AGCAGAACGACGAGATCTTGGGTTTCTGCGAGGTGGCCGGGATAGCCTACAAGCAGTACC
TGCCTTACTACGGCAGCCAGGCAGAGTGGCAGAAGCGGCACTTCGGTGCCAAGCTCTGGC
CAAGATTCGTGCAGCGGAAGAGCAAGTATGATCCAAAGGCCATCCTGTCCCGTGGCCAGG
GGATTTTCACGTCACCACTCGCATGA
>GN1A_Ciliwung
ATGAAGCAAGAGCAGGTCAGGATGGCAGTGCTCCTCATGCTCAACTGCTTCGTCAAGGCC
ACGGCGCCGCCGCCATGGCCGCCGTCGGCTTCGTCCGCCTCCTTCCTCGACGACCTCGGC
GACCTCGGCATCGCGCCGCTCATCCGCGCCGACGAGGCGGCCACCGCGCGCGCCTCCGCC
GACTTTGGCAACCTCTCCGTCGCCGGCGTCGGGGCGCCTCGGCTCGCCGCCGCC------
------GTGCTCTACCCGTCGCGCCCCGCCGACATCGCCGCGCTGCTGCGCGCGTCGTGC
GCACGCCCGGCGCCGTTCGCGGTGTCCGCGCGGGGGTGTGGCCACTCGGTGCGCGGCCAG
GCCTCCGCGCCCGACGGCGTCGTCGTCGACATGGCGTCGCTCGGCCGCCTGCAGGGCGGC
GGCGCGCGGCGCCTCGCCGTGTCAGTGGAGGGGCGGTACGTCGACGCCGGCGGCGAGCAG
CTGTGGGTGGACGTGCTGCGCGCGTCCATGGCGCACGGGCTCACGCCGGTGTCGTGGACA
GACTACCTCCACCTCACCGTCGGCGGCACGCTGTCCAACGCCGGCATCAGCGGCCAGGCC
TTCCGCCATGGCCCCCAGATTTCCAACGTGCTAGAGCTCGACGTCATCACCGGTGTCGGG
GAGATGGTGACGTGCTCGAAGGAGAAGGCGCCGGACCTGTTCGACGCGGTGCTGGGCGGG
CTGGGGCAGTTCGGCGTCATCACGCGGGCGCGCATCCCGCTCGCGCCGGCGCCGGCGAGG
GCGCGGTGGGTGCGGTTCGTGTACACGACGGCGGCGGCGATGACGGCCGACCAGGAGCGC
CTCATCGCCGTCGATCGCGCCGGCGGCGCCGGCGCGGTGGGCGGGCTGATGGACTACGTC
GAGGGCTCGGTCCACCTGAACCAGGGCCTGGTCGAGACCTGGCGCACGCAGCCGCAGCCG
CCTTCGCCGTCCTCCTCCTCCTCCTCATCCTTCTTCTCCGACGCCGACGAGGCCCGCGTC
GCCGCGCTCGCCAAGGAGGCCGGCGGCGTGCTGTATTTCCTCGAGGGCGCCATCTACTTC
GGCGGCGCCGCCGGGCCGTCCGCCGCCGACGTTGACAAGAGGATGGATGTGCTGCGTCGC
GAGCTGCGGCACGAGCGCGGGTTCGTGTTCGCGCAGGACGTGGCGTACGCCGGGTTCCTG
GACCGCGTCCACGACGGCGAGCTCAAGCTCCGCGCCGCGGGGCTCT--GGGACGTGCCGC
ACCCATGGCTGAACCTGTTCCTCCCCCGCTCCGGCGTCCTCGCCTTCGCCGACGGCGTCT
TCCACGGCATCCTCAGCCGCACCCCCGCCATGGGCCCCGTCCTCATCTACCCCATGAACC
GCAACAAGTGGGACAGTAACATGTCGGCAGTGATCACCGACGACGACGGTGACGAGGTGT
TCTACACGGTGGGGATCCTGCGGTCGGCGGCGGCGGCCGGCGACGTGGGGAGGCTGGAGG
AGCAGAACGACGAGATCTTGGGTTTCTGCGAGGTGGCCGGGATAGCCTACAAGCAGTACC
TGCCTTACTACGGCAGCCAGGCAGAGTGGCAGAAGCGGCACTTCGGTGCCAAGCTCTGGC
CAAGATTCGTGCAGCGGAAGAGCAAGTATGATCCAAAGGCCATCCTGTCCCGTGGCCAGG
GGATTTTCACGTCACCACTCGCATGA
>GN1A_Ciherang
ATGAAGCAAGAGCAGGTCAGGATGGCAGTGCTCCTCATGCTCAACTGCTTCGTCAAGGCC
ACGGCGCCGCCGCCATGGCCGCCGTCGGCTTCGTCCGCCTCCTTCCTCGACGACCTCGGC
GACCTCGGCATCGCGCCGCTCATCCGCGCCGACGAGGCGGCCACCGCGCGCGCCTCCGCC
GACTTTGGCAACCTCTCCGTCGCCGGCGTCGGGGCGCCTCGGCTCGCCGCCGCC------
------GTGCTCTACCCGTCGCGCCCCGCCGACATCGCCGCGCTGCTGCGCGCGTCGTGC
GCACGCCCGGCGCCGTTCGCGGTGTCCGCGCGGGGGTGTGGCCACTCGGTGCGCGGCCAG
GCCTCCGCGCCCGACGGCGTCGTCGTCGACATGGCGTCGCTCGGCCGCCTGCAGGGCGGC
GGCGCGCGGCGCCTCGCCGTGTCAGTGGAGGGGCGGTACGTCGACGCCGGCGGCGAGCAG
CTGTGGGTGGACGTGCTGCGCGCGTCCATGGCGCACGGGCTCACGCCGGTGTCGTGGACA
GACTACCTCCACCTCACCGTCGGCGGCACGCTGTCCAACGCCGGCATCAGCGGCCAGGCC
TTCCGCCATGGCCCCCAGATTTCCAACGTGCTAGAGCTCGACGTCATCACCGGTGTCGGG
GAGATGGTGACGTGCTCGAAGGAGAAGGCGCCGGACCTGTTCGACGCGGTGCTGGGCGGG
CTGGGGCAGTTCGGCGTCATAACGCGGGCGCGCATCCCGCTCGCGCCGGCGCCGGCGAGG
GCGCGGTGGGTGCGGTTCGTGTACACGACGGCGGCGGCGATGACGGCAGACCAGGAGCGC
CTCATCGCCGTCGATCGCGCCGGCGGCGCCGGCGCGGTGGGCGGGCTGATGGACTACGTC
GAGGGCTCGGTCCACCTGAACCAGGGCCTGGTCGAGACCTGGCGCACGCAGCCGCAGCCG
CCTTCGCCGTCCTCCTCCTCCTCCTCATCCTTCTTCTCCGACGCCGACGAGGCCCGCGTC
GCCGCGCTCGCCAAGGAGGCCGGCGGCGTGCTGTATTTCCTCGAGGGCGCCATCTACTTC
GGCGGCGCCGCCGGGCCGTCCGCCGCCGACGTTGACAAGAGGATGGATGTGCTGCGTCGC
GAGCTGCGGCACGAGCGCGGGTTCGTGTTCGCGCAGGACGTGGCGTACGCCGGGTTCCTG
GACCGCGTCCACGACGGCGAGCTCAAGCTCCGCGCCGCGGGGCTCT--GGGACGTGCCGC
ACCCATGGCTGAACCTGTTCCTCCCCCGCTCCGGCGTCCTCGCCTTCGCCGACGGCGTCT
TCCACGGCATCCTCAGCCGCACCCCCGCCATGGGCCCCGTCCTCATCTACCCCATGAACC
GCAACAAGTGGGACAGTAACATGTCGGCAGTGATCACCGACGACGACGGTGACGAGGTGT
TCTACACGGTGGGGATCCTGCGGTCGGCGGCGGCGGCCGGCGACGTGGGGAGGCTGGAGG
AGCAGAACGACGAGATCTTGGGTTTCTGCGAGGTGGCCGGGATAGCCTACAAGCAGTACC
TGCCTTACTACGGCAGCCAGGCAGAGTGGCAGAAGCGGCACTTCGGTGCCAAGCTCTGGC
CAAGATTCGTGCAGCGGAAGAGCAAGTATGATCCAAAGGCCATCCTGTCCCGTGGCCAGG
GGATTTTCACGTCACCACTCGCATGA
>GN1A_OM1490
ATGAAGCAAGAGCAGGTCAGGATGGCAGTGCTCCTCATGCTCAACTGCTTCGTCAAGGCC
ACGGCGCCGCCGCCATGGCCGCCGTCGGCTTCGTCCGCCTCCTTCCTCGACGACCTCGGC
GACCTCGGCATCGCGCCGCTCATCCGCGCCGACGAGGCGGCCACCGCGCGCGCCTCCGCC
GACTTTGGCAACCTCTCCGTCGCCGGCGTCGGGGCGCCTCGGCTCGCCGCCGCC------
------GTGCTCTACCCGTCGCGCCCCGCCGACATCGCCGCGCTGCTGCGCGCGTCGTGC
GCACGCCCGGCGCCGTTCGCGGTGTCCGCGCGGGGGTGTGGCCACTCGGTGCGCGGCCAG
GCCTCCGCGCCCGACGGCGTCGTCGTCGACATGGCGTCGCTCGGCCGCCTGCAGGGCGGC
GGCGCGCGGCGCCTCGCCGTGTCAGTGGAGGGGCGGTACGTCGACGCCGGCGGCGAGCAG
CTGTGGGTGGACGTGCTGCGCGCGTCCATGGCGCACGGGCTCACGCCGGTGTCGTGGACA
GACTACCTCCACCTCACCGTCGGCGGCACGCTGTCCAACGCCGGCATCAGCGGCCAGGCC
TTCCGCCATGGCCCCCAGATTTCCAACGTGCTAGAGCTCGACGTCATCACCGGTGTCGGG
GAGATGGTGACGTGCTCGAAGGAGAAGGCGCCGGACCTGTTCGACGCGGTGCTGGGCGGG
CTGGGGCAGTTCGGCGTCATAACGCGGGCGCGCATCCCGCTCGCGCCGGCGCCGGCGAGG
GCGCGGTGGGTGCGGTTCGTGTACACGACGGCGGCGGCGATGACGGCAGACCAGGAGCGC
CTCATCGCCGTCGATCGCGCCGGCGGCGCCGGCGCGGTGGGCGGGCTGATGGACTACGTC
GAGGGCTCGGTCCACCTGAACCAGGGCCTGGTCGAGACCTGGCGCACGCAGCCGCAGCCG
CCTTCGCCGTCCTCCTCCTCCTCCTCATCCTTCTTCTCCGACGCCGACGAGGCCCGCGTC
GCCGCGCTCGCCAAGGAGGCCGGCGGCGTGCTGTATTTCCTCGAGGGCGCCATCTACTTC
GGCGGCGCCGCCGGGCCGTCCGCCGCCGACGTTGACAAGAGGATGGATGTGCTGCGTCGC
GAGCTGCGGCACGAGCGCGGGTTCGTGTTCGCGCAGGACGTGGCGTACGCCGGGTTCCTG
GACCGCGTCCACGACGGCGAGCTCAAGCTCCGCGCCGCGGGGCTCT--GGGACGTGCCGC
ACCCATGGCTGAACCTGTTCCTCCCCCGCTCCGGCGTCCTCGCCTTCGCCGACGGCGTCT
TCCACGGCATCCTCAGCCGCACCCCCGCCATGGGCCCCGTCCTCATCTACCCCATGAACC
GCAACAAGTGGGACAGTAACATGTCGGCAGTGATCACCGACGACGACGGTGACGAGGTGT
TCTACACGGTGGGGATCCTGCGGTCGGCGGCGGCGGCCGGCGACGTGGGGAGGCTGGAGG
AGCAGAACGACGAGATCTTGGGTTTCTGCGAGGTGGCCGGGATAGCCTACAAGCAGTACC
TGCCTTACTACGGCAGCCAGGCAGAGTGGCAGAAGCGGCACTTCGGTGCCAAGCTCTGGC
CAAGATTCGTGCAGCGGAAGAGCAAGTATGATCCAAAGGCCATCCTGTCCCGTGGCCAGG
GGATTTTCACGTCACCACTCGCATGA
>GN1A_OM4900
ATGAAGCAAGAGCAGGTCAGGATGGCAGTGCTCCTCATGCTCAACTGCTTCGTCAAGGCC
ACGGCGCCGCCGCCATGGCCGCCGTCGGCTTCGTCCGCCTCCTTCCTCGACGACCTCGGC
GACCTCGGCATCGCGCCGCTCATCCGCGCCGACGAGGCGGCCACCGCGCGCGCCTCCGCC
GACTTTGGCAACCTCTCCGTCGCCGGCGTCGGGGCGCCTCGGCTCGCCGCCGCC------
------GTGCTCTACCCGTCGCGCCCCGCCGACATCGCCGCGCTGCTGCGCGCGTCGTGC
GCACGCCCGGCGCCGTTCGCGGTGTCCGCGCGGGGGTGTGGCCACTCGGTGCGCGGCCAG
GCCTCCGCGCCCGACGGCGTCGTCGTCGACATGGCGTCGCTCGGCCGCCTGCAGGGCGGC
GGCGCGCGGCGCCTCGCCGTGTCAGTGGAGGGGCGGTACGTCGACGCCGGCGGCGAGCAG
CTGTGGGTGGACGTGCTGCGCGCGTCCATGGCGCACGGGCTCACGCCGGTGTCGTGGACA
GACTACCTCCACCTCACCGTCGGCGGCACGCTGTCCAACGCCGGCATCAGCGGCCAGGCC
TTCCGCCATGGCCCCCAGATTTCCAACGTGCTAGAGCTCGACGTCATCACCGGTGTCGGG
GAGATGGTGACGTGCTCGAAGGAGAAGGCGCCGGACCTGTTCGACGCGGTGCTGGGCGGG
CTGGGGCAGTTCGGCGTCATCACGCGGGCGCGCATCCCGCTCGCGCCGGCGCCGGCGAGG
GCGCGGTGGGTGCGGTTCGTGTACACGACGGCGGCGGCGATGACGGCCGACCAGGAGCGC
CTCATCGCCGTCGATCGCGCCGGCGGCGCCGGCGCGGTGGGCGGGCTGATGGACTACGTC
GAGGGCTCGGTCCACCTGAACCAGGGCCTGGTCGAGACCTGGCGCACGCAGCCGCAGCCG
CCTTCGCCGTCCTCCTCCTCCTCCTCATCCTTCTTCTCCGACGCCGACGAGGCCCGCGTC
GCCGCGCTCGCCAAGGAGGCCGGCGGCGTGCTGTATTTCCTCGAGGGCGCCATCTACTTC
GGCGGCGCCGCCGGGCCGTCCGCCGCCGACGTTGACAAGAGGATGGATGTGCTGCGTCGC
GAGCTGCGGCACGAGCGCGGGTTCGTGTTCGCGCAGGACGTGGCGTACGCCGGGTTCCTG
GACCGCGTCCACGACGGCGAGCTCAAGCTCCGCGCCGCGGGGCTCT--GGGACGTGCCGC
ACCCATGGCTGAACCTGTTCCTCCCCCGCTCCGGCGTCCTCGCCTTCGCCGACGGCGTCT
TCCACGGCATCCTCAGCCGCACCCCCGCCATGGGCCCCGTCCTCATCTACCCCATGAACC
GCAACAAGTGGGACAGTAACATGTCGGCAGTGATCACCGACGACGACGGTGACGAGGTGT
TCTACACGGTGGGGATCCTGCGGTCGGCGGCGGCGGCCGGCGACGTGGGGAGGCTGGAGG
AGCAGAACGACGAGATCTTGGGTTTCTGCGAGGTGGCCGGGATAGCCTACAAGCAGTACC
TGCCTTACTACGGCAGCCAGGCAGAGTGGCAGAAGCGGCACTTCGGTGCCAAGCTCTGGC
CAAGATTCGTGCAGCGGAAGAGCAAGTATGATCCAAAGGCCATCCTGTCCCGTGGCCAGG
GGATTTTCACGTCACCACTCGCATGA
>GN1A_Cibogo
ATGAAGCAAGAGCAGGTCAGGATGGCAGTGCTCCTCATGCTCAACTGCTTCGTCAAGGCC
ACGGCGCCGCCGCCATGGCCGCCGTCGGCTTCGTCCGCCTCCTTCCTCGACGACCTCGGC
GACCTCGGCATCGCGCCGCTCATCCGCGCCGACGAGGCGGCCACCGCGCGCGCCTCCGCC
GACTTTGGCAACCTCTCCGTCGCCGGCGTCGGGGCGCCTCGGCTCGCCGCCGCC------
------GTGCTCTACCCGTCGCGCCCCGCCGACATCGCCGCGCTGCTGCGCGCGTCGTGC
GCACGCCCGGCGCCGTTCGCGGTGTCCGCGCGGGGGTGTGGCCACTCGGTGCGCGGCCAG
GCCTCCGCGCCCGACGGCGTCGTCGTCGACATGGCGTCGCTCGGCCGCCTGCAGGGCGGC
GGCGCGCGGCGCCTCGCCGTGTCAGTGGAGGGGCGGTACGTCGACGCCGGCGGCGAGCAG
CTGTGGGTGGACGTGCTGCGCGCGTCCATGGCGCACGGGCTCACGCCGGTGTCGTGGACA
GACTACCTCCACCTCACCGTCGGCGGCACGCTGTCCAACGCCGGCATCAGCGGCCAGGCC
TTCCGCCATGGCCCCCAGATTTCCAACGTGCTAGAGCTCGACGTCATCACCGGTGTCGGG
GAGATGGTGACGTGCTCGAAGGAGAAGGCGCCGGACCTGTTCGACGCGGTGCTGGGCGGG
CTGGGGCAGTTCGGCGTCATAACGCGGGCGCGCATCCCGCTCGCGCCGGCGCCGGCGAGG
GCGCGGTGGGTGCGGTTCGTGTACACGACGGCGGCGGCGATGACGGCAGACCAGGAGCGC
CTCATCGCCGTCGATCGCGCCGGCGGCGCCGGCGCGGTGGGCGGGCTGATGGACTACGTC
GAGGGCTCGGTCCACCTGAACCAGGGCCTGGTCGAGACCTGGCGCACGCAGCCGCAGCCG
CCTTCGCCGTCCTCCTCCTCCTCCTCATCCTTCTTCTCCGACGCCGACGAGGCCCGCGTC
GCCGCGCTCGCCAAGGAGGCCGGCGGCGTGCTGTATTTCCTCGAGGGCGCCATCTACTTC
GGCGGCGCCGCCGGGCCGTCCGCCGCCGACGTTGACAAGAGGATGGATGTGCTGCGTCGC
GAGCTGCGGCACGAGCGCGGGTTCGTGTTCGCGCAGGACGTGGCGTACGCCGGGTTCCTG
GACCGCGTCCACGACGGCGAGCTCAAGCTCCGCGCCGCGGGGCTCT--GGGACGTGCCGC
ACCCATGGCTGAACCTGTTCCTCCCCCGCTCCGGCGTCCTCGCCTTCGCCGACGGCGTCT
TCCACGGCATCCTCAGCCGCACCCCCGCCATGGGCCCCGTCCTCATCTACCCCATGAACC
GCAACAAGTGGGACAGTAACATGTCGGCAGTGATCACCGACGACGACGGTGACGAGGTGT
TCTACACGGTGGGGATCCTGCGGTCGGCGGCGGCGGCCGGCGACGTGGGGAGGCTGGAGG
AGCAGAACGACGAGATCTTGGGTTTCTGCGAGGTGGCCGGGATAGCCTACAAGCAGTACC
TGCCTTACTACGGCAGCCAGGCAGAGTGGCAGAAGCGGCACTTCGGTGCCAAGCTCTGGC
CAAGATTCGTGCAGCGGAAGAGCAAGTATGATCCAAAGGCCATCCTGTCCCGTGGCCAGG
GGATTTTCACGTCACCACTCGCATGA
>GN1A_Calotoc
ATGAAGCAAGAGCAGGTCAGGATGGCAGTGCTCCTCATGCTCAACTGCTTCGTCAAGGCC
ACGGCGCCGCCGCCATGGCCGCCGTCGGCTTCGTCCGCCTCCTTCCTCGACGACCTCGGC
GACCTCGGCATCGCGCCGCTCATCCGCGCCGACGAGGCGGCCACCGCGCGCGCCTCCGCC
GACTTTGGCAACCTCTCCGTCGCCGGCGTCGGGGCGCCTCGGCTCGCCGCCGCCGCCGCC
GCCGCCGTGCTCTACCCGTCGCGCCCCGCCGACATCGCCGCGCTGCTGCGCGCGTCGTGC
GCACGCCCGGCGCCGTTCTCGGTGTCCGCGCGGGGGTGTGGCCACTCGGTGCGCGGCCAG
GCCTCCGCGCCCGACGGCGTCGTCGTCGACATGGCGTCGCTCGGCCGCCTGCAGGGCGGC
GGCGCGCGGCGCCTCGCCGTGTCAGTGGAGGGGCGGTACGTCGACGCCGGCGGCGAGCAG
CTGTGGGTGGACGTGCTGCGCGCGTCCATGGCGCACGGGCTCACGCCGGTGTCGTGGACA
GACTACCTCCACCTCACCGTCGGCGGCACGCTGTCCAACGCCGGCATCAGCGGCCAGGCC
TTCCGCCATGGCCCCCAGATTTCCAACGTGCTAGAGCTCGACGTCATCACCGGTGTCGGG
GAGATGGTGACGTGCTCGAAGGAGAAGGCGCCGGACCTGTTCGACGCGGTGCTGGGCGGG
CTGGGGCAGTTCGGCGTCATCACGCGGGCGCGCATCCCGCTCGCGCCGGCGCCGGCGAGG
GCGCGGTGGGTGCGGTTCGTGTACACGACGGCGGCGGCGATGACGGCCGACCAGGAGCGC
CTCATCGCCGTCGATCGCGCCGGCGGCGCCGGCGCGGTGGGCGGGCTGATGGACTACGTC
GAGGGCTCGGTCCACCTGAACCAGGGCCTGGTCGAGACCTGGCGCACGCAGCCGCAGCCG
CCTTCGCCGTCCTCCTCCTCCTCCTCATCCTTCTTCTCCGACGCCGACGAGGCCCGCGTC
GCCGCGCTCGCCAAGGAGGCCGGCGGCGTGCTGTATTTCCTCGAGGGCGCCATCTACTTC
GGCGGCGCCGCCGGGCCGTCCGCCGCCGACGTTGACAAGAGGATGGATGTGCTGCGTCGC
GAGCTGCGGCACGAGCGCGGGTTCGTGTTCGCGCAGGACGTGGCGTACGCCGGGTTCCTG
GACCGCGTCCACGACGGCGAGCTCAAGCTCCGCGCCGCGGGGCTCT--GGGACGTGCCGC
ACCCATGGCTGAACCTGTTCCTCCCCCGCTCCGGCGTCCTCGCCTTCGCCGACGGCGTCT
TCCACGGCATCCTCAGCCGCACCCCCGCCATGGGCCCCGTCCTCATCTACCCCATGAACC
GCAACAAGTGGGACAGTAACATGTCGGCAGTGATCACCGACGACGACGGTGACGAGGTGT
TCTACACGGTGGGGATCCTGCGGTCGGCGGCGGCGGCCGGCGACGTGGGGAGGCTGGAGG
AGCAGAACGACGAGATCTTGGGTTTCTGCGAGGTGGCCGGGATAGCCTACAAGCAGTACC
TGCCTTACTACGGCAGCCAGGCAGAGTGGCAGAAGCGGCACTTCGGTGCCAAGCTCTGGC
CAAGATTCGTGCAGCGGAAGAGCAAGTATGATCCAAAGGCCATCCTGTCCCGTGGCCAGG
GGATTTTCACGTCACCACTCGCATGA
>GN1A_Cpslo17
ATGAAGCAAGAGCAGGTCAGGATGGCAGTGCTCCTCATGCTCAACTGCTTCGTCAAGGCC
ACGGCGCCGCCGCCATGGCCGCCGTCGGCTTCGTCCGCCTCCTTCCTCGACGACCTCGGC
GACCTCGGCATCGCGCCGCTCATCCGCGCCGACGAGGCGGCCACCGCGCGCGCCTCCGCC
GACTTTGGCAACCTCTCCGTCGCCGGCGTCGGGGCGCCTCGGCTCGCCGCCGCC------
------GTGCTCTACCCGTCGCGCCCCGCCGACATCGCCGCGCTGCTGCGCGCGTCGTGC
GCACGCCCGGCGCCGTTCGCGGTGTCCGCGCGGGGGTGTGGCCACTCGGTGCGCGGCCAG
GCCTCCGCGCCCGACGGCGTCGTCGTCGACATGGCGTCGCTCGGCCGCCTGCAGGGCGGC
GGCGCGCGGCGCCTCGCCGTGTCAGTGGAGGGGCGGTACGTCGACGCCGGCGGCGAGCAG
CTGTGGGTGGACGTGCTGCGCGCGTCCATGGCGCACGGGCTCACGCCGGTGTCGTGGACA
GACTACCTCCACCTCACCGTCGGCGGCACGCTGTCCAACGCCGGCATCAGCGGCCAGGCC
TTCCGCCATGGCCCCCAGATTTCCAACGTGCTAGAGCTCGACGTCATCACCGGTGTCGGG
GAGATGGTGACGTGCTCGAAGGAGAAGGCGCCGGACCTGTTCGACGCGGTGCTGGGCGGG
CTGGGGCAGTTCGGCGTCATAACGCGGGCGCGCATCCCGCTCGCGCCGGCGCCGGCGAGG
GCGCGGTGGGTGCGGTTCGTGTACACGACGGCGGCGGCGATGACGGCAGACCAGGAGCGC
CTCATCGCCGTCGATCGCGCCGGCGGCGCCGGCGCGGTGGGCGGGCTGATGGACTACGTC
GAGGGCTCGGTCCACCTGAACCAGGGCCTGGTCGAGACCTGGCGCACGCAGCCGCAGCCG
CCTTCGCCGTCCTCCTCCTCCTCCTCATCCTTCTTCTCCGACGCCGACGAGGCCCGCGTC
GCCGCGCTCGCCAAGGAGGCCGGCGGCGTGCTGTATTTCCTCGAGGGCGCCATCTACTTC
GGCGGCGCCGCCGGGCCGTCCGCCGCCGACGTTGACAAGAGGATGGATGTGCTGCGTCGC
GAGCTGCGGCACGAGCGCGGGTTCGTGTTCGCGCAGGACGTGGCGTACGCCGGGTTCCTG
GACCGCGTCCACGACGGCGAGCTCAAGCTCCGCGCCGCGGGGCTCT--GGGACGTGCCGC
ACCCATGGCTGAACCTGTTCCTCCCCCGCTCCGGCGTCCTCGCCTTCGCCGACGGCGTCT
TCCACGGCATCCTCAGCCGCACCCCCGCCATGGGCCCCGTCCTCATCTACCCCATGAACC
GCAACAAGTGGGACAGTAACATGTCGGCAGTGATCACCGACGACGACGGTGACGAGGTGT
TCTACACGGTGGGGATCCTGCGGTCGGCGGCGGCGGCCGGCGACGTGGGGAGGCTGGAGG
AGCAGAACGACGAGATCTTGGGTTTCTGCGAGGTGGCCGGGATAGCCTACAAGCAGTACC
TGCCTTACTACGGCAGCCAGGCAGAGTGGCAGAAGCGGCACTTCGGTGCCAAGCTCTGGC
CAAGATTCGTGCAGCGGAAGAGCAAGTATGATCCAAAGGCCATCCTGTCCCGTGGCCAGG
GGATTTTCACGTCACCACTCGCATGA
>GN1A_TN1
ATGAAGCAAGAGCAGGTCAGGATGGCAGTGCTCCTCATGCTCAACTGCTTCGTCAAGGCC
ACGGCGCCGCCGCCATGGCCGCCGTCGGCTTCGTCCGCCTCCTTCCTCGACGACCTCGGC
GACCTCGGCATCGCGCCGCTCATCCGCGCCGACGAGGCGGCCACCGCGCGCGCCTCCGCC
GACTTTGGCAACCTCTCCGTCGCCGGCGTCGGGGCGCCTCGGCTCGCCGCCGCCGCCGCC
GCCGCCGTGCTCTACCCGTCGCGCCCCGCCGACATCGCCGCGCTGCTGCGCGCGTCGTGC
GCACGCCCGGCGCCGTTCGCGGTGTCCGCGCGGGGGTGTGGCCACTCGGTGCGCGGCCAG
GCCTCCGCGCCCGACGGCGTCGTCGTCGACATGGCGTCGCTCGGCCGCCTGCAGGGCGGC
GGCGCGCGGCGCCTCGCCGTGTCAGTGGAGGGGCGGTACGTCGACGCCGGCGGCGAGCAG
CTGTGGGTGGACGTGCTGCGCGCGTCCATGGCGCACGGGCTCACGCCGGTGTCGTGGACA
GACTACCTCCACCTCACCGTCGGCGGCACGCTGTCCAACGCCGGCATCAGCGGCCAGGCC
TTCCGCCATGGCCCCCAGATTTCCAACGTGCTAGAGCTCGACGTCATCACCGGTGTCGGG
GAGATGGTGACGTGCTCGAAGGAGAAGGCGCCGGACCTGTTCGACGCGGTGCTGGGCGGG
CTGGGGCAGTTCGGCGTCATCACGCGGGCGCGCATCCCGCTCGCGCCGGCGCCGGCGAGG
GCGCGGTGGGTGCGGTTCGTGTACACGACGGCGGCGGCGATGACGGCCGACCAGGAGCGC
CTCATCGCCGTCGATCGCGCCGGCGGCGCCGGCGCGGTGGGCGGGCTGATGGACTACGTC
GAGGGCTCGGTCCACCTGAACCAGGGCCTGGTCGAGACCTGGCGCACGCAGCCGCAGCCG
CCTTCGCCGTCCTCCTCCTCCTCCTCATCCTTCTTCTCCGACGCCGACGAGGCCCGCGTC
GCCGCGCTCGCCAAGGAGGCCGGCGGCGTGCTGTATTTCCTCGAGGGCGCCATCTACTTC
GGCGGCGCCGCCGGGCCGTCCGCCGCCGACGTTGACAAGAGGATGGATGTGCTGCGTCGC
GAGCTGCGGCACGAGCGCGGGTTCGTGTTCGCGCAGGACGTGGCGTACGCCGGGTTCCTG
GACCGCGTCCACGACGGCGAGCTCAAGCTCCGCGCCGCGGGGCTCT--GGGACGTGCCGC
ACCCATGGCTGAACCTGTTCCTCCCCCGCTCCGGCGTCCTCGCCTTCGCCGACGGCGTCT
TCCACGGCATCCTCAGCCGCACCCCCGCCATGGGCCCCGTCCTCATCTACCCCATGAACC
GCAACAAGTGGGACAGTAACATGTCGGCAGTGATCACCGACGACGACGGTGACGAGGTGT
TCTACACGGTGGGGATCCTGCGGTCGGCGGCGGCGGCCGGCGACGTGGGGAGGCTGGAGG
AGCAGAACGACGAGATCTTGGGTTTCTGCGAGGTGGCCGGGATAGCCTACAAGCAGTACC
TGCCTTACTACGGCAGCCAGGCAGAGTGGCAGAAGCGGCACTTCGGTGCCAAGCTCTGGC
CAAGATTCGTGCAGCGGAAGAGCAAGTATGATCCAAAGGCCATCCTGTCCCGTGGCCAGG
GGATTTTCACGTCACCACTCGCATGA
>GN1A_Dasan
ATGAAGCAAGAGCAGGTCAGGATGGCAGTGCTCCTCATGCTCAACTGCTTCGTCAAGGCC
ACGGCGCCGCCGCCATGGCCGCCGTCGGCTTCGTCCGCCTCCTTCCTCGACGACCTCGGC
GACCTCGGCATCGCGCCGCTCATCCGCGCCGACGAGGCGGCCACCGCGCGCGCCTCCGCC
GACTTTGGCAACCTCTCCGTCGCCGGCGTCGGGGCGCCTCGGCTCGCCGCCGCC------
------GTGCTCTACCCGTCGCGCCCCGCCGACATCGCCGCGCTGCTGCGCGCGTCGTGC
GCACGCCCGGCGCCGTTCGCGGTGTCCGCGCGGGGGTGTGGCCACTCGGTGCGCGGCCAG
GCCTCCGCGCCCGACGGCGTCGTCGTCGACATGGCGTCGCTCGGCCGCCTGCAGGGCGGC
GGCGCGCGGCGCCTCGCCGTGTCAGTGGAGGGGCGGTACGTCGACGCCGGCGGCGAGCAG
CTGTGGGTGGACGTGCTGCGCGCGTCCATGGCGCACGGGCTCACGCCGGTGTCGTGGACA
GACTACCTCCACCTCACCGTCGGCGGCACGCTGTCCAACGCCGGCATCAGCGGCCAGGCC
TTCCGCCATGGCCCCCAGATTTCCAACGTGCTAGAGCTCGACGTCATCACCGGTGTCGGG
GAGATGGTGACGTGCTCGAAGGAGAAGGCGCCGGACCTGTTCGACGCGGTGCTGGGCGGG
CTGGGGCAGTTCGGCGTCATCACGCGGGCGCGCATCCCGCTCGCGCCGGCGCCGGCGAGG
GCGCGGTGGGTGCGGTTCGTGTACACGACGGCGGCGGCGATGACGGCCGACCAGGAGCGC
CTCATCGCCGTCGATCGCGCCGGCGGCGCCGGCGCGGTGGGCGGGCTGATGGACTACGTC
GAGGGCTCGGTCCACCTGAACCAGGGCCTGGTCGAGACCTGGCGCACGCAGCCGCAGCCG
CCTTCGCCGTCCTCCTCCTCCTCCTCATCCTTCTTCTCCGACGCCGACGAGGCCCGCGTC
GCCGCGCTCGCCAAGGAGGCCGGCGGCGTGCTGTATTTCCTCGAGGGCGCCATCTACTTC
GGCGGCGCCGCCGGGCCGTCCGCCGCCGACGTTGACAAGAGGATGGATGTGCTGCGTCGC
GAGCTGCGGCACGAGCGCGGGTTCGTGTTCGCGCAGGACGTGGCGTACGCCGGGTTCCTG
GACCGCGTCCACGACGGCGAGCTCAAGCTCCGCGCCGCGGGGCTCT--GGGACGTGCCGC
ACCCATGGCTGAACCTGTTCCTCCCCCGCTCCGGCGTCCTCGCCTTCGCCGACGGCGTCT
TCCACGGCATCCTCAGCCGCACCCCCGCCATGGGCCCCGTCCTCATCTACCCCATGAACC
GCAACAAGTGGGACAGTAACATGTCGGCAGTGATCACCGACGACGACGGTGACGAGGTGT
TCTACACGGTGGGGATCCTGCGGTCGGCGGCGGCGGCCGGCGACGTGGGGAGGCTGGAGG
AGCAGAACGACGAGATCTTGGGTTTCTGCGAGGTGGCCGGGATAGCCTACAAGCAGTACC
TGCCTTACTACGGCAGCCAGGCAGAGTGGCAGAAGCGGCACTTCGGTGCCAAGCTCTGGC
CAAGATTCGTGCAGCGGAAGAGCAAGTATGATCCAAAGGCCATCCTGTCCCGTGGCCAGG
GGATTTTCACGTCACCACTCGCATGA
>GN1A_Milyang23
ATGAAGCAAGAGCAGGTCAGGATGGCAGTGCTCCTCATGCTCAACTGCTTCGTCAAGGCC
ACGGCGCCGCCGCCATGGCCGCCGTCGGCTTCGTCCGCCTCCTTCCTCGACGACCTCGGC
GACCTCGGCATCGCGCCGCTCATCCGCGCCGACGAGGCGGCCACCGCGCGCGCCTCCGCC
GACTTTGGCAACCTCTCCGTCGCCGGCGTCGGGGCGCCTCGGCTCGCCGCCGCC------
------GTGCTCTACCCGTCGCGCCCCGCCGACATCGCCGCGCTGCTGCGCGCGTCGTGC
GCACGCCCGGCGCCGTTCGCGGTGTCCGCGCGGGGGTGTGGCCACTCGGTGCGCGGCCAG
GCCTCCGCGCCCGACGGCGTCGTCGTCGACATGGCGTCGCTCGGCCGCCTGCAGGGCGGC
GGCGCGCGGCGCCTCGCCGTGTCAGTGGAGGGGCGGTACGTCGACGCCGGCGGCGAGCAG
CTGTGGGTGGACGTGCTGCGCGCGTCCATGGCGCACGGGCTCACGCCGGTGTCGTGGACA
GACTACCTCCACCTCACCGTCGGCGGCACGCTGTCCAACGCCGGCATCAGCGGCCAGGCC
TTCCGCCATGGCCCCCAGATTTCCAACGTGCTAGAGCTCGACGTCATCACCGGTGTCGGG
GAGATGGTGACGTGCTCGAAGGAGAAGGCGCCGGACCTGTTCGACGCGGTGCTGGGCGGG
CTGGGGCAGTTCGGCGTCATCACGCGGGCGCGCATCCCGCTCGCGCCGGCGCCGGCGAGG
GCGCGGTGGGTGCGGTTCGTGTACACGACGGCGGCGGCGATGACGGCCGACCAGGAGCGC
CTCATCGCCGTCGATCGCGCCGGCGGCGCCGGCGCGGTGGGCGGGCTGATGGACTACGTC
GAGGGCTCGGTCCACCTGAACCAGGGCCTGGTCGAGACCTGGCGCACGCAGCCGCAGCCG
CCTTCGCCGTCCTCCTCCTCCTCCTCATCCTTCTTCTCCGACGCCGACGAGGCCCGCGTC
GCCGCGCTCGCCAAGGAGGCCGGCGGCGTGCTGTATTTCCTCGAGGGCGCCATCTACTTC
GGCGGCGCCGCCGGGCCGTCCGCCGCCGACGTTGACAAGAGGATGGATGTGCTGCGTCGC
GAGCTGCGGCACGAGCGCGGGTTCGTGTTCGCGCAGGACGTGGCGTACGCCGGGTTCCTG
GACCGCGTCCACGACGGCGAGCTCAAGCTCCGCGCCGCGGGGCTCT--GGGACGTGCCGC
ACCCATGGCTGAACCTGTTCCTCCCCCGCTCCGGCGTCCTCGCCTTCGCCGACGGCGTCT
TCCACGGCATCCTCAGCCGCACCCCCGCCATGGGCCCCGTCCTCATCTACCCCATGAACC
GCAACAAGTGGGACAGTAACATGTCGGCAGTGATCACCGACGACGACGGTGACGAGGTGT
TCTACACGGTGGGGATCCTGCGGTCGGCGGCGGCGGCCGGCGACGTGGGGAGGCTGGAGG
AGCAGAACGACGAGATCTTGGGTTTCTGCGAGGTGGCCGGGATAGCCTACAAGCAGTACC
TGCCTTACTACGGCAGCCAGGCAGAGTGGCAGAAGCGGCACTTCGGTGCCAAGCTCTGGC
CAAGATTCGTGCAGCGGAAGAGCAAGTATGATCCAAAGGCCATCCTGTCCCGTGGCCAGG
GGATTTTCACGTCACCACTCGCATGA
>GN1A_IR64
ATGAAGCAAGAGCAGGTCAGGATGGCAGTGCTCCTCATGCTCAACTGCTTCGTCAAGGCC
ACGGCGCCGCCGCCATGGCCGCCGTCGGCTTCGTCCGCCTCCTTCCTCGACGACCTCGGC
GACCTCGGCATCGCGCCGCTCATCCGCGCCGACGAGGCGGCCACCGCGCGCGCCTCCGCC
GACTTTGGCAACCTCTCCGTCGCCGGCGTCGGGGCGCCTCGGCTCGCCGCCGCC------
------GTGCTCTACCCGTCGCGCCCCGCCGACATCGCCGCGCTGCTGCGCGCGTCGTGC
GCACGCCCGGCGCCGTTCGCGGTGTCCGCGCGGGGGTGTGGCCACTCGGTGCGCGGCCAG
GCCTCCGCGCCCGACGGCGTCGTCGTCGACATGGCGTCGCTCGGCCGCCTGCAGGGCGGC
GGCGCGCGGCGCCTCGCCGTGTCAGTGGAGGGGCGGTACGTCGACGCCGGCGGCGAGCAG
CTGTGGGTGGACGTGCTGCGCGCGTCCATGGCGCACGGGCTCACGCCGGTGTCGTGGACA
GACTACCTCCACCTCACCGTCGGCGGCACGCTGTCCAACGCCGGCATCAGCGGCCAGGCC
TTCCGCCATGGCCCCCAGATTTCCAACGTGCTAGAGCTCGACGTCATCACCGGTGTCGGG
GAGATGGTGACGTGCTCGAAGGAGAAGGCGCCGGACCTGTTCGACGCGGTGCTGGGCGGG
CTGGGGCAGTTCGGCGTCATAACGCGGGCGCGCATCCCGCTCGCGCCGGCGCCGGCGAGG
GCGCGGTGGGTGCGGTTCGTGTACACGACGGCGGCGGCGATGACGGCAGACCAGGAGCGC
CTCATCGCCGTCGATCGCGCCGGCGGCGCCGGCGCGGTGGGCGGGCTGATGGACTACGTC
GAGGGCTCGGTCCACCTGAACCAGGGCCTGGTCGAGACCTGGCGCACGCAGCCGCAGCCG
CCTTCGCCGTCCTCCTCCTCCTCCTCATCCTTCTTCTCCGACGCCGACGAGGCCCGCGTC
GCCGCGCTCGCCAAGGAGGCCGGCGGCGTGCTGTATTTCCTCGAGGGCGCCATCTACTTC
GGCGGCGCCGCCGGGCCGTCCGCCGCCGACGTTGACAAGAGGATGGATGTGCTGCGTCGC
GAGCTGCGGCACGAGCGCGGGTTCGTGTTCGCGCAGGACGTGGCGTACGCCGGGTTCCTG
GACCGCGTCCACGACGGCGAGCTCAAGCTCCGCGCCGCGGGGCTCT--GGGACGTGCCGC
ACCCATGGCTGAACCTGTTCCTCCCCCGCTCCGGCGTCCTCGCCTTCGCCGACGGCGTCT
TCCACGGCATCCTCAGCCGCACCCCCGCCATGGGCCCCGTCCTCATCTACCCCATGAACC
GCAACAAGTGGGACAGTAACATGTCGGCAGTGATCACCGACGACGACGGTGACGAGGTGT
TCTACACGGTGGGGATCCTGCGGTCGGCGGCGGCGGCCGGCGACGTGGGGAGGCTGGAGG
AGCAGAACGACGAGATCTTGGGTTTCTGCGAGGTGGCCGGGATAGCCTACAAGCAGTACC
TGCCTTACTACGGCAGCCAGGCAGAGTGGCAGAAGCGGCACTTCGGTGCCAAGCTCTGGC
CAAGATTCGTGCAGCGGAAGAGCAAGTATGATCCAAAGGCCATCCTGTCCCGTGGCCAGG
GGATTTTCACGTCACCACTCGCATGA
>GN1A_Tongil
ATGAAGCAAGAGCAGGTCAGGATGGCAGTGCTCCTCATGCTCAACTGCTTCGTCAAGGCC
ACGGCGCCGCCGCCATGGCCGCCGTCGGCTTCGTCCGCCTCCTTCCTCGACGACCTCGGC
GACCTCGGCATCGCGCCGCTCATCCGCGCCGACGAGGCGGGCACCGCGCGCGCCTCCGCC
GACTTTGGCAACCTCTCCGTCGCCGGCGTCGGGGCGCCTCGGCTCGCCGCCGCCGCCGCC
------GTGCTCTACCCGTCGCGCCCCGCCGACATCGCCGCGCTGCTGCGCGCGTCGTGC
GCACGCCCGGCGCCGTTCGCGGTGTCCGCGCGGGGGTGTGGCCACTCGGTGCACGGCCAG
GCCTCCGCGCCCGACGGCGTCGTCGTCGACATGGCGTCGCTCGGCCGCCTGCAGGGCGGC
GGCGCGCGGCGCCTCGCCGTGTCAGTGGAGGGGCGGTACGTCGACGCCGGCGGCGAGCAG
CTGTGGGTGGACGTGCTGCGCGCGTCCATGGCGCACGGGCTCACGCCGGTGTCGTGGACA
GACTACCTCCACCTCACCGTCGGCGGCACGCTGTCCAACGCCGGCATCAGCGGCCAGGCC
TTCCGCCATGGCCCCCAGATTTCCAACGTGCTAGAGCTCGACGTCATCACCGGTGTCGGG
GAGATGGTGACGTGCTCGAAGGAGAAGGCGCCGGACCTGTTCGACGCGGTGCTGGGCGGG
CTGGGGCAGTTCGGCGTCATCACGCGGGCGCGCATCCCGCTCGCGCCGGCGCCGGCGAGG
GCGCGGTGGGTGCGGTTCGTGTACACGACGGCGGCGGCGATGACGGCCGACCAGGAGCGC
CTCATCGCCGTCGATCGCGCCGGCGGCGCCGGCGCGGTGGGCGGGCTGATGGACTACGTC
GAGGGCTCGGTCCACCTGAACCAGGGCCTGGTCGAGACCTGGCGCACGCAGCCGCAGCCG
CCTTCGCCGTCCTCCTCCTCCTCCTCATCCTTCTTCTCCGACGCCGACGAGGCCCGCGTC
GCCGCGCTCGCCAAGGAGGCCGGCGGCGTGCTGTATTTCCTCGAGGGCGCCATCTACTTC
GGCGGCGCCGCCGGGCCGTCCGCCGCCGACGTTGACAAGAGGATGGATGTGCTGCGTCGC
GAGCTGCGGCACGAGCGCGGGTTCGTGTTCGCGCAGGACGTGGCGTACGCCGGGTTCCTG
GACCGCGTCCACGACGGCGAGCTCAAGCTCCGCGCCGCGGGGCTCT--GGGACGTGCCGC
ACCCATGGCTGAACCTGTTCCTCCCCCGCTCCGGCGTCCTCGCCTTCGCCGACGGCGTCT
TCCACGGCATCCTCAGCCGCACCCCCGCCATGGGCCCCGTCCTCATCTACCCCATGAACC
GCAACAAGTGGGACAGTAACATGTCGGCAGTGATCACCGACGACGACGGTGACGAGGTGT
TCTACACGGTGGGGATCCTGCGGTCGGCGGCGGCGGCCGGCGACGTGGGGAGGCTGGAGG
AGCAGAACGACGAGATCTTGGGTTTCTGCGAGGTGGCCGGGATAGCCTACAAGCAGTACC
TGCCTTACTACGGCAGCCAGGCAGAGTGGCAGAAGCGGCACTTCGGTGCCAATCTCTGGC
CAAGATTCGTGCAGCGGAAGAGCAAGTATGATCCAAAGGCCATCCTGTCCCGTGGCCAGG
GGATTTTCACGTCACCACTCGCATGA
>GN1A_Hwachung
ATGAAGCAAGAGCAGGTCAGGATGGCAGTGCTCCTCATGCTCAACTGCTTCGTCAAGGCC
ACGGCGCCGCCGCCATGGCCGCCGTCGGCTTCGTCCGCCTCCTTCCTCGACGACCTCGGC
GACCTCGGCATCGCGCCGCTCATCCGCGCCGACGAGGCGGGCACCGCGCGCGCCTCCGCC
GACTTTGGCAACCTCTCCGTCGCCGGCGTCGGGGCGCCTCGGCTCGCCGCCGCCGCCGCC
------GTGCTCTACCCGTCGCGCCCCGCCGACATCGCCGCGCTGCTGCGCGCGTCGTGC
GCACGCCCGGCGCCGTTCGCGGTGTCCGCGCGGGGGTGTGGCCACTCGGTGCACGGCCAG
GCCTCCGCGCCCGACGGCGTCGTCGTCGACATGGCGTCGCTCGGCCGCCTGCAGGGCGGC
GGCGCGCGGCGCCTCGCCGTGTCAGTGGAGGGGCGGTACGTCGACGCCGGCGGCGAGCAG
CTGTGGGTGGACGTGCTGCGCGCGTCCATGGCGCACGGGCTCACGCCGGTGTCGTGGACA
GACTACCTCCACCTCACCGTCGGCGGCACGCTGTCCAACGCCGGCATCAGCGGCCAGGCC
TTCCGCCATGGCCCCCAGATTTCCAACGTGCTAGAGCTCGACGTCATCACCGGTGTCGGG
GAGATGGTGACGTGCTCGAAGGAGAAGGCGCCGGACCTGTTCGACGCGGTGCTGGGCGGG
CTGGGGCAGTTCGGCGTCATCACGCGGGCGCGCATCCCGCTCGCGCCGGCGCCGGCGAGG
GCGCGGTGGGTGCGGTTCGTGTACACGACGGCGGCGGCGATGACGGCCGACCAGGAGCGC
CTCATCGCCGTCGATCGCGCCGGCGGCGCCGGCGCGGTGGGCGGGCTGATGGACTACGTC
GAGGGCTCGGTCCACCTGAACCAGGGCCTGGTCGAGACCTGGCGCACGCAGCCGCAGCCG
CCTTCGCCGTCCTCCTCCTCCTCCTCATCCTTCTTCTCCGACGCCGACGAGGCCCGCGTC
GCCGCGCTCGCCAAGGAGGCCGGCGGCGTGCTGTATTTCCTCGAGGGCGCCATCTACTTC
GGCGGCGCCGCCGGGCCGTCCGCCGCCGACGTTGACAAGAGGATGGATGTGCTGCGTCGC
GAGCTGCGGCACGAGCGCGGGTTCGTGTTCGCGCAGGACGTGGCGTACGCCGGGTTCCTG
GACCGCGTCCACGACGGCGAGCTCAAGCTCCGCGCCGCGGGGCTCT--GGGACGTGCCGC
ACCCATGGCTGAACCTGTTCCTCCCCCGCTCCGGCGTCCTCGCCTTCGCCGACGGCGTCT
TCCACGGCATCCTCAGCCGCACCCCCGCCATGGGCCCCGTCCTCATCTACCCCATGAACC
GCAACAAGTGGGACAGTAACATGTCGGCAGTGATCACCGACGACGACGGTGACGAGGTGT
TCTACACGGTGGGGATCCTGCGGTCGGCGGCGGCGGCCGGCGACGTGGGGAGGCTGGAGG
AGCAGAACGACGAGATCTTGGGTTTCTGCGAGGTGGCCGGGATAGCCTACAAGCAGTACC
TGCCTTACTACGGCAGCCAGGCAGAGTGGCAGAAGCGGCACTTCGGTGCCAATCTCTGGC
CAAGATTCGTGCAGCGGAAGAGCAAGTATGATCCAAAGGCCATCCTGTCCCGTGGCCAGG
GGATTTTCACGTCACCACTCGCATGA
>GN1A_Koshihikari
ATGAAGCAAGAGCAGGTCAGGATGGCAGTGCTCCTCATGCTCAACTGCTTCGTCAAGGCC
ACGGCGCCGCCGCCATGGCCGCCGTCGGCTTCGTCCGCCTCCTTCCTCGACGACCTCGGC
GACCTCGGCATCGCGCCGCTCATCCGCGCCGACGAGGCGGGCACCGCGCGCGCCTCCGCC
GACTTTGGCAACCTCTCCGTCGCCGGCGTCGGGGCGCCTCGGCTCGCCGCCGCCGCCGCC
------GTGCTCTACCCGTCGCGCCCCGCCGACATCGCCGCGCTGCTGCGCGCGTCGTGC
GCACGCCCGGCGCCGTTCGCGGTGTCCGCGCGGGGGTGTGGCCACTCGGTGCACGGCCAG
GCCTCCGCGCCCGACGGCGTCGTCGTCGACATGGCGTCGCTCGGCCGCCTGCAGGGCGGC
GGCGCGCGGCGCCTCGCCGTGTCAGTGGAGGGGCGGTACGTCGACGCCGGCGGCGAGCAG
CTGTGGGTGGACGTGCTGCGCGCGTCCATGGCGCACGGGCTCACGCCGGTGTCGTGGACA
GACTACCTCCACCTCACCGTCGGCGGCACGCTGTCCAACGCCGGCATCAGCGGCCAGGCC
TTCCGCCATGGCCCCCAGATTTCCAACGTGCTAGAGCTCGACGTCATCACCGGTGTCGGG
GAGATGGTGACGTGCTCGAAGGAGAAGGCGCCGGACCTGTTCGACGCGGTGCTGGGCGGG
CTGGGGCAGTTCGGCGTCATCACGCGGGCGCGCATCCCGCTCGCGCCGGCGCCGGCGAGG
GCGCGGTGGGTGCGGTTCGTGTACACGACGGCGGCGGCGATGACGGCCGACCAGGAGCGC
CTCATCGCCGTCGATCGCGCCGGCGGCGCCGGCGCGGTGGGCGGGCTGATGGACTACGTC
GAGGGCTCGGTCCACCTGAACCAGGGCCTGGTCGAGACCTGGCGCACGCAGCCGCAGCCG
CCTTCGCCGTCCTCCTCCTCCTCCTCATCCTTCTTCTCCGACGCCGACGAGGCCCGCGTC
GCCGCGCTCGCCAAGGAGGCCGGCGGCGTGCTGTATTTCCTCGAGGGCGCCATCTACTTC
GGCGGCGCCGCCGGGCCGTCCGCCGCCGACGTTGACAAGAGGATGGATGTGCTGCGTCGC
GAGCTGCGGCACGAGCGCGGGTTCGTGTTCGCGCAGGACGTGGCGTACGCCGGGTTCCTG
GACCGCGTCCACGACGGCGAGCTCAAGCTCCGCGCCGCGGGGCTCT--GGGACGTGCCGC
ACCCATGGCTGAACCTGTTCCTCCCCCGCTCCGGCGTCCTCGCCTTCGCCGACGGCGTCT
TCCACGGCATCCTCAGCCGCACCCCCGCCATGGGCCCCGTCCTCATCTACCCCATGAACC
GCAACAAGTGGGACAGTAACATGTCGGCAGTGATCACCGACGACGACGGTGACGAGGTGT
TCTACACGGTGGGGATCCTGCGGTCGGCGGCGGCGGCCGGCGACGTGGGGAGGCTGGAGG
AGCAGAACGACGAGATCTTGGGTTTCTGCGAGGTGGCCGGGATAGCCTACAAGCAGTACC
TGCCTTACTACGGCAGCCAGGCAGAGTGGCAGAAGCGGCACTTCGGTGCCAATCTCTGGC
CAAGATTCGTGCAGCGGAAGAGCAAGTATGATCCAAAGGCCATCCTGTCCCGTGGCCAGG
GGATTTTCACGTCACCACTCGCATGA
>GN1A_Dobong
ATGAAGCAAGAGCAGGTCAGGATGGCAGTGCTCCTCATGCTCAACTGCTTCGTCAAGGCC
ACGGCGCCGCCGCCATGGCCGCCGTCGGCTTCGTCCGCCTCCTTCCTCGACGACCTCGGC
GACCTCGGCATCGCGCCGCTCATCCGCGCCGACGAGGCGGGCACCGCGCGCGCCTCCGCC
GACTTTGGCAACCTCTCCGTCGCCGGCGTCGGGGCGCCTCGGCTCGCCGCCGCCGCCGCC
------GTGCTCTACCCGTCGCGCCCCGCCGACATCGCCGCGCTGCTGCGCGCGTCGTGC
GCACGCCCGGCGCCGTTCGCGGTGTCCGCGCGGGGGTGTGGCCACTCGGTGCACGGCCAG
GCCTCCGCGCCCGACGGCGTCGTCGTCGACATGGCGTCGCTCGGCCGCCTGCAGGGCGGC
GGCGCGCGGCGCCTCGCCGTGTCAGTGGAGGGGCGGTACGTCGACGCCGGCGGCGAGCAG
CTGTGGGTGGACGTGCTGCGCGCGTCCATGGCGCACGGGCTCACGCCGGTGTCGTGGACA
GACTACCTCCACCTCACCGTCGGCGGCACGCTGTCCAACGCCGGCATCAGCGGCCAGGCC
TTCCGCCATGGCCCCCAGATTTCCAACGTGCTAGAGCTCGACGTCATCACCGGTGTCGGG
GAGATGGTGACGTGCTCGAAGGAGAAGGCGCCGGACCTGTTCGACGCGGTGCTGGGCGGG
CTGGGGCAGTTCGGCGTCATCACGCGGGCGCGCATCCCGCTCGCGCCGGCGCCGGCGAGG
GCGCGGTGGGTGCGGTTCGTGTACACGACGGCGGCGGCGATGACGGCCGACCAGGAGCGC
CTCATCGCCGTCGATCGCGCCGGCGGCGCCGGCGCGGTGGGCGGGCTGATGGACTACGTC
GAGGGCTCGGTCCACCTGAACCAGGGCCTGGTCGAGACCTGGCGCACGCAGCCGCAGCCG
CCTTCGCCGTCCTCCTCCTCCTCCTCATCCTTCTTCTCCGACGCCGACGAGGCCCGCGTC
GCCGCGCTCGCCAAGGAGGCCGGCGGCGTGCTGTATTTCCTCGAGGGCGCCATCTACTTC
GGCGGCGCCGCCGGGCCGTCCGCCGCCGACGTTGACAAGAGGATGGATGTGCTGCGTCGC
GAGCTGCGGCACGAGCGCGGGTTCGTGTTCGCGCAGGACGTGGCGTACGCCGGGTTCCTG
GACCGCGTCCACGACGGCGAGCTCAAGCTCCGCGCCGCGGGGCTCT--GGGACGTGCCGC
ACCCATGGCTGAACCTGTTCCTCCCCCGCTCCGGCGTCCTCGCCTTCGCCGACGGCGTCT
TCCACGGCATCCTCAGCCGCACCCCCGCCATGGGCCCCGTCCTCATCTACCCCATGAACC
GCAACAAGTGGGACAGTAACATGTCGGCAGTGATCACCGACGACGACGGTGACGAGGTGT
TCTACACGGTGGGGATCCTGCGGTCGGCGGCGGCGGCCGGCGACGTGGGGAGGCTGGAGG
AGCAGAACGACGAGATCTTGGGTTTCTGCGAGGTGGCCGGGATAGCCTACAAGCAGTACC
TGCCTTACTACGGCAGCCAGGCAGAGTGGCAGAAGCGGCACTTCGGTGCCAATCTCTGGC
CAAGATTCGTGCAGCGGAAGAGCAAGTATGATCCAAAGGCCATCCTGTCCCGTGGCCAGG
GGATTTTCACGTCACCACTCGCATGA
