# Supplementary material for: Association between sequence variants in panicle development genes and the number of spikelets per panicle in rice
Source: BMC Genet. 2018 Jan 15;19:5. doi: 10.1186/s12863-017-0591-6 (PMC5769279; doi:10.1186/s12863-017-0591-6)
Supplement: Supplementary file 4 — FASTA format files containing coding sequences for 9 genes. (ZIP 19 kb) [file 12863_2017_591_MOESM4_ESM.zip › HD1.txt]

>HD1_Akibare
ATGAATTATAATTTTGGTGGCAACGTGTTCGACCAGGAGGTTGGAGTTGGAGGCGAAGGA
GGAGGAGGAGGAGAGGGGAGCGGCTGCCCATGGGCGCGGCCGTGCGACGGGTGCCGCGCG
GCGCCGAGCGTGGTGTACTGCCGCGCGGACGCGGCGTACCTGTGCGCGTCGTGCGACGCG
CGGGTGCACGCGGCCAACCGCGTGGCGTCCCGCCACGAGCGCGTGCGGGTGTGCGAGGCC
TGCGAGCGCGCCCCGGCCGCGCTCGCGTGCCGCGCCGACGCCGCCGCGCTGTGCGTGGCG
TGCGACGTGCAGGTGCACTCCGCGAACCCGCTC---------------------------
---------CCGGCCATCACCATCCCGGCCACCTCCGTCCTCGCTGAGGCGGTGGTGGCC
ACCGCCACCGTCCTCGGCGACAAGGACGAGGAGGTGGACTCTTGGCTTCTCCTCTCCAAA
GATTCCGACAACAACAACAACAATAACAACAACAAC------------------------
------------------------------------------------------------
---------------------------------------------GACAACGACAATAAC
GACAACAACAACAGCAACAGCAGCAACAACGGCATGTATTTTGGTGAAGTCGATGAGTAC
TTTGATCTTGTCGGGTACAATTCGTACTACGACAACCGCATCGAAAACAACCAAGATCGG
CAGTATGGGATGCATGAACAGCAAGAGCAGCAGCAGCAGCAGCAGGAGATGCAAAAGGAG
TTTGCAGAGAAGGAAGGGAGCGAGTGTGTGGTACCTTCACAGATCACAATGCTGAGTGAG
CAGCAGCATAGTGGTTATGGAGTTGTGGGAGCAGACCAGGCCGCCTCCATGACCGCCGGC
GTCAGTGCTTACACAGATTCCATCAGCAACAGCATATCTTTCTCATCAATGGAGGCGGGT
ATAGTACCAGACAGCACGGTGATAGATATGCCAAATTCCAGAATCCTGACACCTGCTGGA
GCAATCAATCTCTTCTCAGGTCCCTCGCTTCAGATGTCCCTTCACTTCAGCTCCATGGAC
AGGGAGGCCAGGGTGCTCAGGTACAGGGAGAAGAAGAAGGCCAGGAAGTTTGAGAAGACA
ATACGTTATGAAACAAGAAAGGCGTATGCAGAGGCACGACCCCGGATCAAGGGCCGTTTC
GCCAAGAGATCAGATGTGCAGATCGAAGTGGACCAGATGTTCTCCACTGCAGCTCTATCT
GACGGTAGCTATGGTACTGTTCCATGGTTCTGA
>HD1_Samgwang
ATGAATTATAATTTTGGTGGCAACGTGTTCGACCAGGAGGTTGGAGTTGGAGGCGAAGGA
GGAGGAGGAGGAGAGGGGAGCGGCTGCCCATGGGCGCGGCCGTGCGACGGGTGCCGCGCG
GCGCCGAGCGTGGTGTACTGCCGCGCGGACGCGGCGTACCTGTGCGCGTCGTGCGACGCG
CGGGTGCACGCGGCCAACCGCGTGGCGTCCCGCCACGAGCGCGTGCGGGTGTGCGAGGCC
TGCGAGCGCGCCCCGGCCGCGCTCGCGTGCCGCGCCGACGCCGCCGCGCTGTGCGTGGCG
TGCGACGTGCAGGTGCACTCCGCGAACCCGCTC---------------------------
---------CCGGCCATCACCATCCCGGCCACCTCCGTCCTCGCTGAGGCGGTGGTGGCC
ACCGCCACCGTCCTCGGCGACAAGGACGAGGAGGTGGACTCTTGGCTTCTCCTCTCCAAA
GATTCCGACAACAACAACAACAATAACAACAACAAC------------------------
------------------------------------------------------------
---------------------------------------------GACAACGACAATAAC
GACAACAACAACAGCAACAGCAGCAACAACGGCATGTATTTTGGTGAAGTCGATGAGTAC
TTTGATCTTGTCGGGTACAATTCGTACTACGACAACCGCATCGAAAACAACCAAGATCGG
CAGTATGGGATGCATGAACAGCAAGAGCAGCAGCAGCAGCAGCAGGAGATGCAAAAGGAG
TTTGCAGAGAAGGAAGGGAGCGAGTGTGTGGTACCTTCACAGATCACAATGCTGAGTGAG
CAGCAGCATAGTGGTTATGGAGTTGTGGGAGCAGACCAGGCCGCCTCCATGACCGCCGGC
GTCAGTGCTTACACAGATTCCATCAGCAACAGCATATCTTTCTCATCAATGGAGGCGGGT
ATAGTACCAGACAGCACGGTGATAGATATGCCAAATTCCAGAATCCTGACACCTGCTGGA
GCAATCAATCTCTTCTCAGGTCCCTCGCTTCAGATGTCCCTTCACTTCAGCTCCATGGAC
AGGGAGGCCAGGGTGCTCAGGTACAGGGAGAAGAAGAAGGCCAGGAAGTTTGAGAAGACA
ATACGTTATGAAACAAGAAAGGCGTATGCAGAGGCACGACCCCGGATCAAGGGCCGTTTC
GCCAAGAGATCAGATGTGCAGATCGAAGTGGACCAGATGTTCTCCACTGCAGCTCTATCT
GACGGTAGCTATGGTACTGTTCCATGGTTCTGA
>HD1_Nampyung
ATGAATTATAATTTTGGTGGCAACGTGTTCGACCAGGAGGTTGGAGTTGGAGGCGAAGGA
GGAGGAGGAGGAGAGGGGAGCGGCTGCCCATGGGCGCGGCCGTGCGACGGGTGCCGCGCG
GCGCCGAGCGTGGTGTACTGCCGCGCGGACGCGGCGTACCTGTGCGCGTCGTGCGACGCG
CGGGTGCACGCGGCCAACCGCGTGGCGTCCCGCCACGAGCGCGTGCGGGTGTGCGAGGCC
TGCGAGCGCGCCCCGGCCGCGCTCGCGTGCCGCGCCGACGCCGCCGCGCTGTGCGTGGCG
TGCGACGTGCAGGTGTACTCCGCGAACCCGCTCGCCAGGCGCCACCAGCGCGTCCCCGTC
GCGCCGCTCCCGGCCATCACCATCCCGGCCACCTCCGTCCTCGCTGAGGCGGTGGTGGCC
ACCGCCACCGTCCTCGGCGACAAGGACGAGGAGGTGGACTCTTGGCTTCTCCTCTCCAAA
GATTCCGACAACAACAACAACAATAACAACAACAAC------------------------
------------------------------------------------------------
---------------------------------------------GACAACGACAATAAC
GACAACAACAACAGCAACAGCAGCAACAACGGCATGTATTTTGGTGAAGTCGATGAGTAC
TTTGATCTTGTCGGGTACAATTCGTACTACGACAACCGCATCGAAAACAACCAAGATCGG
CAGTATGGGATGCATGAACAGCAAGAGCAGCAGCAGCAGCAGCAGGAGATGCAAAAGGAG
TTTGCAGAGAAGGAAGGGAGCGAGTGTGTGGTACCTTCACAGATCACAATGCTGAGTGAG
CAGCAGCATAGTGGTTATGGAGTTGTGGGAGCAGACCAGGCCGCCTCCATGACCGCCGGC
GTCAGTGCTTACACAGATTCCATCAGCAACAGCATATCTTTCTCATCAATGGAGGCGGGT
ATAGTACCAGACAGCACGGTGATAGATATGCCAAATTCCAGAATCCTGACACCTGCTGGA
GCAATCAATCTCTTCTCAGGTCCCTCGCTTCAGATGTCCCTTCACTTCAGCTCCATGGAC
AGGGAGGCCAGGGTGCTCAGGTACAGGGAGAAGAAGAAGGCCAGGAAGTTTGAGAAGACA
ATACGTTATGAAACAAGAAAGGCGTATGCAGAGGCACGACCCCGGATCAAGGGCCGTTTC
GCCAAGAGATCAGATGTGCAGATCGAAGTGGACCAGATGTTCTCCACTGCAGCTCTATCT
GACGGTAGCTATGGTACTGTTCCATGGTTCTGA
>HD1_Ilpum
ATGAATTATAATTTTGGTGGCAACGTGTTCGACCAGGAGGTTGGAGTTGGAGGCGAAGGA
GGAGGAGGAGGAGAGGGGAGCGGCTGCCCATGGGCGCGGCCGTGCGACGGGTGCCGCGCG
GCGCCGAGCGTGGTGTACTGCCGCGCGGACGCGGCGTACCTGTGCGCGTCGTGCGACGCG
CGGGTGCACGCGGCCAACCGCGTGGCGTCCCGCCACGAGCGCGTGCGGGTGTGCGAGGCC
TGCGAGCGCGCCCCGGCCGCGCTCGCGTGCCGCGCCGACGCCGCCGCGCTGTGCGTGGCG
TGCGACGTGCAGGTGTACTCCGCGAACCCGCTCGCCAGGCGCCACCAGCGCGTCCCCGTC
GCGCCGCTCCCGGCCATCACCATCCCGGCCACCTCCGTCCTCGCTGAGGCGGTGGTGGCC
ACCGCCACCGTCCTCGGCGACAAGGACGAGGAGGTGGACTCTTGGCTTCTCCTCTCCAAA
GATTCCGACAACAACAACAACAATAACAACAACAAC------------------------
------------------------------------------------------------
---------------------------------------------GACAACGACAATAAC
GACAACAACAACAGCAACAGCAGCAACAACGGCATGTATTTTGGTGAAGTCGATGAGTAC
TTTGATCTTGTCGGGTACAATTCGTACTACGACAACCGCATCGAAAACAACCAAGATCGG
CAGTATGGGATGCATGAACAGCAAGAGCAGCAGCAGCAGCAGCAGGAGATGCAAAAGGAG
TTTGCAGAGAAGGAAGGGAGCGAGTGTGTGGTACCTTCACAGATCACAATGCTGAGTGAG
CAGCAGCATAGTGGTTATGGAGTTGTGGGAGCAGACCAGGCCGCCTCCATGACCGCCGGC
GTCAGTGCTTACACAGATTCCATCAGCAACAGCATATCTTTCTCATCAATGGAGGCGGGT
ATAGTACCAGACAGCACGGTGATAGATATGCCAAATTCCAGAATCCTGACACCTGCTGGA
GCAATCAATCTCTTCTCAGGTCCCTCGCTTCAGATGTCCCTTCACTTCAGCTCCATGGAC
AGGGAGGCCAGGGTGCTCAGGTACAGGGAGAAGAAGAAGGCCAGGAAGTTTGAGAAGACA
ATACGTTATGAAACAAGAAAGGCGTATGCAGAGGCACGACCCCGGATCAAGGGCCGTTTC
GCCAAGAGATCAGATGTGCAGATCGAAGTGGACCAGATGTTCTCCACTGCAGCTCTATCT
GACGGTAGCTATGGTACTGTTCCATGGTTCTGA
>HD1_Sindongjin
ATGAATTATAATTTTGGTGGCAACGTGTTCGACCAGGAGGTTGGAGTTGGAGGCGAAGGA
GGAGGAGGAGGAGAGGGGAGCGGCTGCCCATGGGCGCGGCCGTGCGACGGGTGCCGCGCG
GCGCCGAGCGTGGTGTACTGCCGCGCGGACGCGGCGTACCTGTGCGCGTCGTGCGACGCG
CGGGTGCACGCGGCCAACCGCGTGGCGTCCCGCCACGAGCGCGTGCGGGTGTGCGAGGCC
TGCGAGCGCGCCCCGGCCGCGCTCGCGTGCCGCGCCGACGCCGCCGCGCTGTGCGTGGCG
TGCGACGTGCAGGTGTACTCCGCGAACCCGCTCGCCAGGCGCCACCAGCGCGTCCCCGTC
GCGCCGCTCCCGGCCATCACCATCCCGGCCACCTCCGTCCTCGCTGAGGCGGTGGTGGCC
ACCGCCACCGTCCTCGGCGACAAGGACGAGGAGGTGGACTCTTGGCTTCTCCTCTCCAAA
GATTCCGACAACAACAACAACAATAACAACAACAAC------------------------
------------------------------------------------------------
---------------------------------------------GACAACGACAATAAC
GACAACAACAACAGCAACAGCAGCAACAACGGCATGTATTTTGGTGAAGTCGATGAGTAC
TTTGATCTTGTCGGGTACAATTCGTACTACGACAACCGCATCGAAAACAACCAAGATCGG
CAGTATGGGATGCATGAACAGCAAGAGCAGCAGCAGCAGCAGCAGGAGATGCAAAAGGAG
TTTGCAGAGAAGGAAGGGAGCGAGTGTGTGGTACCTTCACAGATCACAATGCTGAGTGAG
CAGCAGCATAGTGGTTATGGAGTTGTGGGAGCAGACCAGGCCGCCTCCATGACCGCCGGC
GTCAGTGCTTACACAGATTCCATCAGCAACAGCATATCTTTCTCATCAATGGAGGCGGGT
ATAGTACCAGACAGCACGGTGATAGATATGCCAAATTCCAGAATCCTGACACCTGCTGGA
GCAATCAATCTCTTCTCAGGTCCCTCGCTTCAGATGTCCCTTCACTTCAGCTCCATGGAC
AGGGAGGCCAGGGTGCTCAGGTACAGGGAGAAGAAGAAGGCCAGGAAGTTTGAGAAGACA
ATACGTTATGAAACAAGAAAGGCGTATGCAGAGGCACGACCCCGGATCAAGGGCCGTTTC
GCCAAGAGATCAGATGTGCAGATCGAAGTGGACCAGATGTTCTCCACTGCAGCTCTATCT
GACGGTAGCTATGGTACTGTTCCATGGTTCTGA
>HD1_Nipponbare
ATGAATTATAATTTTGGTGGCAACGTGTTCGACCAGGAGGTTGGAGTTGGAGGCGAAGGA
GGAGGAGGAGGAGAGGGGAGCGGCTGCCCATGGGCGCGGCCGTGCGACGGGTGCCGCGCG
GCGCCGAGCGTGGTGTACTGCCGCGCGGACGCGGCGTACCTGTGCGCGTCGTGCGACGCG
CGGGTGCACGCGGCCAACCGCGTGGCGTCCCGCCACGAGCGCGTGCGGGTGTGCGAGGCC
TGCGAGCGCGCCCCGGCCGCGCTCGCGTGCCGCGCCGACGCCGCCGCGCTGTGCGTGGCG
TGCGACGTGCAGGTGCACTCCGCGAACCCGCTC---------------------------
---------CCGGCCATCACCATCCCGGCCACCTCCGTCCTCGCTGAGGCGGTGGTGGCC
ACCGCCACCGTCCTCGGCGACAAGGACGAGGAGGTGGACTCTTGGCTTCTCCTCTCCAAA
GATTCCGACAACAACAACAACAATAACAACAACAAC------------------------
------------------------------------------------------------
---------------------------------------------GACAACGACAATAAC
GACAACAACAACAGCAACAGCAGCAACAACGGCATGTATTTTGGTGAAGTCGATGAGTAC
TTTGATCTTGTCGGGTACAATTCGTACTACGACAACCGCATCGAAAACAACCAAGATCGG
CAGTATGGGATGCATGAACAGCAAGAGCAGCAGCAGCAGCAGCAGGAGATGCAAAAGGAG
TTTGCAGAGAAGGAAGGGAGCGAGTGTGTGGTACCTTCACAGATCACAATGCTGAGTGAG
CAGCAGCATAGTGGTTATGGAGTTGTGGGAGCAGACCAGGCCGCCTCCATGACCGCCGGC
GTCAGTGCTTACACAGATTCCATCAGCAACAGCATATCTTTCTCATCAATGGAGGCGGGT
ATAGTACCAGACAGCACGGTGATAGATATGCCAAATTCCAGAATCCTGACACCTGCTGGA
GCAATCAATCTCTTCTCAGGTCCCTCGCTTCAGATGTCCCTTCACTTCAGCTCCATGGAC
AGGGAGGCCAGGGTGCTCAGGTACAGGGAGAAGAAGAAGGCCAGGAAGTTTGAGAAGACA
ATACGTTATGAAACAAGAAAGGCGTATGCAGAGGCACGACCCCGGATCAAGGGCCGTTTC
GCCAAGAGATCAGATGTGCAGATCGAAGTGGACCAGATGTTCTCCACTGCAGCTCTATCT
GACGGTAGCTATGGTACTGTTCCATGGTTCTGA
>HD1_Hitomebore
ATGAATTATAATTTTGGTGGCAACGTGTTCGACCAGGAGGTTGGAGTTGGAGGCGAAGGA
GGAGGAGGAGGAGAGGGGAGCGGCTGCCCATGGGCGCGGCCGTGCGACGGGTGCCGCGCG
GCGCCGAGCGTGGTGTACTGCCGCGCGGACGCGGCGTACCTGTGCGCGTCGTGCGACGCG
CGGGTGCACGCGGCCAACCGCGTGGCGTCCCGCCACGAGCGCGTGCGGGTGTGCGAGGCC
TGCGAGCGCGCCCCGGCCGCGCTCGCGTGCCGCGCCGACGCCGCCGCGCTGTGCGTGGCG
TGCGACGTGCAGGTGCACTCCGCGAACCCGCTC---------------------------
---------CCGGCCATCACCATCCCGGCCACCTCCGTCCTCGCTGAGGCGGTGGTGGCC
ACCGCCACCGTCCTCGGCGACAAGGACGAGGAGGTGGACTCTTGGCTTCTCCTCTCCAAA
GATTCCGACAACAACAACAACAATAACAACAACAAC------------------------
------------------------------------------------------------
---------------------------------------------GACAACGACAATAAC
GACAACAACAACAGCAACAGCAGCAACAACGGCATGTATTTTGGTGAAGTCGATGAGTAC
TTTGATCTTGTCGGGTACAATTCGTACTACGACAACCGCATCGAAAACAACCAAGATCGG
CAGTATGGGATGCATGAACAGCAAGAGCAGCAGCAGCAGCAGCAGGAGATGCAAAAGGAG
TTTGCAGAGAAGGAAGGGAGCGAGTGTGTGGTACCTTCACAGATCACAATGCTGAGTGAG
CAGCAGCATAGTGGTTATGGAGTTGTGGGAGCAGACCAGGCCGCCTCCATGACCGCCGGC
GTCAGTGCTTACACAGATTCCATCAGCAACAGCATATCTTTCTCATCAATGGAGGCGGGT
ATAGTACCAGACAGCACGGTGATAGATATGCCAAATTCCAGAATCCTGACACCTGCTGGA
GCAATCAATCTCTTCTCAGGTCCCTCGCTTCAGATGTCCCTTCACTTCAGCTCCATGGAC
AGGGAGGCCAGGGTGCTCAGGTACAGGGAGAAGAAGAAGGCCAGGAAGTTTGAGAAGACA
ATACGTTATGAAACAAGAAAGGCGTATGCAGAGGCACGACCCCGGATCAAGGGCCGTTTC
GCCAAGAGATCAGATGTGCAGATCGAAGTGGACCAGATGTTCTCCACTGCAGCTCTATCT
GACGGTAGCTATGGTACTGTTCCATGGTTCTGA
>HD1_IR72
ATGAATTATAATTTTGGTGGCAACGTGTTCGACCAGGAGGTTGGAGTTGGAGGCGAAGGA
GGAGGAGGAGGAGAGGGGAGCGGCTGCCCATGGGCGCGGCCGTGCGACGGGTGCCGCGCG
GCGCCGAGCGTGGTGTACTGCCGCGCGGACGCGGCGTACCTGTGCGCGTCGTGCGACGCG
CGGGTGCACGCGGCCAACCGCGTGGCGTCCCGCCACGAGCGCGTGCGGGTGTGCGAGGCC
TGCGAGCGCGCCCCGGCCGCGCTCGCGTGCCGCGCCGACGCCGCCGCGCTGTGCGTGGCG
TGCGACGTGCAGGTGCACTCCGCGAACCCGCTCGCCAGGCGCCACCAGCGCGTCCCCGTC
GCGCCGCTCCCGGCCATCACCATCCCGGCCACCTCCGTCCTCGCTGAGGCGGTGGTGGCC
ACCGCCACCGTCCTCGGCGACAAGGACGAGGAGGTGGACTCTTGGCTTCTCCTCTCCAAA
GATTCCGACAACAACAACAACAATAACAACAACAAC------------------------
------------------------------------------------------------
---------------------------------------------GACAACGACAATAAG
GACAACAACAACAGCAACAGCAGCAACAACGGCATGTATTTTGGTGAAGTCGATGAGTAC
TTTGATCTTGTCGGGTACAATTCGTACTACGACAACCGCATCGAAAACAACCAAGATCAG
CAGTATGGGATGCATGAACAGCAAGAGCAGCAGCAGCAGCAGCAGGAGATGCAAAAGGAG
TTTGCAGAGAAGGAAGGGAGCGAGTGTGTGGTACCTTCACAGATCACAATGCTGAGTGAG
CAGCAGCATAGTGGTTATGGAGTTGTGGGAGCAGACCAGGCCGCCTCCATGACCGCCGGC
GTCAGTGCTTACACAGATTCCATCAGCAACAGCATATCTTTCTCATCAATGGAGGCGGGT
ATAGTACCAGACAGCACGGTGATAGATATGCCAAATTCCAGAATCCTGACACCTGCTGGA
GCAATCAATCTCTTCTCAGGTCCCTCGCTTCAGATGTCCCTTCACTTCAGCTCCATGGAC
AGGGAGGCCAGGGTGCTCAGGTACAGGGAGAAGAAGAAGGCCAGGAAGTTTGAGAAGACA
ATACGTTATGAAACA----AGGCGTATGCAGAGGCACGACCCCGGATCAAGGGCCGTTTC
GCCAAGAGATCAGATGTGCAGATCGAAGTGGACCAGATGTTCTCCACTGCAGCTCTATCT
GACGGTAGCTATGGTACTGTTCCATGGTTCTGA
>HD1_Hanmaeum
ATGAATTATAATTTTGGTGGCAACGTGTTCGACCAGGAGGTTGGAGTTGGAGGCGAAGGA
GGAGGAGGAGGAGAGGGGAGCGGCTGCCCATGGGCGCGGCCGTGCGACGGGTGCCGCGCG
GCGCCGAGCGTGGTGTACTGCCGCGCGGACGCGGCGTACCTGTGCGCGTCGTGCGACGCG
CGGGTGCACGCGGCCAACCGCGTGGCGTCCCGCCACGAGCGCGTGCGGGTGTGCGAGGCC
TGCGAGCGCGCCCCGGCCGCGCTCGCGTGCCGCGCCGACGCCGCCGCGCTGTGCGTGGCG
TGCGACGTGCAGGTGTACTCCGCGAACCCGCTCGCCAGGCGCCACCAGCGCGTCCCCGTC
GCGCCGCTCCCGGCCATCACCATCCCGGCCACCTCCGTCCTCGCTGAGGCGGTGGTGGCC
ACCGCCACCGTCCTCGGCGACAAGGACGAGGAGGTGGACTCTTGGCTTCTCCTCTCCAAA
GATTCCGACAACAACAACAACAATAACAACAACAAC------------------------
------------------------------------------------------------
---------------------------------------------GACAACGACAATAAC
GACAACAACAACAGCAACAGCAGCAACAACGGCATGTATTTTGGTGAAGTCGATGAGTAC
TTTGATCTTGTCGGGTACAATTCGTACTACGACAACCGCATCGAAAACAACCAAGATCGG
CAGTATGGGATGCATGAACAGCAAGAGCAGCAGCAGCAGCAGCAGGAGATGCAAAAGGAG
TTTGCAGAGAAGGAAGGGAGCGAGTGTGTGGTACCTTCACAGATCACAATGCTGAGTGAG
CAGCAGCATAGTGGTTATGGAGTTGTGGGAGCAGACCAGGCCGCCTCCATGACCGCCGGC
GTCAGTGCTTACACAGATTCCATCAGCAACAGCATATCTTTCTCATCAATGGAGGCGGGT
ATAGTACCAGACAGCACGGTGATAGATATGCCAAATTCCAGAATCCTGACACCTGCTGGA
GCAATCAATCTCTTCTCAGGTCCCTCGCTTCAGATGTCCCTTCACTTCAGCTCCATGGAC
AGGGAGGCCAGGGTGCTCAGGTACAGGGAGAAGAAGAAGGCCAGGAAGTTTGAGAAGACA
ATACGTTATGAAACAAGAAAGGCGTATGCAGAGGCACGACCCCGGATCAAGGGCCGTTTC
GCCAAGAGATCAGATGTGCAGATCGAAGTGGACCAGATGTTCTCCACTGCAGCTCTATCT
GACGGTAGCTATGGTACTGTTCCATGGTTCTGA
>HD1_Hangangchal1
ATGAATTATAATTTTGGTGGCAACGTGTTCGACCAGGAGGTTGGAGTTGGAGGCGAAGGA
GGAGGAGGAGGAGAGGGGAGCGGCTGCCCATGGGCGCGGCCGTGCGACGGGTGCCGCGCG
GCGCCGAGCGTGGTGTACTGCCGCGCGGACGCGGCGTACCTGTGCGCGTCGTGCGACGCG
CGGGTGCACGCGGCCAACCGCGTGGCGTCCCGCCACGAGCGCGTGCGGGTGTGCGAGGCC
TGCGAGCGCGCCCCGGCCGCGCTCGCGTGCCGCGCCGACGCCGCCGCGCTGTGCGTGGCG
TGCGACGTGCAGGTGCACTCCGCGAACCCGCTCGCCAGGCGCCACCAGCGCGTCCCCGTC
GCGCCGCTCCCGGCCATCACCATCCCGGCCACCTCCGTCCTCGCTGAGGCGGTGGTGGCC
ACCGCCACCGTCCTCGGCGACAAGGACGAGGAGGTGGACTCTTGGCTTCTCCTCTCCAAA
GATTCCGACAACAACAACAACAATAACAACAACAAC------------------------
------------------------------------------------------------
---------------------------------------------GACAACGACAATAAG
GACAACAACAACAGCAACAGCAGCAACAACGGCATGTATTTTGGTGAAGTCGATGAGTAC
TTTGATCTTGTCGGGTACAATTCGTACTACGACAACCGCATCGAAAACAACCAAGATCAG
CAGTATGGGATGCATGAACAGCAAGAGCAGCAGCAGCAGCAGCAGGAGATGCAAAAGGAG
TTTGCAGAGAAGGAAGGGAGCGAGTGTGTGGTACCTTCACAGATCACAATGCTGAGTGAG
CAGCAGCATAGTGGTTATGGAGTTGTGGGAGCAGACCAGGCCGCCTCCATGACCGCCGGC
GTCAGTGCTTACACAGATTCCATCAGCAACAGCATATCTTTCTCATCAATGGAGGCGGGT
ATAGTACCAGACAGCACGGTGATAGATATGCCAAATTCCAGAATCCTGACACCTGCTGGA
GCAATCAATCTCTTCTCAGGTCCCTCGCTTCAGATGTCCCTTCACTTCAGCTCCATGGAC
AGGGAGGCCAGGGTGCTCAGGTACAGGGAGAAGAAGAAGGCCAGGAAGTTTGAGAAGACA
ATACGTTATGAAACA----AGGCGTATGCAGAGGCACGACCCCGGATCAAGGGCCGTTTC
GCCAAGAGATCAGATGTGCAGATCGAAGTGGACCAGATGTTCTCCACTGCAGCTCTATCT
GACGGTAGCTATGGTACTGTTCCATGGTTCTGA
>HD1_Bina-ay
ATGAATTATAATTTTGGTGGCAACGTGTTCGACCAGGAGGTTGGAGTTGGAGGCGAAGGA
GGAGGAGGAGGAGAGGGGAGCGGCTGCCCATGGGCGCGGCCGTGCGACGGGTGCCGCGCG
GCGCCGAGCGTGGTGTACTGCCGCGCGGACGCGGCGTACCTGTGCGCGTCGTGCGACGCG
CGGGTGCACGCGGCCAACCGCGTGGCGTCCCGCCACGAGCGCGTGCGGGTGTGCGAGGCC
TGCGAGCAAGCCCCGGCCGCGCTCGCGTGCCGCGCCGACGCCGCCGCGCTGTGCGTGGCG
TGCGACGTGCAGGTGCACTCCGCGAACCCGCTCGCCAGGCGCCACCAGCGCGTCCCCGTC
GCGCCGCTCCCGGCCATCACCATCCCGGCCACCTCCGTCCTCGCTGAGGCGGTGGTGGCC
ACCGCCACCGTCCTCGGCGGCAAGGACGAGGAGGTGGACTCTTGGATTATCCTCTCCAAA
GATTCCAACAACAACAACAACAATAACAACAGCAACAGCAGCAACAACGGCATGTATTTT
GGTGAAGTCGATGAGTACTTTGATCTTGTCAGGTACAATTCGTACTACGACAACAACAAT
AACGACAACAGCAACAGCAACAGCAGCAACAACGACAACGACAACGACAACGACAATAAC
------AACAACAGCAACAGCAGCAACAACGGCATGTATTTTGGTGAAGTCGATGAGTAC
TTTGATCTTGTCGGGTACAATTCGTACTACGACAACCGCATCGAAAACAACCAAGATCAG
CAGTATGGGATGCATGAACAGCAAGAGCAGCAGCAGCAGCAGCAGGAGATGCAAAAGGAG
TTTGCAGAGAAGGAAGGGAGCGAGTGTGTGGTACCTTCACAGATCACAATGCTGAGTGAG
CAGCAGCATAGTGGTTATGGAGTTGTGGGAGCAGACCAGGCCGCCTCCATGACCGCCGGC
GTCAGTGCTTACACAGATTCCATCAGCAACAGCATATCT--CTCATCAATGGAGGCGGGT
ATAGTACCAGACAGCACGGTGATAGATATGCCAAATTCCAGCATCCTGACACCTGCTGGA
GCAATCAATCTCTTCTCAGGTCCCTCGCTTCAGATGTCCCTTCACTTCAGCTCCATGGAC
AGGGAGGCCAGGGTGCTCAGGTACAGGGAGAAGAAGAAGGCCAGGAAGTTTGAGAAGACA
ATACGTTATGAAACAAGAAAGGCGTATGCAGAGGCACGACCCCGGATCAAGGGCCGTTTC
GCCAAGAGATCAGATGTGCAGATCGAAGTGGACCAGATGTTCTCCACTGCAGCTCTATCT
GACAGTAGCTATGGTACTGTTCCATGGTTCTGA
>HD1_Balikwadang
ATGAATTATAATTTTGGTGGCAACGTGTTCGACCAGGAGGTTGGAGTTGGAGGCGAAGGA
GGAGGAGGAGGAGAGGGGAGCGGCTGCCCATGGGCGCGGCCGTGCGACGGGTGCCGCGCG
GCGCCGAGCGTGGTGTACTGCCGCGCGGACGCGGCGTACCTGTGCGCGTCGTGCGACGCG
CGGGTGCACGCGGCCAACCGCGTGGCGTCCCGCCACGAGCGCGTGCGGGTGTGCGAGGCC
TGCGAGCAAGCCCCGGCCGCGCTCGCGTGCCGCGCCGACGCCGCCGCGCTGTGCGTGGCG
TGCGACGTGCAGGTGCACTCCGCGAACCCGCTCGCCAGGCGCCACCAGCGCGTCCCCGTC
GCGCCGCTCCCGGCCATCACCATCCCGGCCACCTCCGTCCTCGCTGAGGCGGTGGTGGCC
ACCGCCACCGTCCTCGGCGGCAAGGACGAGGAGGTGGACTCTTGGATTATCCTCTCCAAA
GATTCCAACAACAACAACAACAATAACAACAGCAACAGCAGCAACAACGGCATGTATTTT
GGTGAAGTCGATGAGTACTTTGATCTTGTCAGGTACAATTCGTACTACGACAACAACAAT
AACGACAACAGCAACAGCAACAGCAGCAACAACGACAACGACAACGACAACGACAATAAC
------AACAACAGCAACAGCAGCAACAACGGCATGTATTTTGGTGAAGTCGATGAGTAC
TTTGATCTTGTCGGGTACAATTCGTACTACGACAACCGCATCGAAAACAACCAAGATCAG
CAGTATGGGATGCATGAACAGCAAGAGCAGCAGCAGCAGCAGCAGGAGATGCAAAAGGAG
TTTGCAGAGAAGGAAGGGAGCGAGTGTGTGGTACCTTCACAGATCACAATGCTGAGTGAG
CAGCAGCATAGTGGTTATGGAGTTGTGGGAGCAGACCAGGCCGCCTCCATGACCGCCGGC
GTCAGTGCTTACACAGATTCCATCAGCAACAGCATATCT--CTCATCAATGGAGGCGGGT
ATAGTACCAGACAGCACGGTGATAGATATGCCAAATTCCAGCATCCTGACACCTGCTGGA
GCAATCAATCTCTTCTCAGGTCCCTCGCTTCAGATGTCCCTTCACTTCAGCTCCATGGAC
AGGGAGGCCAGGGTGCTCAGGTACAGGGAGAAGAAGAAGGCCAGGAAGTTTGAGAAGACA
ATACGTTATGAAACAAGAAAGGCGTATGCAGAGGCACGACCCCGGATCAAGGGCCGTTTC
GCCAAGAGATCAGATGTGCAGATCGAAGTGGACCAGATGTTCTCCACTGCAGCTCTATCT
GACAGTAGCTATGGTACTGTTCCATGGTTCTGA
>HD1_PTQDQmalilom
ATGAATTATAATTTTGGTGGCAACGTGTTCGACCAGGAGGTTGGAGTTGGAGGCGAAGGA
GGAGGAGGAGGAGAGGGGAGCGGCTGCCCATGGGCGCGGCCGTGCGACGGGTGCCGCGCG
GCGCCGAGCGTGGTGTACTGCCGCGCGGACGCGGCGTACCTGTGCGCGTCGTGCGACGCG
CGGGTGCACGCGGCCAACCGCGTGGCGTCCCGCCACGAGCGCGTGCGGGTGTGCGAGGCC
TGCGAGCAAGCCCCGGCCGCGCTCGCGTGCCGCGCCGACGCCGCCGCGCTGTGCGTGGCG
TGCGACGTGCAGGTGCACTCCGCGAACCCGCTCGCCAGGCGCCACCAGCGCGTCCCCGTC
GCGCCGCTCCCGGCCATCACCATCCCGGCCACCTCCGTCCTCGCTGAGGCGGTGGTGGCC
ACCGCCACCGTCCTCGGCGGCAAGGACGAGGAGGTGGACTCTTGGATTATCCTCTCCAAA
GATTCCAACAACAACAACAACAATAACAACAGCAACAGCAGCAACAACGGCATGTATTTT
GGTGAAGTCGATGAGTACTTTGATCTTGTCAGGTACAATTCGTACTACGACAACAACAAT
AACGACAACAGCAACAGCAACAGCAGCAACAACGACAACGACAACGACAACGACAATAAC
------AACAACAGCAACAGCAGCAACAACGGCATGTATTTTGGTGAAGTCGATGAGTAC
TTTGATCTTGTCGGGTACAATTCGTACTACGACAACCGCATCGAAAACAACCAAGATCAG
CAGTATGGGATGCATGAACAGCAAGAGCAGCAGCAGCAGCAGCAGGAGATGCAAAAGGAG
TTTGCAGAGAAGGAAGGGAGCGAGTGTGTGGTACCTTCACAGATCACAATGCTGAGTGAG
CAGCAGCATAGTGGTTATGGAGTTGTGGGAGCAGACCAGGCCGCCTCCATGACCGCCGGC
GTCAGTGCTTACACAGATTCCATCAGCAACAGCATATCT--CTCATCAATGGAGGCGGGT
ATAGTACCAGACAGCACGGTGATAGATATGCCAAATTCCAGCATCCTGACACCTGCTGGA
GCAATCAATCTCTTCTCAGGTCCCTCGCTTCAGATGTCCCTTCACTTCAGCTCCATGGAC
AGGGAGGCCAGGGTGCTCAGGTACAGGGAGAAGAAGAAGGCCAGGAAGTTTGAGAAGACA
ATACGTTATGAAACAAGAAAGGCGTATGCAGAGGCACGACCCCGGATCAAGGGCCGTTTC
GCCAAGAGATCAGATGTGCAGATCGAAGTGGACCAGATGTTCTCCACTGCAGCTCTATCT
GACAGTAGCTATGGTACTGTTCCATGGTTCTGA
>HD1_Sepat
ATGAATTATAATTTTGGTGGCAACGTGTTCGACCAGGAGGTTGGAGTTGGAGGCGAAGGA
GGAGGAGGAGGAGAGGGGAGCGGCTGCCCATGGGCGCGGCCGTGCGACGGGTGCCGCGCG
GCGCCGAGCGTGGTGTACTGCCGCGCGGACGCGGCGTACCTGTGCGCGTCGTGCGACGCG
CGGGTGCACGCGGCCAACCGCGTGGCGTCCCGCCACGAGCGCGTGCGGGTGTGCGAGGCC
TGCGAGCAAGCCCCGGCCGCGCTCGCGTGCCGCGCCGACGCCGCCGCGCTGTGCGTGGCG
TGCGACGTGCAGGTGCACTCCGCGAACCCGCTCGCCAGGCGCCACCAGCGCGTCCCCGTC
GCGCCGCTCCCGGCCATCACCATCCCGGCCACCTCCGTCCTCGCTGAGGCGGTGGTGGCC
ACCGCCACCGTCCTCGGCGGCAAGGACGAGGAGGTGGACTCTTGGATTATCCTCTCCAAA
GATTCCAACAACAACAACAACAATAACAACAGCAACAGCAGCAACAACGGCATGTATTTT
GGTGAAGTCGATGAGTACTTTGATCTTGTCAGGTACAATTCGTACTACGACAACAACAAT
AACGACAACAGCAACAGCAACAGCAGCAACAACGACAACGACAACGACAACGACAATAAC
------AACAACAGCAACAGCAGCAACAACGGCATGTATTTTGGTGAAGTCGATGAGTAC
TTTGATCTTGTCGGGTACAATTCGTACTACGACAACCGCATCGAAAACAACCAAGATCAG
CAGTATGGGATGCATGAACAGCAAGAGCAGCAGCAGCAGCAGCAGGAGATGCAAAAGGAG
TTTGCAGAGAAGGAAGGGAGCGAGTGTGTGGTACCTTCACAGATCACAATGCTGAGTGAG
CAGCAGCATAGTGGTTATGGAGTTGTGGGAGCAGACCAGGCCGCCTCCATGACCGCCGGC
GTCAGTGCTTACACAGATTCCATCAGCAACAGCATATCT--CTCATCAATGGAGGCGGGT
ATAGTACCAGACAGCACGGTGATAGATATGCCAAATTCCAGCATCCTGACACCTGCTGGA
GCAATCAATCTCTTCTCAGGTCCCTCGCTTCAGATGTCCCTTCACTTCAGCTCCATGGAC
AGGGAGGCCAGGGTGCTCAGGTACAGGGAGAAGAAGAAGGCCAGGAAGTTTGAGAAGACA
ATACGTTATGAAACAAGAAAGGCGTATGCAGAGGCACGACCCCGGATCAAGGGCCGTTTC
GCCAAGAGATCAGATGTGCAGATCGAAGTGGACCAGATGTTCTCCACTGCAGCTCTATCT
GACAGTAGCTATGGTACTGTTCCATGGTTCTGA
>HD1_Guyod
ATGAATTATAATTTTGGTGGCAACGTGTTCGACCAGGAGGTTGGAGTTGGAGGCGAAGGA
GGAGGAGGAGGAGAGGGGAGCGGCTGCCCATGGGCGCGGCCGTGCGACGGGTGCCGCGCG
GCGCCGAGCGTGGTGTACTGCCGCGCGGACGCGGCGTACCTGTGCGCGTCGTGCGACGCG
CGGGTGCACGCGGCCAACCGCGTGGCGTCCCGCCACGAGCGCGTGCGGGTGTGCGAGGCC
TGCGAGCAAGCCCCGGCCGCGCTCGCGTGCCGCGCCGACGCCGCCGCGCTGTGCGTGGCG
TGCGACGTGCAGGTGCACTCCGCGAACCCGCTCGCCAGGCGCCACCAGCGCGTCCCCGTC
GCGCCGCTCCCGGCCATCACCATCCCGGCCACCTCCGTCCTCGCTGAGGCGGTGGTGGCC
ACCGCCACCGTCCTCGGCGGCAAGGACGAGGAGGTGGACTCTTGGATTATCCTCTCCAAA
GATTCCAACAACAACAACAACAATAACAACAGCAACAGCAGCAACAACGGCATGTATTTT
GGTGAAGTCGATGAGTACTTTGATCTTGTCAGGTACAATTCGTACTACGACAACAACAAT
AACGACAACAGCAACAGCAACAGCAGCAACAACGACAACGACAACGACAACGACAATAAC
------AACAACAGCAACAGCAGCAACAACGGCATGTATTTTGGTGAAGTCGATGAGTAC
TTTGATCTTGTCGGGTACAATTCGTACTACGACAACCGCATCGAAAACAACCAAGATCAG
CAGTATGGGATGCATGAACAGCAAGAGCAGCAGCAGCAGCAGCAGGAGATGCAAAAGGAG
TTTGCAGAGAAGGAAGGGAGCGAGTGTGTGGTACCTTCACAGATCACAATGCTGAGTGAG
CAGCAGCATAGTGGTTATGGAGTTGTGGGAGCAGACCAGGCCGCCTCCATGACCGCCGGC
GTCAGTGCTTACACAGATTCCATCAGCAACAGCATATCT--CTCATCAATGGAGGCGGGT
ATAGTACCAGACAGCACGGTGATAGATATGCCAAATTCCAGCATCCTGACACCTGCTGGA
GCAATCAATCTCTTCTCAGGTCCCTCGCTTCAGATGTCCCTTCACTTCAGCTCCATGGAC
AGGGAGGCCAGGGTGCTCAGGTACAGGGAGAAGAAGAAGGCCAGGAAGTTTGAGAAGACA
ATACGTTATGAAACAAGAAAGGCGTATGCAGAGGCACGACCCCGGATCAAGGGCCGTTTC
GCCAAGAGATCAGATGTGCAGATCGAAGTGGACCAGATGTTCTCCACTGCAGCTCTATCT
GACAGTAGCTATGGTACTGTTCCATGGTTCTGA
>HD1_Kiangan
ATGAATTATAATTTTGGTGGCAACGTGTTCGACCAGGAGGTTGGAGTTGGAGGCGAAGGA
GGAGGAGGAGGAGAGGGGAGCGGCTGCCCATGGGCGCGGCCGTGCGACGGGTGCCGCGCG
GCGCCGAGCGTGGTGTACTGCCGCGCGGACGCGGCGTACCTGTGCGCGTCGTGCGACGCG
CGGGTGCACGCGGCCAACCGCGTGGCGTCCCGCCACGAGCGCGTGCGGGTGTGCGAGGCC
TGCGAGCAAGCCCCGGCCGCGCTCGCGTGCCGCGCCGACGCCGCCGCGCTGTGCGTGGCG
TGCGACGTGCAGGTGCACTCCGCGAACCCGCTCGCCAGGCGCCACCAGCGCGTCCCCGTC
GCGCCGCTCCCGGCCATCACCATCCCGGCCACCTCCGTCCTCGCTGAGGCGGTGGTGGCC
ACCGCCACCGTCCTCGGCGGCAAGGACGAGGAGGTGGACTCTTGGATTATCCTCTCCAAA
GATTCCAACAACAACAACAACAATAACAACAGCAACAGCAGCAACAACGGCATGTATTTT
GGTGAAGTCGATGAGTACTTTGATCTTGTCAGGTACAATTCGTACTACGACAACAACAAT
AACGACAACAGCAACAGCAACAGCAGCAACAACGACAACGACAACGACAACGACAATAAC
------AACAACAGCAACAGCAGCAACAACGGCATGTATTTTGGTGAAGTCGATGAGTAC
TTTGATCTTGTCGGGTACAATTCGTACTACGACAACCGCATCGAAAACAACCAAGATCAG
CAGTATGGGATGCATGAACAGCAAGAGCAGCAGCAGCAGCAGCAGGAGATGCAAAAGGAG
TTTGCAGAGAAGGAAGGGAGCGAGTGTGTGGTACCTTCACAGATCACAATGCTGAGTGAG
CAGCAGCATAGTGGTTATGGAGTTGTGGGAGCAGACCAGGCCGCCTCCATGACCGCCGGC
GTCAGTGCTTACACAGATTCCATCAGCAACAGCATATCT--CTCATCAATGGAGGCGGGT
ATAGTACCAGACAGCACGGTGATAGATATGCCAAATTCCAGCATCCTGACACCTGCTGGA
GCAATCAATCTCTTCTCAGGTCCCTCGCTTCAGATGTCCCTTCACTTCAGCTCCATGGAC
AGGGAGGCCAGGGTGCTCAGGTACAGGGAGAAGAAGAAGGCCAGGAAGTTTGAGAAGACA
ATACGTTATGAAACAAGAAAGGCGTATGCAGAGGCACGACCCCGGATCAAGGGCCGTTTC
GCCAAGAGATCAGATGTGCAGATCGAAGTGGACCAGATGTTCTCCACTGCAGCTCTATCT
GACAGTAGCTATGGTACTGTTCCATGGTTCTGA
>HD1_Kiwisan
ATGAATTATAATTTTGGTGGCAACGTGTTCGACCAGGAGGTTGGAGTTGGAGGCGAAGGA
GGAGGAGGAGGAGAGGGGAGCGGCTGCCCATGGGCGCGGCCGTGCGACGGGTGCCGCGCG
GCGCCGAGCGTGGTGTACTGCCGCGCGGACGCGGCGTACCTGTGCGCGTCGTGCGACGCG
CGGGTGCACGCGGCCAACCGCGTGGCGTCCCGCCACGAGCGCGTGCGGGTGTGCGAGGCC
TGCGAGCAAGCCCCGGCCGCGCTCGCGTGCCGCGCCGACGCCGCCGCGCTGTGCGTGGCG
TGCGACGTGCAGGTGCACTCCGCGAACCCGCTCGCCAGGCGCCACCAGCGCGTCCCCGTC
GCGCCGCTCCCGGCCATCACCATCCCGGCCACCTCCGTCCTCGCTGAGGCGGTGGTGGCC
ACCGCCACCGTCCTCGGCGGCAAGGACGAGGAGGTGGACTCTTGGATTATCCTCTCCAAA
GATTCCAACAACAACAACAACAATAACAACAGCAACAGCAGCAACAACGGCATGTATTTT
GGTGAAGTCGATGAGTACTTTGATCTTGTCAGGTACAATTCGTACTACGACAACAACAAT
AACGACAACAGCAACAGCAACAGCAGCAACAACGACAACGACAACGACAACGACAATAAC
------AACAACAGCAACAGCAGCAACAACGGCATGTATTTTGGTGAAGTCGATGAGTAC
TTTGATCTTGTCGGGTACAATTCGTACTACGACAACCGCATCGAAAACAACCAAGATCAG
CAGTATGGGATGCATGAACAGCAAGAGCAGCAGCAGCAGCAGCAGGAGATGCAAAAGGAG
TTTGCAGAGAAGGAAGGGAGCGAGTGTGTGGTACCTTCACAGATCACAATGCTGAGTGAG
CAGCAGCATAGTGGTTATGGAGTTGTGGGAGCAGACCAGGCCGCCTCCATGACCGCCGGC
GTCAGTGCTTACACAGATTCCATCAGCAACAGCATATCT--CTCATCAATGGAGGCGGGT
ATAGTACCAGACAGCACGGTGATAGATATGCCAAATTCCAGCATCCTGACACCTGCTGGA
GCAATCAATCTCTTCTCAGGTCCCTCGCTTCAGATGTCCCTTCACTTCAGCTCCATGGAC
AGGGAGGCCAGGGTGCTCAGGTACAGGGAGAAGAAGAAGGCCAGGAAGTTTGAGAAGACA
ATACGTTATGAAACAAGAAAGGCGTATGCAGAGGCACGACCCCGGATCAAGGGCCGTTTC
GCCAAGAGATCAGATGTGCAGATCGAAGTGGACCAGATGTTCTCCACTGCAGCTCTATCT
GACAGTAGCTATGGTACTGTTCCATGGTTCTGA
>HD1_Salanay(sabbol)
ATGAATTATAATTTTGGTGGCAACGTGTTCGACCAGGAGGTTGGAGTTGGAGGCGAAGGA
GGAGGAGGAGGAGAGGGGAGCGGCTGCCCATGGGCGCGGCCGTGCGACGGGTGCCGCGCG
GCGCCGAGCGTGGTGTACTGCCGCGCGGACGCGGCGTACCTGTGCGCGTCGTGCGACGCG
CGGGTGCACGCGGCCAACCGCGTGGCGTCCCGCCACGAGCGCGTGCGGGTGTGCGAGGCC
TGCGAGCAAGCCCCGGCCGCGCTCGCGTGCCGCGCCGACGCCGCCGCGCTGTGCGTGGCG
TGCGACGTGCAGGTGCACTCCGCGAACCCGCTCGCCAGGCGCCACCAGCGCGTCCCCGTC
GCGCCGCTCCCGGCCATCACCATCCCGGCCACCTCCGTCCTCGCTGAGGCGGTGGTGGCC
ACCGCCACCGTCCTCGGCGGCAAGGACGAGGAGGTGGACTCTTGGATTATCCTCTCCAAA
GATTCCAACAACAACAACAACAATAACAACAGCAACAGCAGCAACAACGGCATGTATTTT
GGTGAAGTCGATGAGTACTTTGATCTTGTCAGGTACAATTCGTACTACGACAACAACAAT
AACGACAACAGCAACAGCAACAGCAGCAACAACGACAACGACAACGACAACGACAATAAC
------AACAACAGCAACAGCAGCAACAACGGCATGTATTTTGGTGAAGTCGATGAGTAC
TTTGATCTTGTCGGGTACAATTCGTACTACGACAACCGCATCGAAAACAACCAAGATCAG
CAGTATGGGATGCATGAACAGCAAGAGCAGCAGCAGCAGCAGCAGGAGATGCAAAAGGAG
TTTGCAGAGAAGGAAGGGAGCGAGTGTGTGGTACCTTCACAGATCACAATGCTGAGTGAG
CAGCAGCATAGTGGTTATGGAGTTGTGGGAGCAGACCAGGCCGCCTCCATGACCGCCGGC
GTCAGTGCTTACACAGATTCCATCAGCAACAGCATATCT--CTCATCAATGGAGGCGGGT
ATAGTACCAGACAGCACGGTGATAGATATGCCAAATTCCAGCATCCTGACACCTGCTGGA
GCAATCAATCTCTTCTCAGGTCCCTCGCTTCAGATGTCCCTTCACTTCAGCTCCATGGAC
AGGGAGGCCAGGGTGCTCAGGTACAGGGAGAAGAAGAAGGCCAGGAAGTTTGAGAAGACA
ATACGTTATGAAACAAGAAAGGCGTATGCAGAGGCACGACCCCGGATCAAGGGCCGTTTC
GCCAAGAGATCAGATGTGCAGATCGAAGTGGACCAGATGTTCTCCACTGCAGCTCTATCT
GACAGTAGCTATGGTACTGTTCCATGGTTCTGA
>HD1_Sangmi 4
ATGAATTATAATTTTGGTGGCAACGTGTTCGACCAGGAGGTTGGAGTTGGAGGCGAAGGA
GGAGGAGGAGGAGAGGGGAGCGGCTGCCCATGGGCGCGGCCGTGCGACGGGTGCCGCGCG
GCGCCGAGCGTGGTGTACTGCCGCGCGGACGCGGCGTACCTGTGCGCGTCGTGCGACGCG
CGGGTGCACGCGGCCAACCGCGTGGCGTCCCGCCACGAGCGCGTGCGGGTGTGCGAGGCC
TGCGAGCAAGCCCCGGCCGCGCTCGCGTGCCGCGCCGACGCCGCCGCGCTGTGCGTGGCG
TGCGACGTGCAGGTGCACTCCGCGAACCCGCTCGCCAGGCGCCACCAGCGCGTCCCCGTC
GCGCCGCTCCCGGCCATCACCATCCCGGCCACCTCCGTCCTCGCTGAGGCGGTGGTGGCC
ACCGCCACCGTCCTCGGCGGCAAGGACGAGGAGGTGGACTCTTGGATTATCCTCTCCAAA
GATTCCAACAACAACAACAACAATAACAACAGCAACAGCAGCAACAACGGCATGTATTTT
GGTGAAGTCGATGAGTACTTTGATCTTGTCAGGTACAATTCGTACTACGACAACAACAAT
AACGACAACAGCAACAGCAACAGCAGCAACAACGACAACGACAACGACAACGACAATAAC
------AACAACAGCAACAGCAGCAACAACGGCATGTATTTTGGTGAAGTCGATGAGTAC
TTTGATCTTGTCGGGTACAATTCGTACTACGACAACCGCATCGAAAACAACCAAGATCAG
CAGTATGGGATGCATGAACAGCAAGAGCAGCAGCAGCAGCAGCAGGAGATGCAAAAGGAG
TTTGCAGAGAAGGAAGGGAGCGAGTGTGTGGTACCTTCACAGATCACAATGCTGAGTGAG
CAGCAGCATAGTGGTTATGGAGTTGTGGGAGCAGACCAGGCCGCCTCCATGACCGCCGGC
GTCAGTGCTTACACAGATTCCATCAGCAACAGCATATCT--CTCATCAATGGAGGCGGGT
ATAGTACCAGACAGCACGGTGATAGATATGCCAAATTCCAGCATCCTGACACCTGCTGGA
GCAATCAATCTCTTCTCAGGTCCCTCGCTTCAGATGTCCCTTCACTTCAGCTCCATGGAC
AGGGAGGCCAGGGTGCTCAGGTACAGGGAGAAGAAGAAGGCCAGGAAGTTTGAGAAGACA
ATACGTTATGAAACAAGAAAGGCGTATGCAGAGGCACGACCCCGGATCAAGGGCCGTTTC
GCCAAGAGATCAGATGTGCAGATCGAAGTGGACCAGATGTTCTCCACTGCAGCTCTATCT
GACAGTAGCTATGGTACTGTTCCATGGTTCTGA
>HD1_Wuyunjing8
ATGAATTATAATTTTGGTGGCAACGTGTTCGACCAGGAGGTTGGAGTTGGAGGCGAAGGA
GGAGGAGGAGGAGAGGGGAGCGGCTGCCCATGGGCGCGGCCGTGCGACGGGTGCCGCGCG
GCGCCGAGCGTGGTGTACTGCCGCGCGGACGCGGCGTACCTGTGCGCGTCGTGCGACGCG
CGGGTGCACGCGGCCAACCGCGTGGCGTCCCGCCACGAGCGCGTGCGGGTGTGCGAGGCC
TGCGAGCGCGCCCCGGCCGCGCTCGCGTGCCGCGCCGACGCCGCCGCGCTGTGCGTGGCG
TGCGACGTGCAGGTGCACTCCGCGAACCCGCTCGCCAGGCGCCACCAGCGCGTCCCCGTC
GCGCCGCTCCCGGCCATCACCATCCCGGCCACCTCCGTCCTCGCTGAGGCGGTGGTGGCC
ACCGCCACCGTCCTCGGCGACAAGGACGAGGAGGTGGACTCTTGGCTTCTCCTCTCCAAA
GATTCCGACAACAACAACAACAATAACAACAACAAC------------------------
------------------------------------------------------------
---------------------------------------------GACAACGACAATAAC
GACAACAACAACAGCAACAGCAGCAACAACGGCATGTATTTTGGTGAAGTCGATGAGTAC
TTTGATCTTGTCGGGTACAATTCGTACTACGACAACCGCATCGAAAACAACCAAGATCGG
CAGTATGGGATGCATGAACAGCAAGAGCAGCAGCAGCAGCAGCAGGAGATGCAAAAGGAG
TTTGCAGAGAAGGAAGGGAGCGAGTGTGTGGTACCTTCACAGATCACAATGCTGAGTGAG
CAGCAGCATAGTGGTTATGGAGTTGTGGGAGCAGACCAGGCCGCCTCCATGACCGCCGGC
GTCAGTGCTTACACAGATTCCATCAGCAACAGCATATCTTTCTCATCAATGGAGGCGGGT
ATAGTACCAGACAGCACGGTGATAGATATGCCAAATTCCAGAATCCTGACACCTGCTGGA
GCAATCAATCTCTTCTCAGGTCCCTCGCTTCAGATGTCCCTTCACTTCAGCTCCATGGAC
AGGGAGGCCAGGGTGCTCAGGTACAGGGAGAAGAAGAAGGCCAGGAAGTTTGAGAAGACA
ATACGTTATGAAACAAGAAAGGCGTATGCAGAGGCACGACCCCGGATCAAGGGCCGTTTC
GCCAAGAGATCAGATGTGCAGATCGAAGTGGACCAGATGTTCTCCACTGCAGCTCTATCT
GACGGTAGCTATGGTACTGTTCCATGGTTCTGA
>HD1_Wuyujing 14
ATGAATTATAATTTTGGTGGCAACGTGTTCGACCAGGAGGTTGGAGTTGGAGGCGAAGGA
GGAGGAGGAGGAGAGGGGAGCGGCTGCCCATGGGCGCGGCCGTGCGACGGGTGCCGCGCG
GCGCCGAGCGTGGTGTACTGCCGCGCGGACGCGGCGTACCTGTGCGCGTCGTGCGACGCG
CGGGTGCACGCGGCCAACCGCGTGGCGTCCCGCCACGAGCGCGTGCGGGTGTGCGAGGCC
TGCGAGCGCGCCCCGGCCGCGCTCGCGTGCCGCGCCGACGCCGCCGCGCTGTGCGTGGCG
TGCGACGTGCAGGTGTACTCCGCGAACCCGCTCGCCAGGCGCCACCAGCGCGTCCCCGTC
GCGCCGCTCCCGGCCATCACCATCCCGGCCACCTCCGTCCTCGCTGAGGCGGTGGTGGCC
ACCGCCACCGTCCTCGGCGACAAGGACGAGGAGGTGGACTCTTGGCTTCTCCTCTCCAAA
GATTCCGACAACAACAACAACAATAACAACAACAAC------------------------
------------------------------------------------------------
---------------------------------------------GACAACGACAATAAC
GACAACAACAACAGCAACAGCAGCAACAACGGCATGTATTTTGGTGAAGTCGATGAGTAC
TTTGATCTTGTCGGGTACAATTCGTACTACGACAACCGCATCGAAAACAACCAAGATCGG
CAGTATGGGATGCATGAACAGCAAGAGCAGCAGCAGCAGCAGCAGGAGATGCAAAAGGAG
TTTGCAGAGAAGGAAGGGAGCGAGTGTGTGGTACCTTCACAGATCACAATGCTGAGTGAG
CAGCAGCATAGTGGTTATGGAGTTGTGGGAGCAGACCAGGCCGCCTCCATGACCGCCGGC
GTCAGTGCTTACACAGATTCCATCAGCAACAGCATATCTTTCTCATCAATGGAGGCGGGT
ATAGTACCAGACAGCACGGTGATAGATATGCCAAATTCCAGAATCCTGACACCTGCTGGA
GCAATCAATCTCTTCTCAGGTCCCTCGCTTCAGATGTCCCTTCACTTCAGCTCCATGGAC
AGGGAGGCCAGGGTGCTCAGGTACAGGGAGAAGAAGAAGGCCAGGAAGTTTGAGAAGACA
ATACGTTATGAAACAAGAAAGGCGTATGCAGAGGCACGACCCCGGATCAAGGGCCGTTTC
GCCAAGAGATCAGATGTGCAGATCGAAGTGGACCAGATGTTCTCCACTGCAGCTCTATCT
GACGGTAGCTATGGTACTGTTCCATGGTTCTGA
>HD1_BPI76(nonsensitive)
ATGAATTATAATTTTGGTGGCAACGTGTTCGACCAGGAGGTTGGAGTTGGAGGCGAAGGA
GGAGGAGGAGGAGAGGGGAGCGGCTGCCCATGGGCGCGGCCGTGCGACGGGTGCCGCGCG
GCGCCGAGCGTGGTGTACTGCCGCGCGGACGCGGCGTACCTGTGCGCGTCGTGCGACGCG
CGGGTGCACGCGGCCAACCGCGTGGCGTCCCGCCACGAGCGCGTGCGGGTGTGCGAGGCC
TGCGAGCAAGCCCCGGCCGCGCTCGCGTGCCGCGCCGACGCCGCCGCGCTGTGCGTGGCG
TGCGACGTGCAGGTGCACTCCGCGAACCCGCTCGCCAGGCGCCACCAGCGCGTCCCCGTC
GCGCCGCTCCCGGCCATCACCATCCCGGCCACCTCCGTCCTCGCTGAGGCGGTGGTGGCC
ACCGCCACCGTCCTCGGCGGCAAGGACGAGGAGGTGGACTCTTGGATTATCCTCTCCAAA
GATTCCAACAACAACAACAACAATAACAACAGCAACAGCAGCAACAACGGCATGTATTTT
GGTGAAGTCGATGAGTACTTTGATCTTGTCAGGTACAATTCGTACTACGACAACAACAAT
AACGACAACAGCAACAGCAACAGCAGCAACAACGACAACGACAACGACAACGACAATAAC
------AACAACAGCAACAGCAGCAACAACGGCATGTATTTTGGTGAAGTCGATGAGTAC
TTTGATCTTGTCGGGTACAATTCGTACTACGACAACCGCATCGAAAACAACCAAGATCAG
CAGTATGGGATGCATGAACAGCAAGAGCAGCAGCAGCAGCAGCAGGAGATGCAAAAGGAG
TTTGCAGAGAAGGAAGGGAGCGAGTGTGTGGTACCTTCACAGATCACAATGCTGAGTGAG
CAGCAGCATAGTGGTTATGGAGTTGTGGGAGCAGACCAGGCCGCCTCCATGACCGCCGGC
GTCAGTGCTTACACAGATTCCATCAGCAACAGCATATCT--CTCATCAATGGAGGCGGGT
ATAGTACCAGACAGCACGGTGATAGATATGCCAAATTCCAGCATCCTGACACCTGCTGGA
GCAATCAATCTCTTCTCAGGTCCCTCGCTTCAGATGTCCCTTCACTTCAGCTCCATGGAC
AGGGAGGCCAGGGTGCTCAGGTACAGGGAGAAGAAGAAGGCCAGGAAGTTTGAGAAGACA
ATACGTTATGAAACAAGAAAGGCGTATGCAGAGGCACGACCCCGGATCAAGGGCCGTTTC
GCCAAGAGATCAGATGTGCAGATCGAAGTGGACCAGATGTTCTCCACTGCAGCTCTATCT
GACAGTAGCTATGGTACTGTTCCATGGTTCTGA
>HD1_Cisadane
ATGAATTATAATTTTGGTGGCAACGTGTTCGACCAGGAGGTTGGAGTTGGAGGCGAAGGA
GGAGGAGGAGGAGAGGGGAGCGGCTGCCCATGGGCGCGGCCGTGCGACGGGTGCCGCGCG
GCGCCGAGCGTGGTGTACTGCCGCGCGGACGCGGCGTACCTGTGCGCGTCGTGCGACGCG
CGGGTGCACGCGGCCAACCGCGTGGCGTCCCGCCACGAGCGCGTGCGGGTGTGCGAGGCC
TGCGAGCAAGCCCCGGCCGCGCTCGCGTGCCGCGCCGACGCCGCCGCGCTGTGCGTGGCG
TGCGACGTGCAGGTGCACTCCGCGAACCCGCTCGCCAGGCGCCACCAGCGCGTCCCCGTC
GCGCCGCTCCCGGCCATCACCATCCCGGCCACCTCCGTCCTCGCTGAGGCGGTGGTGGCC
ACCGCCACCGTCCTCGGCGGCAAGGACGAGGAGGTGGACTCTTGGATTATCCTCTCCAAA
GATTCCAACAACAACAACAACAATAACAACAGCAACAGCAGCAACAACGGCATGTATTTT
GGTGAAGTCGATGAGTACTTTGATCTTGTCAGGTACAATTCGTACTACGACAACAACAAT
AACGACAACAGCAACAGCAACAGCAGCAACAACGACAACGACAAC------GACAATAAC
------AACAACAGCAACAGCAGCAACAACGGCATGTATTTTGGTGAAGTCGATGAGTAC
TTTGATCTTGTCGGGTACAATTCGTACTACGACAACCGCATCGAAAACAACCAAGATCAG
CAGTATGGGATGCATGAACAGCAAGAGCAGCAGCAGCAGCAGCAGGAGATGCAAAAGGAG
TTTGCAGAGAAGGAAGGGAGCGAGTGTGTGGTACCTTCACAGATCACAATGCTGAGTGAG
CAGCAGCATAGTGGTTATGGAGTTGTGGGAGCAGACCAGGCCGCCTCCATGACCGCCGGC
GTCAGTGCTTACACAGATTCCATCAGCAACAGCATATCT--CTCATCAATGGAGGCGGGT
ATAGTACCAGACAGCACGGTGATAGATATGCCAAATTCCAGCATCCTGACACCTGCTGGA
GCAATCAATCTCTTCTCAGGTCCCTCGCTTCAGATGTCCCTTCACTTCAGCTCCATGGAC
AGGGAGGCCAGGGTGCTCAGGTACAGGGAGAAGAAGAAGGCCAGGAAGTTTGAGAAGACA
ATACGTTATGAAACAAGAAAGGCGTATGCAGAGGCACGACCCCGGATCAAGGGCCGTTTC
GCCAAGAGATCAGATGTGCAGATCGAAGTGGACCAGATGTTCTCCACTGCAGCTCTATCT
GACAGTAGCTATGGTACTGTTCCATGGTTCTGA
>HD1_Lemont
ATGAATTATAATTTTGGTGGCAACGTGTTCGACCAGGAGGTTGGAGTTGGAGGCGAAGGA
GGAGGAGGAGGAGAGGGGAGCGGCTGCCCATGGGCGCGGCCGTGCGACGGGTGCCGCGCG
GCGCCGAGCGTGGTGTACTGCCGCGCGGACGCGGCGTACCTGTGCGCGTCGTGCGACGCG
CGGGTGCACGCGGCCAACCGCGTGGCGTCCCGCCACGAGCGCGTGCGGGTGTGCGAGGCC
TGCGAGCAAGCCCCGGCCGCGCTCGCGTGCCGCGCCGACGCCGCCGCGCTGTGCGTGGCG
TGCGACGTGCAGGTGCACTCCGCGAACCCGCTCGCCAGGCGCCACCAGCGCGTCCCCGTC
GCGCCGCTCCCGGCCATCACCATCCCGGCCACCTCCGTCCTCGCTGAGGCGGTGGTGGCC
ACCGCCACCGTCCTCGGCGGCAAGGACGAGGAGGTGGACTCTTGGATTATCCTCTCCAAA
GATTCCAACAACAACAACAACAATAACAACAGCAACAGCAGCAACAACGGCATGTATTTT
GGTGAAGTCGATGAGTACTTTGATCTTGTCAGGTACAATTCGTACTACGACAACAACAAT
AACGACAACAGCAACAGCAACAGCAGCAACAACGACAACGACAACGACAACGACAATAAC
------AACAACAGCAACAGCAGCAACAACGGCATGTATTTTGGTGAAGTCGATGAGTAC
TTTGATCTTGTCGGGTACAATTCGTACTACGACAACCGCATCGAAAACAACCAAGATCAG
CAGTATGGGATGCATGAACAGCAAGAGCAGCAGCAGCAGCAGCAGGAGATGCAAAAGGAG
TTTGCAGAGAAGGAAGGGAGCGAGTGTGTGGTACCTTCACAGATCACAATGCTGAGTGAG
CAGCAGCATAGTGGTTATGGAGTTGTGGGAGCAGACCAGGCCGCCTCCATGACCGCCGGC
GTCAGTGCTTACACAGATTCCATCAGCAACAGCATATCT--CTCATCAATGGAGGCGGGT
ATAGTACCAGACAGCACGGTGATAGATATGCCAAATTCCAGCATCCTGACACCTGCTGGA
GCAATCAATCTCTTCTCAGGTCCCTCGCTTCAGATGTCCCTTCACTTCAGCTCCATGGAC
AGGGAGGCCAGGGTGCTCAGGTACAGGGAGAAGAAGAAGGCCAGGAAGTTTGAGAAGACA
ATACGTTATGAAACAAGAAAGGCGTATGCAGAGGCACGACCCCGGATCAAGGGCCGTTTC
GCCAAGAGATCAGATGTGCAGATCGAAGTGGACCAGATGTTCTCCACTGCAGCTCTATCT
GACAGTAGCTATGGTACTGTTCCATGGTTCTGA
>HD1_Basmati375
ATGAATTATAATTTTGGTGGCAACGTGTTCGACCAGGAGGTTGGAGTTGGAGGCGAAGGA
GGAGGAGGAGGAGAGGGGAGCGGCTGCCCATGGGCGCGGCCGTGCGACGGGTGCCGCGCG
GCGCCGAGCGTGGTGTACTGCCGCGCGGACGCGGCGTACCTGTGCGCGTCGTGCGACGCG
CGGGTGCACGCGGCCAACCGCGTGGCGTCCCGCCACGAGCGCGTGCGGGTGTGCGAGGCC
TGCGAGCAAGCCCCGGCCGCGCTCGCGTGCCGCGCCGACGCCGCCGCGCTGTGCGTGGCG
TGCGACGTGCAGGTGCACTCCGCGAACCCGCTCGCCAGGCGCCACCAGCGCGTCCCCGTC
GCGCCGCTCCCGGCCATCACCATCCCGGCCACCTCCGTCCTCGCTGAGGCGGTGGTGGCC
ACCGCCACCGTCCTCGGCGGCAAGGACGAGGAGGTGGACTCTTGGATTATCCTCTCCAAA
GATTCCAACAACAACAACAACAATAACAACAGCAAC------------------------
------------------------------------------------------------
------------------------------------------------------------
------------------AGCAGCAACAACGGCATGTATTTTGGTGAAGTCGATGAGTAC
TTTGATCTTGTCGGGTACAATTCGTACTACGACAACCGCATCGAAAACAACCAAGATCAG
CAGTATGGGATGCATGAACAGCAAGAGCAGCAGCAGCAGCAGCAGGAGATGCAAAAGGAG
TTTGCAGAGAAGGAAGGGAGCGAGTGTGTGGTACCTTCACAGATCACAATGCTGAGTGAG
CAGCAGCATAGTGGTTATGGAGTTGTGGGAGCAGACCAGGCCGCCTCCATGACCGCCGGC
GTCAGTGCTTACACAGATTCCATCAGCAACAGCATATCTTTCTCATCAATGGAGGCGGGT
ATAGTACCAGACAGCACGGTGATAGATATGCCAAATTCCAGCATCCTGACACCTGCTGGA
GCAATCAATCTCTTCTCAGGTCCCTCGCTTCAGATGTCCCTTCACTTCAGCTCCATGGAC
AGGGAGGCCAGGGTGCTCAGGTACAGGGAGAAGAA---GGCCAGGAAGTTTGAGAAGACA
ATACGTTATGAAACAAGAAAGGCGTATGCAGAGGCACGACCCCGGATCAAGGGCCGTTTC
GCCAAGAGATCAGATGTGCAGATCGAAGTGGACCAGATGTTCTCCACTGCAGCTCTATCT
GACAGTAGCTATGGTACTGTTCCATGGTTCTGA
>HD1_Jhona 349
ATGAATTATAATTTTGGTGGCAACGTGTTCGACCAGGAGGTTGGAGTTGGAGGCGAAGGA
GGAGGAGGAGGAGAGGGGAGCGGCTGCCCATGGGCGCGGCCGTGCGACGGGTGCCGCGCG
GCGCCGAGCGTGGTGTACTGCCGCGCGGACGCGGCGTACCTGTGCGCGTCGTGCGACGCG
CGGGTGCACGCGGCCAACCGCGTGGCGTCCCGCCACGAGCGCGTGCGGGTGTGCGAGGCC
TGCGAGCAAGCCCCGGCCGCGCTCGCGTGCCGCGCCGACGCCGCCGCGCTGTGCGTGGCG
TGCGACGTGCAGGTGCACTCCGCGAACCCGCTCGCCAGGCGCCACCAGCGCGTCCCCGTC
GCGCCGCTCCCGGCCATCACCATCCCGGCCACCTCCGTCCTCGCTGAGGCGGTGGTGGCC
ACCGCCACCGTCCTCGGCGGCAAGGACGAGGAGGTGGACTCTTGGATTATCCTCTCCAAA
GATTCCAACAACAACAACAACAATAACAACAGCAAC------------------------
------------------------------------------------------------
------------------------------------------------------------
------------------AGCAGCAACAACGGCATGTATTTTGGTGAAGTCGATGAGTAC
TTTGATCTTGTCGGGTACAATTCGTACTACGACAACCGCATCGAAAACAACCAAGATCAG
CAGTATGGGATGCATGAACAGCAAGAGCAGCAGCAGCAGCAGCAGGAGATGCAAAAGGAG
TTTGCAGAGAAGGAAGGGAGCGAGTGTGTGGTACCTTCACAGATCACAATGCTGAGTGAG
CAGCAGCATAGTGGTTATGGAGTTGTGGGAGCAGACCAGGCCGCCTCCATGACCGCCGGC
GTCAGTGCTTACACAGATTCCATCAGCAACAGCATATCT--CTCATCAATGGAGGCGGGT
ATAGTACCAGACAGCACGGTGATAGATATGCCAAATTCCAGCATCCTGACACCTGCTGGA
GCAATCAATCTCTTCTCAGGTCCCTCGCTTCAGATGTCCCTTCACTTCAGCTCCATGGAC
AGGGAGGCCAGGGTGCTCAGGTACAGGGAGAAGAAGAAGGCCAGGAAGTTTGAGAAGACA
ATACGTTATGAAACAAGAAAGGCGTATGCAGAGGCACGACCCCGGATCAAGGGCCGTTTC
GCCAAGAGATCAGATGTGCAGATCGAAGTGGACCAGATGTTCTCCACTGCAGCTCTATCT
GACAGTAGCTATGGTACTGTTCCATGGTTCTGA
>HD1_NurienBulu
ATGAATTATAATTTTGGTGGCAACGTGTTCGACCAGGAGGTTGGAGTTGGAGGCGAAGGA
GGAGGAGGAGGAGAGGGGAGCGGCTGCCCATGGGCGCGGCCGTGCGACGGGTGCCGCGCG
GCGCCGAGCGTGGTGTACTGCCGCGCGGACGCGGCGTACCTGTGCGCGTCGTGCGACGCG
CGGGTGCACGCGGCCAACCGCGTGGCGTCCCGCCACGAGCGCGTGCGGGTGTGCGAGGCC
TGCGAGCAAGCCCCGGCCGCGCTCGCGTGCCGCGCCGACGCCGCCGCGCTGTGCGTGGCG
TGCGACGTGCAGGTGCACTCCGCGAACCCGCTCGCCAGGCGCCACCAGCGCGTCCCCGTC
GCGCCGCTCCCGGCCATCACCATCCCGGCCACCTCCGTCCTCGCTGAGGCGGTGGTGGCC
ACCGCCACCGTCCTCGGCGGCAAGGACGAGGAGGTGGACTCTTGGATTATCCTCTCCAAA
GATTCCAACAACAACAACAACAATAACAACAGCAACAGCAGCAACAACGGCATGTATTTT
GGTGAAGTCGATGAGTACTTTGATCTTGTCAGGTACAATTCGTACTACGACAACAACAAT
AACGACAACAGCAACAGCAACAGCAGCAACAACGACAACGACAACGACAACGACAATAAC
------AACAACAGCAACAGCAGCAACAACGGCATGTATTTTGGTGAAGTCGATGAGTAC
TTTGATCTTGTCGGGTACAATTCGTACTACGACAACCGCATCGAAAACAACCAAGATCAG
CAGTATGGGATGCATGAACAGCAAGAGCAGCAGCAGCAGCAGCAGGAGATGCAAAAGGAG
TTTGCAGAGAAGGAAGGGAGCGAGTGTGTGGTACCTTCACAGATCACAATGCTGAGTGAG
CAGCAGCATAGTGGTTATGGAGTTGTGGGAGCAGACCAGGCCGCCTCCATGACCGCCGGC
GTCAGTGCTTACACAGATTCCATCAGCAACAGCATATCT--CTCATCAATGGAGGCGGGT
ATAGTACCAGACAGCACGGTGATAGATATGCCAAATTCCAGCATCCTGACACCTGCTGGA
GCAATCAATCTCTTCTCAGGTCCCTCGCTTCAGATGTCCCTTCACTTCAGCTCCATGGAC
AGGGAGGCCAGGGTGCTCAGGTACAGGGAGAAGAAGAAGGCCAGGAAGTTTGAGAAGACA
ATACGTTATGAAACAAGAAAGGCGTATGCAGAGGCACGACCCCGGATCAAGGGCCGTTTC
GCCAAGAGATCAGATGTGCAGATCGAAGTGGACCAGATGTTCTCCACTGCAGCTCTATCT
GACAGTAGCTATGGTACTGTTCCATGGTTCTGA
>HD1_Aus Jhari
ATGAATTATAATTTTGGTGGCAACGTGTTCGACCAGGAGGTTGGAGTTGGAGGCGAAGGA
GGAGGAGGAG---AGGGGAGCGGCTGCCCATGGGCGCGGCCGTGCGACGGGTGCCGCGCG
GCGCCGAGCGTGGTGTACTGCCGCGCGGACGCGGCGTACCTGTGCGCGTCGTGCGACGCG
CGGGTGCACGCGGCCAACCGCGTGGCGTCCCGCCACGAGCGCGTGCGGGTGTGCGAGGCC
TGCGAGCAAGCCCCGGCCGCGCTCGCGTGCCGCGCCGACGCCGCCGCGCTGTGCGTGGCG
TGCGACGTGCAGGTGCACTCCGCGAACCCGCTCGCCAGGCGCCACCAGCGCGTCCCCGTC
GCGCCGCTCCCGGCCATCACCATCCCGGCCACCTCCGTCCTCGCTGAGGCGGTGGTGGCC
ACCGCCACCGTCCTCGGCGGCAAGGACGAGGAGGTGGACTCTTGGATTATCCTCTCCAAA
GATTCCAACAACAACAACAACAATAACAACAGCAACAGCAGCAACAACGGCATGTATTTT
GGTGAAGTCGATGAGTACTTTGATCTTGTCAGGTACAATTCGTACTACGACAACAACAAT
AACGACAACAGCAACAGCAACAGCAGCAACAACGACAACGACAACGACAACGACAATAAC
------AACAACAGCAACAGCAGCAACAACGGCATGTATTTTGGTGAAGTCGATGAGTAC
TTTGATCTTGTCGGGTACAATTCGTACTACGACAACCGCATCGAAAACAACCAAGATCAG
CAGTATGGGATGCATGAACAGCAAGAGCAGCAGCAGCAGCAGCAGGAGATGCAAAAGGAG
TTTGCAGAGAAGGAAGGGAGCGAGTGTGTGGTACCTTCACAGATCACAATGCTGAGTGAG
CAGCAGCATAGTGGTTATGGAGTTGTGGGAGCAGACCAGGCCGCCTCCATGACCGCCGGC
GTCAGTGCTTACACAGATTCCATCAGCAACAGCATATCT--CTCATCAATGGAGGCGGGT
ATAGTACCAGACAGCACGGTGATAGATATGCCAAATTCCAGCATCCTGACACCTGCTGGA
GCAATCAATCTCTTCTCAGGTCCCTCGCTTCAGATGTCCCTTCACTTCAGCTCCATGGAC
AGGGAGGCCAGGGTGCTCAGGTACAGGGAGAAGAAGAAGGCCAGGAAGTTTGAGAAGACA
ATACGTTATGAAACAAGAAAGGCGTATGCAGAGGCACGACCCCGGATCAAGGGCCGTTTC
GCCAAGAGATCAGATGTGCAGATCGAAGTGGACCAGATGTTCTCCACTGCAGCTCTATCT
GACAGTAGCTATGGTACTGTTCCATGGTTCTGA
>HD1_SadaBoro
ATGAATTATAATTTTGGTGGCAACGTGTTCGACCAGGAGGTTGGAGTTGGAGGCGAAGGA
GGAGGAGGAGGAGAGGGGAGCGGCTGCCCATGGGCGCGGCCGTGCGACGGGTGCCGCGCG
GCGCCGAGCGTGGTGTACTGCCGCGCGGACGCGGCGTACCTGTGCGCGTCGTGCGACGCG
CGGGTGCACGCGGCCAACCGCGTGGCGTCCCGCCACGAGCGCGTGCGGGTGTGCGAGGCC
TGCGAGCAAGCCCCGGCCGCGCTCGCGTGCCGCGCCGACGCCGCCGCGCTGTGCGTGGCG
TGCGACGTGCAGGTGCACTCCGCGAACCCGCTCGCCAGGCGCCACCAGCGCGTCCCCGTC
GCGCCGCTCCCGGCCATCACCATCCCGGCCACCTCCGTCCTCGCTGAGGCGGTGGTGGCC
ACCGCCACCGTCCTCGGCGGCAAGGACGAGGAGGTGGACTCTTGGATTATCCTCTCCAAA
GATTCCAACAACAACAACAACAATAACAACAGCAAC------------------------
------------------------------------------------------------
------------------------------------------------------------
------------------AGCAGCAACAACGGCATGTATTTTGGTGAAGTCGATGAGTAC
TTTGATCTTGTCGGGTACAATTCGTACTACGACAACCGCATCGAAAACAACCAAGATCAG
CAGTATGGGATGCATGAACAGCAAGAGCAGCAGCAGCAGCAGCAGGAGATGCAAAAGGAG
TTTGCAGAGAAGGAAGGGAGCGAGTGTGTGGTACCTTCACAGATCACAATGCTGAGTGAG
CAGCAGCATAGTGGTTATGGAGTTGTGGGAGCAGACCAGGCCGCCTCCATGACCGCCGGC
GTCAGTGCTTACACAGATTCCATCAGCAACAGCATATCT--CTCATCAATGGAGGCGGGT
ATAGTACCAGACAGCACGGTGATAGATATGCCAAATTCCAGCATCCTGACACCTGCTGGA
GCAATCAATCTCTTCTCAGGTCCCTCGCTTCAGATGTCCCTTCACTTCAGCTCCATGGAC
AGGGAGGCCAGGGTGCTCAGGTACAGGGAGAAGAAGAAGGCCAGGAAGTTTGAGAAGACA
ATACGTTATGAAACAAGAAAGGCGTATGCAGAGGCACGACCCCGGATCAAGGGCCGTTTC
GCCAAGAGATCAGATGTGCAGATCGAAGTGGACCAGATGTTCTCCACTGCAGCTCTATCT
GACAGTAGCTATGGTACTGTTCCATGGTTCTGA
>HD1_DeshiBoro
ATGAATTATAATTTTGGTGGCAACGTGTTCGACCAGGAGGTTGGAGTTGGAGGCGAAGGA
GGAGGAGGAGGAGAGGGGAGCGGCTGCCCATGGGCGCGGCCGTGCGACGGGTGCCGCGCG
GCGCCGAGCGTGGTGTACTGCCGCGCGGACGCGGCGTACCTGTGCGCGTCGTGCGACGCG
CGGGTGCACGCGGCCAACCGCGTGGCGTCCCGCCACGAGCGCGTGCGGGTGTGCGAGGCC
TGCGAGCAAGCCCCGGCCGCGCTCGCGTGCCGCGCCGACGCCGCCGCGCTGTGCGTGGCG
TGCGACGTGCAGGTGCACTCCGCGAACCCGCTCGCCAGGCGCCACCAGCGCGTCCCCGTC
GCGCCGCTCCCGGCCATCACCATCCCGGCCACCTCCGTCCTCGCTGAGGCGGTGGTGGCC
ACCGCCACCGTCCTCGGCGGCAAGGACGAGGAGGTGGACTCTTGGATTATCCTCTCCAAA
GATTCCAACAACAACAACAACAATAACAACAGCAAC------------------------
------------------------------------------------------------
------------------------------------------------------------
------------------AGCAGCAACAACGGCATGTATTTTGGTGAAGTCGATGAGTAC
TTTGATCTTGTCGGGTACAATTCGTACTACGACAACCGCATCGAAAACAACCAAGATCAG
CAGTATGGGATGCATGAACAGCAAGAGCAGCAGCAGCAGCAGCAGGAGATGCAAAAGGAG
TTTGCAGAGAAGGAAGGGAGCGAGTGTGTGGTACCTTCACAGATCACAATGCTGAGTGAG
CAGCAGCATAGTGGTTATGGAGTTGTGGGAGCAGACCAGGCCGCCTCCATGACCGCCGGC
GTCAGTGCTTACACAGATTCCATCAGCAACAGCATATCT--CTCATCAATGGAGGCGGGT
ATAGTACCAGACAGCACGGTGATAGATATGCCAAATTCCAGCATCCTGACACCTGCTGGA
GCAATCAATCTCTTCTCAGGTCCCTCGCTTCAGATGTCCCTTCACTTCAGCTCCATGGAC
AGGGAGGCCAGGGTGCTCAGGTACAGGGAGAAGAAGAAGGCCAGGAAGTTTGAGAAGACA
ATACGTTATGAAACAAGAAAGGCGTATGCAGAGGCACGACCCCGGATCAAGGGCCGTTTC
GCCAAGAGATCAGATGTGCAGATCGAAGTGGACCAGATGTTCTCCACTGCAGCTCTATCT
GACAGTAGCTATGGTACTGTTCCATGGTTCTGA
>HD1_Ciliwung
ATGAATTATAATTTTGGTGGCAACGTGTTCGACCAGGAGGTTGGAGTTGGAGGCGAAGGA
GGAGGAGGAGGAGAGGGGAGCGGCTGCCCATGGGCGCGGCCGTGCGACGGGTGCCGCGCG
GCGCCGAGCGTGGTGTACTGCCGCGCGGACGCGGCGTACCTGTGCGCGTCGTGCGACGCG
CGGGTGCACGCGGCCAACCGCGTGGCGTCCCGCCACGAGCGCGTGCGGGTGTGCGAGGCC
TGCGAGCGCGCCCCGGCCGCGCTCGCGTGCCGCGCCGACGCCGCCGCGCTGTGCGTGGCG
TGCGACGTGCAGGTGCACTCCGCGAACCCGCTCGCCAGGCGCCACCAGCGCGTCCCCGTC
GCGCCGCTCCCGGCCATCACCATCCCGGCCACCTCCGTCCTCGCTGAGGCGGTGGTGGCC
ACCGCCACCGTCCTCGGCGACAAGGACGAGGAGGTGGACTCTTGGCTTCTCCTCTCCAAA
GATTCCGACAACAACAACAACAATAACAACAACAAC------------------------
------------------------------------------------------------
---------------------------------------------GACAACGACAATAAG
GACAACAACAACAGCAACAGCAGCAACAACGGCATGTATTTTGGTGAAGTCGATGAGTAC
TTTGATCTTGTCGGGTACAATTCGTACTACGACAACCGCATCGAAAACAACCAAGATCAG
CAGTATGGGATGCATGAACAGCAAGAGCAGCAGCAGCAGCAGCAGGAGATGCAAAAGGAG
TTTGCAGAGAAGGAAGGGAGCGAGTGTGTGGTACCTTCACAGATCACAATGCTGAGTGAG
CAGCAGCATAGTGGTTATGGAGTTGTGGGAGCAGACCAGGCCGCCTCCATGACCGCCGGC
GTCAGTGCTTACACAGATTCCATCAGCAACAGCATATCTTTCTCATCAATGGAGGCGGGT
ATAGTACCAGACAGCACGGTGATAGATATGCCAAATTCCAGAATCCTGACACCTGCTGGA
GCAATCAATCTCTTCTCAGGTCCCTCGCTTCAGATGTCCCTTCACTTCAGCTCCATGGAC
AGGGAGGCCAGGGTGCTCAGGTACAGGGAGAAGAAGAAGGCCAGGAAGTTTGAGAAGACA
ATACGTTATGAAACA----AGGCGTATGCAGAGGCACGACCCCGGATCAAGGGCCGTTTC
GCCAAGAGATCAGATGTGCAGATCGAAGTGGACCAGATGTTCTCCACTGCAGCTCTATCT
GACGGTAGCTATGGTACTGTTCCATGGTTCTGA
>HD1_Ciherang
ATGAATTATAATTTTGGTGGCAACGTGTTCGACCAGGAGGTTGGAGTTGGAGGCGAAGGA
GGAGGAGGAGGAGAGGGGAGCGGCTGCCCATGGGCGCGGCCGTGCGACGGGTGCCGCGCG
GCGCCGAGCGTGGTGTACTGCCGCGCGGACGCGGCGTACCTGTGCGCGTCGTGCGACGCG
CGGGTGCACGCGGCCAACCGCGTGGCGTCCCGCCACGAGCGCGTGCGGGTGTGCGAGGCC
TGCGAGCAAGCCCCGGCCGCGCTCGCGTGCCGCGCCGACGCCGCCGCGCTGTGCGTGGCG
TGCGACGTGCAGGTGCACTCCGCGAACCCGCTCGCCAGGCGCCACCAGCGCGTCCCCGTC
GCGCCGCTCCCGGCCATCACCATCCCGGCCACCTCCGTCCTCGCTGAGGCGGTGGTGGCC
ACCGCCACCGTCCTCGGCGGCAAGGACGAGGAGGTGGACTCTTGGATTATCCTCTCCAAA
GATTCCAACAACAACAACAACAATAACAACAGCAACAGCAGCAACAACGGCATGTATTTT
GGTGAAGTCGATGAGTACTTTGATCTTGTCAGGTACAATTCGTACTACGACAACAACAAT
AACGACAACAGCAACAGCAACAGCAGCAACAACGACAACGACAACGACAACGACAATAAC
------AACAACAGCAACAGCAGCAACAACGGCATGTATTTTGGTGAAGTCGATGAGTAC
TTTGATCTTGTCGGGTACAATTCGTACTACGACAACCGCATCGAAAACAACCAAGATCAG
CAGTATGGGATGCATGAACAGCAAGAGCAGCAGCAGCAGCAGCAGGAGATGCAAAAGGAG
TTTGCAGAGAAGGAAGGGAGCGAGTGTGTGGTACCTTCACAGATCACAATGCTGAGTGAG
CAGCAGCATAGTGGTTATGGAGTTGTGGGAGCAGACCAGGCCGCCTCCATGACCGCCGGC
GTCAGTGCTTACACAGATTCCATCAGCAACAGCATATCT--CTCATCAATGGAGGCGGGT
ATAGTACCAGACAGCACGGTGATAGATATGCCAAATTCCAGCATCCTGACACCTGCTGGA
GCAATCAATCTCTTCTCAGGTCCCTCGCTTCAGATGTCCCTTCACTTCAGCTCCATGGAC
AGGGAGGCCAGGGTGCTCAGGTACAGGGAGAAGAAGAAGGCCAGGAAGTTTGAGAAGACA
ATACGTTATGAAACAAGAAAGGCGTATGCAGAGGCACGACCCCGGATCAAGGGCCGTTTC
GCCAAGAGATCAGATGTGCAGATCGAAGTGGACCAGATGTTCTCCACTGCAGCTCTATCT
GACAGTAGCTATGGTACTGTTCCATGGTTCTGA
>HD1_OM1490
ATGAATTATAATTTTGGTGGCAACGTGTTCGACCAGGAGGTTGGAGTTGGAGGCGAAGGA
GGAGGAGGAGGAGAGGGGAGCGGCTGCCCATGGGCGCGGCCGTGCGACGGGTGCCGCGCG
GCGCCGAGCGTGGTGTACTGCCGCGCGGACGCGGCGTACCTGTGCGCGTCGTGCGACGCG
CGGGTGCACGCGGCCAACCGCGTGGCGTCCCGCCACGAGCGCGTGCGGGTGTGCGAGGCC
TGCGAGCGCGCCCCGGCCGCGCTCGCGTGCCGCGCCGACGCCGCCGCGCTGTGCGTGGCG
TGCGACGTGCAGGTGCACTCCGCGAACCCGCTCGCCAGGCGCCACCAGCGCGTCCCCGTC
GCGCCGCTCCCGGCCATCACCATCCCGGCCACCTCCGTCCTCGCTGAGGCGGTGGTGGCC
ACCGCCACCGTCCTCGGCGACAAGGACGAGGAGGTGGACTCTTGGCTTCTCCTCTCCAAA
GATTCCGACAACAACAACAACAATAACAACAACAAC------------------------
------------------------------------------------------------
---------------------------------------------GACAACGACAATAAG
GACAACAACAACAGCAACAGCAGCAACAACGGCATGTATTTTGGTGAAGTCGATGAGTAC
TTTGATCTTGTCGGGTACAATTCGTACTACGACAACCGCATCGAAAACAACCAAGATCAG
CAGTATGGGATGCATGAACAGCAAGAGCAGCAGCAGCAGCAGCAGGAGATGCAAAAGGAG
TTTGCAGAGAAGGAAGGGAGCGAGTGTGTGGTACCTTCACAGATCACAATGCTGAGTGAG
CAGCAGCATAGTGGTTATGGAGTTGTGGGAGCAGACCAGGCCGCCTCCATGACCGCCGGC
GTCAGTGCTTACACAGATTCCATCAGCAACAGCATATCTTTCTCATCAATGGAGGCGGGT
ATAGTACCAGACAGCACGGTGATAGATATGCCAAATTCCAGAATCCTGACACCTGCTGGA
GCAATCAATCTCTTCTCAGGTCCCTCGCTTCAGATGTCCCTTCACTTCAGCTCCATGGAC
AGGGAGGCCAGGGTGCTCAGGTACAGGGAGAAGAAGAAGGCCAGGAAGTTTGAGAAGACA
ATACGTTATGAAACA----AGGCGTATGCAGAGGCACGACCCCGGATCAAGGGCCGTTTC
GCCAAGAGATCAGATGTGCAGATCGAAGTGGACCAGATGTTCTCCACTGCAGCTCTATCT
GACGGTAGCTATGGTACTGTTCCATGGTTCTGA
>HD1_OM4900
ATGAATTATAATTTTGGTGGCAACGTGTTCGACCAGGAGGTTGGAGTTGGAGGCGAAGGA
GGAGGAGGAGGAGAGGGGAGCGGCTGCCCATGGGCGCGGCCGTGCGACGGGTGCCGCGCG
GCGCCGAGCGTGGTGTACTGCCGCGCGGACGCGGCGTACCTGTGCGCGTCGTGCGACGCG
CGGGTGCACGCGGCCAACCGCGTGGCGTCCCGCCACGAGCGCGTGCGGGTGTGCGAGGCC
TGCGAGCGCGCCCCGGCCGCGCTCGCGTGCCGCGCCGACGCCGCCGCGCTGTGCGTGGCG
TGCGACGTGCAGGTGCACTCCGCGAACCCGCTCGCCAGGCGCCACCAGCGCGTCCCCGTC
GCGCCGCTCCCGGCCATCACCATCCCGGCCACCTCCGTCCTCGCTGAGGCGGTGGTGGCC
ACCGCCACCGTCCTCGGCGACAAGGACGAGGAGGTGGACTCTTGGCTTCTCCTCTCCAAA
GATTCCGACAACAACAACAACAATAACAACAACAAC------------------------
------------------------------------------------------------
---------------------------------------------GACAACGACAATAAG
GACAACAACAACAGCAACAGCAGCAACAACGGCATGTATTTTGGTGAAGTCGATGAGTAC
TTTGATCTTGTCGGGTACAATTCGTACTACGACAACCGCATCGAAAACAACCAAGATCAG
CAGTATGGGATGCATGAACAGCAAGAGCAGCAGCAGCAGCAGCAGGAGATGCAAAAGGAG
TTTGCAGAGAAGGAAGGGAGCGAGTGTGTGGTACCTTCACAGATCACAATGCTGAGTGAG
CAGCAGCATAGTGGTTATGGAGTTGTGGGAGCAGACCAGGCCGCCTCCATGACCGCCGGC
GTCAGTGCTTACACAGATTCCATCAGCAACAGCATATCTTTCTCATCAATGGAGGCGGGT
ATAGTACCAGACAGCACGGTGATAGATATGCCAAATTCCAGAATCCTGACACCTGCTGGA
GCAATCAATCTCTTCTCAGGTCCCTCGCTTCAGATGTCCCTTCACTTCAGCTCCATGGAC
AGGGAGGCCAGGGTGCTCAGGTACAGGGAGAAGAAGAAGGCCAGGAAGTTTGAGAAGACA
ATACGTTATGAAACA----AGGCGTATGCAGAGGCACGACCCCGGATCAAGGGCCGTTTC
GCCAAGAGATCAGATGTGCAGATCGAAGTGGACCAGATGTTCTCCACTGCAGCTCTATCT
GACGGTAGCTATGGTACTGTTCCATGGTTCTGA
>HD1_Cibogo
ATGAATTATAATTTTGGTGGCAACGTGTTCGACCAGGAGGTTGGAGTTGGAGGCGAAGGA
GGAGGAGGAGGAGAGGGGAGCGGCTGCCCATGGGCGCGGCCGTGCGACGGGTGCCGCGCG
GCGCCGAGCGTGGTGTACTGCCGCGCGGACGCGGCGTACCTGTGCGCGTCGTGCGACGCG
CGGGTGCACGCGGCCAACCGCGTGGCGTCCCGCCACGAGCGCGTGCGGGTGTGCGAGGCC
TGCGAGCAAGCCCCGGCCGCGCTCGCGTGCCGCGCCGACGCCGCCGCGCTGTGCGTGGCG
TGCGACGTGCAGGTGCACTCCGCGAACCCGCTCGCCAGGCGCCACCAGCGCGTCCCCGTC
GCGCCGCTCCCGGCCATCACCATCCCGGCCACCTCCGTCCTCGCTGAGGCGGTGGTGGCC
ACCGCCACCGTCCTCGGCGGCAAGGACGAGGAGGTGGACTCTTGGATTATCCTCTCCAAA
GATTCCAACAACAACAACAACAATAACAACAGCAACAGCAGCAACAACGGCATGTATTTT
GGTGAAGTCGATGAGTACTTTGATCTTGTCAGGTACAATTCGTACTACGACAACAACAAT
AACGACAACAGCAACAGCAACAGCAGCAACAACGACAACGACAACGACAACGACAATAAC
------AACAACAGCAACAGCAGCAACAACGGCATGTATTTTGGTGAAGTCGATGAGTAC
TTTGATCTTGTCGGGTACAATTCGTACTACGACAACCGCATCGAAAACAACCAAGATCAG
CAGTATGGGATGCATGAACAGCAAGAGCAGCAGCAGCAGCAGCAGGAGATGCAAAAGGAG
TTTGCAGAGAAGGAAGGGAGCGAGTGTGTGGTACCTTCACAGATCACAATGCTGAGTGAG
CAGCAGCATAGTGGTTATGGAGTTGTGGGAGCAGACCAGGCCGCCTCCATGACCGCCGGC
GTCAGTGCTTACACAGATTCCATCAGCAACAGCATATCT--CTCATCAATGGAGGCGGGT
ATAGTACCAGACAGCACGGTGATAGATATGCCAAATTCCAGCATCCTGACACCTGCTGGA
GCAATCAATCTCTTCTCAGGTCCCTCGCTTCAGATGTCCCTTCACTTCAGCTCCATGGAC
AGGGAGGCCAGGGTGCTCAGGTACAGGGAGAAGAAGAAGGCCAGGAAGTTTGAGAAGACA
ATACGTTATGAAACAAGAAAGGCGTATGCAGAGGCACGACCCCGGATCAAGGGCCGTTTC
GCCAAGAGATCAGATGTGCAGATCGAAGTGGACCAGATGTTCTCCACTGCAGCTCTATCT
GACAGTAGCTATGGTACTGTTCCATGGTTCTGA
>HD1_Calotoc
ATGAATTATAATTTTGGTGGCAACGTGTTCGACCAGGAGGTTGGAGTTGGAGGCGAAGGA
GGAGGAGGAGGAGAGGGGAGCGGCTGCCCATGGGCGCGGCCGTGCGACGGGTGCCGCGCG
GCGCCGAGCGTGGTGTACTGCCGCGCGGACGCGGCGTACCTGTGCGCGTCGTGCGACGCG
CGGGTGCACGCGGCCAACCGCGTGGCGTCCCGCCACGAGCGCGTGCGGGTGTGCGAGGCC
TGCGAGCAAGCCCCGGCCGCGCTCGCGTGCCGCGCCGACGCCGCCGCGCTGTGCGTGGCG
TGCGACGTGCAGGTGCACTCCGCGAACCCGCTCGCCAGGCGCCACCAGCGCGTCCCCGTC
GCGCCGCTCCCGGCCATCACCATCCCGGCCACCTCCGTCCTCGCTGAGGCGGTGGTGGCC
ACCGCCACCGTCCTCGGCGGCAAGGACGAGGAGGTGGACTCTTGGATTATCCTCTCCAAA
GATTCCAACAACAACAACAACAATAACAACAGCAACAGCAGCAACAACGGCATGTATTTT
GGTGAAGTCGATGAGTACTTTGATCTTGTCAGGTACAATTCGTACTACGACAACAACAAT
AACGACAACAGCAACAGCAACAGCAGCAACAACGACAACGACAACGACAACGACAATAAC
------AACAACAGCAACAGCAGCAACAACGGCATGTATTTTGGTGAAGTCGATGAGTAC
TTTGATCTTGTCGGGTACAATTCGTACTACGACAACCGCATCGAAAACAACCAAGATCAG
CAGTATGGGATGCATGAACAGCAAGAGCAGCAGCAGCAGCAGCAGGAGATGCAAAAGGAG
TTTGCAGAGAAGGAAGGGAGCGAGTGTGTGGTACCTTCACAGATCACAATGCTGAGTGAG
CAGCAGCATAGTGGTTATGGAGTTGTGGGAGCAGACCAGGCCGCCTCCATGACCGCCGGC
GTCAGTGCTTACACAGATTCCATCAGCAACAGCATATCT--CTCATCAATGGAGGCGGGT
ATAGTACCAGACAGCACGGTGATAGATATGCCAAATTCCAGCATCCTGACACCTGCTGGA
GCAATCAATCTCTTCTCAGGTCCCTCGCTTCAGATGTCCCTTCACTTCAGCTCCATGGAC
AGGGAGGCCAGGGTGCTCAGGTACAGGGAGAAGAAGAAGGCCAGGAAGTTTGAGAAGACA
ATACGTTATGAAACAAGAAAGGCGTATGCAGAGGCACGACCCCGGATCAAGGGCCGTTTC
GCCAAGAGATCAGATGTGCAGATCGAAGTGGACCAGATGTTCTCCACTGCAGCTCTATCT
GACAGTAGCTATGGTACTGTTCCATGGTTCTGA
>HD1_Cpslo17
ATGAATTATAATTTTGGTGGCAACGTGTTCGACCAGGAGGTTGGAGTTGGAGGCGAAGGA
GGAGGAGGAGGAGAGGGGAGCGGCTGCCCATGGGCGCGGCCGTGCGACGGGTGCCGCGCG
GCGCCGAGCGTGGTGTACTGCCGCGCGGACGCGGCGTACCTGTGCGCGTCGTGCGACGCG
CGGGTGCACGCGGCCAACCGCGTGGCGTCCCGCCACGAGCGCGTGCGGGTGTGCGAGGCC
TGCGAGCAAGCCCCGGCCGCGCTCGCGTGCCGCGCCGACGCCGCCGCGCTGTGCGTGGCG
TGCGACGTGCAGGTGCACTCCGCGAACCCGCTCGCCAGGCGCCACCAGCGCGTCCCCGTC
GCGCCGCTCCCGGCCATCACCATCCCGGCCACCTCCGTCCTCGCTGAGGCGGTGGTGGCC
ACCGCCACCGTCCTCGGCGGCAAGGACGAGGAGGTGGACTCTTGGATTATCCTCTCCAAA
GATTCCAACAACAACAACAACAATAACAACAGCAACAGCAGCAACAACGGCATGTATTTT
GGTGAAGTCGATGAGTACTTTGATCTTGTCAGGTACAATTCGTACTACGACAACAACAAT
AACGACAACAGCAACAGCAACAGCAGCAACAACGACAACGACAACGACAACGACAATAAC
------AACAACAGCAACAGCAGCAACAACGGCATGTATTTTGGTGAAGTCGATGAGTAC
TTTGATCTTGTCGGGTACAATTCGTACTACGACAACCGCATCGAAAACAACCAAGATCAG
CAGTATGGGATGCATGAACAGCAAGAGCAGCAGCAGCAGCAGCAGGAGATGCAAAAGGAG
TTTGCAGAGAAGGAAGGGAGCGAGTGTGTGGTACCTTCACAGATCACAATGCTGAGTGAG
CAGCAGCATAGTGGTTATGGAGTTGTGGGAGCAGACCAGGCCGCCTCCATGACCGCCGGC
GTCAGTGCTTACACAGATTCCATCAGCAACAGCATATCT--CTCATCAATGGAGGCGGGT
ATAGTACCAGACAGCACGGTGATAGATATGCCAAATTCCAGCATCCTGACACCTGCTGGA
GCAATCAATCTCTTCTCAGGTCCCTCGCTTCAGATGTCCCTTCACTTCAGCTCCATGGAC
AGGGAGGCCAGGGTGCTCAGGTACAGGGAGAAGAAGAAGGCCAGGAAGTTTGAGAAGACA
ATACGTTATGAAACAAGAAAGGCGTATGCAGAGGCACGACCCCGGATCAAGGGCCGTTTC
GCCAAGAGATCAGATGTGCAGATCGAAGTGGACCAGATGTTCTCCACTGCAGCTCTATCT
GACAGTAGCTATGGTACTGTTCCATGGTTCTGA
>HD1_TN1
ATGAATTATAATTTTGGTGGCAACGTGTTCGACCAGGAGGTTGGAGTTGGAGGCGAAGGA
GGAGGAGGAGGAGAGGGGAGCGGCTGCCCATGGGCGCGGCCGTGCGACGGGTGCCGCGCG
GCGCCGAGCGTGGTGTACTGCCGCGCGGACGCGGCGTACCTGTGCGCGTCGTGCGACGCG
CGGGTGCACGCGGCCAACCGCGTGGCGTCCCGCCACGAGCGCGTGCGGGTGTGCGAGGCC
TGCGAGCGCGCCCCGGCCGCGCTCGCGTGCCGCGCCGACGCCGCCGCGCTGTGCGTGGCG
TGCGACGTGCAGGTGCACTCCGCGAACCCGCTCGCCAGGCGCCACCAGCGCGTCCCCGTC
GCGCCGCTCCCGGCCATCACCATCCCGGCCACCTCCGTCCTCGCTGAGGCGGTGGTGGCC
ACCGCCACCGTCCTCGGCGACAAGGACGAGGAGGTGGACTCTTGGCTTCTCCTCTCCAAA
GATTCCGACAACAACAACAACAATAACAACAACAAC------------------------
------------------------------------------------------------
---------------------------------------------GACAACGACAATAAG
GACAACAACAACAGCAACAGCAGCAACAACGGCATGTATTTTGGTGAAGTCGATGAGTAC
TTTGATCTTGTCGGGTACAATTCGTACTACGACAACCGCATCGAAAACAACCAAGATCAG
CAGTATGGGATGCATGAACAGCAAGAGCAGCAGCAGCAGCAGCAGGAGATGCAAAAGGAG
TTTGCAGAGAAGGAAGGGAGCGAGTGTGTGGTACCTTCACAGATCACAATGCTGAGTGAG
CAGCAGCATAGTGGTTATGGAGTTGTGGGAGCAGACCAGGCCGCCTCCATGACCGCCGGC
GTCAGTGCTTACACAGATTCCATCAGCAACAGCATATCTTTCTCATCAATGGAGGCGGGT
ATAGTACCAGACAGCACGGTGATAGATATGCCAAATTCCAGAATCCTGACACCTGCTGGA
GCAATCAATCTCTTCTCAGGTCCCTCGCTTCAGATGTCCCTTCACTTCAGCTCCATGGAC
AGGGAGGCCAGGGTGCTCAGGTACAGGGAGAAGAAGAAGGCCAGGAAGTTTGAGAAGACA
ATACGTTATGAAACA----AGGCGTATGCAGAGGCACGACCCCGGATCAAGGGCCGTTTC
GCCAAGAGATCAGATGTGCAGATCGAAGTGGACCAGATGTTCTCCACTGCAGCTCTATCT
GACGGTAGCTATGGTACTGTTCCATGGTTCTGA
>HD1_Dasan
ATGAATTATAATTTTGGTGGCAACGTGTTCGACCAGGAGGTTGGAGTTGGAGGCGAAGGA
GGAGGAGGAGGAGAGGGGAGCGGCTGCCCATGGGCGCGGCCGTGCGACGGGTGCCGCGCG
GCGCCGAGCGTGGTGTACTGCCGCGCGGACGCGGCGTACCTGTGCGCGTCGTGCGACGCG
CGGGTGCACGCGGCCAACCGCGTGGCGTCCCGCCACGAGCGCGTGCGGGTGTGCGAGGCC
TGCGAGCGCGCCCCGGCCGCGCTCGCGTGCCGCGCCGACGCCGCCGCGCTGTGCGTGGCG
TGCGACGTGCAGGTGCACTCCGCGAACCCGCTCGCCAGGCGCCACCAGCGCGTCCCCGTC
GCGCCGCTCCCGGCCATCACCATCCCGGCCACCTCCGTCCTCGCTGAGGCGGTGGTGGCC
ACCGCCACCGTCCTCGGCGACAAGGACGAGGAGGTGGACTCTTGGCTTCTCCTCTCCAAA
GATTCCGACAACAACAACAACAATAACAACAACAAC------------------------
------------------------------------------------------------
---------------------------------------------GACAACGACAATAAG
GACAACAACAACAGCAACAGCAGCAACAACGGCATGTATTTTGGTGAAGTCGATGAGTAC
TTTGATCTTGTCGGGTACAATTCGTACTACGACAACCGCATCGAAAACAACCAAGATCAG
CAGTATGGGATGCATGAACAGCAAGAGCAGCAGCAGCAGCAGCAGGAGATGCAAAAGGAG
TTTGCAGAGAAGGAAGGGAGCGAGTGTGTGGTACCTTCACAGATCACAATGCTGAGTGAG
CAGCAGCATAGTGGTTATGGAGTTGTGGGAGCAGACCAGGCCGCCTCCATGACCGCCGGC
GTCAGTGCTTACACAGATTCCATCAGCAACAGCATATCTTTCTCATCAATGGAGGCGGGT
ATAGTACCAGACAGCACGGTGATAGATATGCCAAATTCCAGAATCCTGACACCTGCTGGA
GCAATCAATCTCTTCTCAGGTCCCTCGCTTCAGATGTCCCTTCACTTCAGCTCCATGGAC
AGGGAGGCCAGGGTGCTCAGGTACAGGGAGAAGAAGAAGGCCAGGAAGTTTGAGAAGACA
ATACGTTATGAAACA----AGGCGTATGCAGAGGCACGACCCCGGATCAAGGGCCGTTTC
GCCAAGAGATCAGATGTGCAGATCGAAGTGGACCAGATGTTCTCCACTGCAGCTCTATCT
GACGGTAGCTATGGTACTGTTCCATGGTTCTGA
>HD1_Milyang23
ATGAATTATAATTTTGGTGGCAACGTGTTCGACCAGGAGGTTGGAGTTGGAGGCGAAGGA
GGAGGAGGAGGAGAGGGGAGCGGCTGCCCATGGGCGCGGCCGTGCGACGGGTGCCGCGCG
GCGCCGAGCGTGGTGTACTGCCGCGCGGACGCGGCGTACCTGTGCGCGTCGTGCGACGCG
CGGGTGCACGCGGCCAACCGCGTGGCGTCCCGCCACGAGCGCGTGCGGGTGTGCGAGGCC
TGCGAGCGCGCCCCGGCCGCGCTCGCGTGCCGCGCCGACGCCGCCGCGCTGTGCGTGGCG
TGCGACGTGCAGGTGCACTCCGCGAACCCGCTCGCCAGGCGCCACCAGCGCGTCCCCGTC
GCGCCGCTCCCGGCCATCACCATCCCGGCCACCTCCGTCCTCGCTGAGGCGGTGGTGGCC
ACCGCCACCGTCCTCGGCGACAAGGACGAGGAGGTGGACTCTTGGCTTCTCCTCTCCAAA
GATTCCGACAACAACAACAACAATAACAACAACAAC------------------------
------------------------------------------------------------
---------------------------------------------GACAACGACAATAAG
GACAACAACAACAGCAACAGCAGCAACAACGGCATGTATTTTGGTGAAGTCGATGAGTAC
TTTGATCTTGTCGGGTACAATTCGTACTACGACAACCGCATCGAAAACAACCAAGATCAG
CAGTATGGGATGCATGAACAGCAAGAGCAGCAGCAGCAGCAGCAGGAGATGCAAAAGGAG
TTTGCAGAGAAGGAAGGGAGCGAGTGTGTGGTACCTTCACAGATCACAATGCTGAGTGAG
CAGCAGCATAGTGGTTATGGAGTTGTGGGAGCAGACCAGGCCGCCTCCATGACCGCCGGC
GTCAGTGCTTACACAGATTCCATCAGCAACAGCATATCTTTCTCATCAATGGAGGCGGGT
ATAGTACCAGACAGCACGGTGATAGATATGCCAAATTCCAGAATCCTGACACCTGCTGGA
GCAATCAATCTCTTCTCAGGTCCCTCGCTTCAGATGTCCCTTCACTTCAGCTCCATGGAC
AGGGAGGCCAGGGTGCTCAGGTACAGGGAGAAGAAGAAGGCCAGGAAGTTTGAGAAGACA
ATACGTTATGAAACA----AGGCGTATGCAGAGGCACGACCCCGGATCAAGGGCCGTTTC
GCCAAGAGATCAGATGTGCAGATCGAAGTGGACCAGATGTTCTCCACTGCAGCTCTATCT
GACGGTAGCTATGGTACTGTTCCATGGTTCTGA
>HD1_IR64
ATGAATTATAATTTTGGTGGCAACGTGTTCGACCAGGAGGTTGGAGTTGGAGGCGAAGGA
GGAGGAGGAGGAGAGGGGAGCGGCTGCCCATGGGCGCGGCCGTGCGACGGGTGCCGCGCG
GCGCCGAGCGTGGTGTACTGCCGCGCGGACGCGGCGTACCTGTGCGCGTCGTGCGACGCG
CGGGTGCACGCGGCCAACCGCGTGGCGTCCCGCCACGAGCGCGTGCGGGTGTGCGAGGCC
TGCGAGCAAGCCCCGGCCGCGCTCGCGTGCCGCGCCGACGCCGCCGCGCTGTGCGTGGCG
TGCGACGTGCAGGTGCACTCCGCGAACCCGCTCGCCAGGCGCCACCAGCGCGTCCCCGTC
GCGCCGCTCCCGGCCATCACCATCCCGGCCACCTCCGTCCTCGCTGAGGCGGTGGTGGCC
ACCGCCACCGTCCTCGGCGGCAAGGACGAGGAGGTGGACTCTTGGATTATCCTCTCCAAA
GATTCCAACAACAACAACAACAATAACAACAGCAACAGCAGCAACAACGGCATGTATTTT
GGTGAAGTCGATGAGTACTTTGATCTTGTCAGGTACAATTCGTACTACGACAACAACAAT
AACGACAACAGCAACAGCAACAGCAGCAACAACGACAACGACAACGACAACGACAATAAC
------AACAACAGCAACAGCAGCAACAACGGCATGTATTTTGGTGAAGTCGATGAGTAC
TTTGATCTTGTCGGGTACAATTCGTACTACGACAACCGCATCGAAAACAACCAAGATCAG
CAGTATGGGATGCATGAACAGCAAGAGCAGCAGCAGCAGCAGCAGGAGATGCAAAAGGAG
TTTGCAGAGAAGGAAGGGAGCGAGTGTGTGGTACCTTCACAGATCACAATGCTGAGTGAG
CAGCAGCATAGTGGTTATGGAGTTGTGGGAGCAGACCAGGCCGCCTCCATGACCGCCGGC
GTCAGTGCTTACACAGATTCCATCAGCAACAGCATATCT--CTCATCAATGGAGGCGGGT
ATAGTACCAGACAGCACGGTGATAGATATGCCAAATTCCAGCATCCTGACACCTGCTGGA
GCAATCAATCTCTTCTCAGGTCCCTCGCTTCAGATGTCCCTTCACTTCAGCTCCATGGAC
AGGGAGGCCAGGGTGCTCAGGTACAGGGAGAAGAAGAAGGCCAGGAAGTTTGAGAAGACA
ATACGTTATGAAACAAGAAAGGCGTATGCAGAGGCACGACCCCGGATCAAGGGCCGTTTC
GCCAAGAGATCAGATGTGCAGATCGAAGTGGACCAGATGTTCTCCACTGCAGCTCTATCT
GACAGTAGCTATGGTACTGTTCCATGGTTCTGA
>HD1_Tongil
ATGAATTATAATTTTGGTGGCAACGTGTTCGACCAGGAGGTTGGAGTTGGAGGCGAAGGA
GGAGGAGGAGGAGAGGGGAGCGGCTGCCCATGGGCGCGGCCGTGCGACGGGTGCCGCGCG
GCGCCGAGCGTGGTGTACTGCCGCGCGGACGCGGCGTACCTGTGCGCGTCGTGCGACGCG
CGGGTGCACGCGGCCAACCGCGTGGCGTCCCGCCACGAGCGCGTGCGGGTGTGCGAGGCC
TGCGAGCAAGCCCCGGCCGCGCTCGCGTGCCGCGCCGACGCCGCCGCGCTGTGCGTGGCG
TGCGACGTGCAGGTGCACTCCGCGAACCCGCTCGCCAGGCGCCACCAGCGCGTCCCCGTC
GCGCCGCTCCCGGCCATCACCATCCCGGCCACCTCCGTCCTCGCTGAGGCGGTGGTGGCC
ACCGCCACCGTCCTCGGCGGCAAGGACGAGGAGGTGGACTCTTGGATTATCCTCTCCAAA
GATTCCAACAACAACAACAACAATAACAACAGCAACAGCAGCAACAACGGCATGTATTTT
GGTGAAGTCGATGAGTACTTTGATCTTGTCAGGTACAATTCGTACTACGACAACAACAAT
AACGACAACAGCAACAGCAACAGCAGCAACAACGACAACGACAACGACAACGACAATAAC
------AACAACAGCAACAGCAGCAACAACGGCATGTATTTTGGTGAAGTCGATGAGTAC
TTTGATCTTGTCGGGTACAATTCGTACTACGACAACCGCATCGAAAACAACCAAGATCAG
CAGTATGGGATGCATGAACAGCAAGAGCAGCAGCAGCAGCAGCAGGAGATGCAAAAGGAG
TTTGCAGAGAAGGAAGGGAGCGAGTGTGTGGTACCTTCACAGATCACAATGCTGAGTGAG
CAGCAGCATAGTGGTTATGGAGTTGTGGGAGCAGACCAGGCCGCCTCCATGACCGCCGGC
GTCAGTGCTTACACAGATTCCATCAGCAACAGCATATCT--CTCATCAATGGAGGCGGGT
ATAGTACCAGACAGCACGGTGATAGATATGCCAAATTCCAGCATCCTGACACCTGCTGGA
GCAATCAATCTCTTCTCAGGTCCCTCGCTTCAGATGTCCCTTCACTTCAGCTCCATGGAC
AGGGAGGCCAGGGTGCTCAGGTACAGGGAGAAGAAGAAGGCCAGGAAGTTTGAGAAGACA
ATACGTTATGAAACAAGAAAGGCGTATGCAGAGGCACGACCCCGGATCAAGGGCCGTTTC
GCCAAGAGATCAGATGTGCAGATCGAAGTGGACCAGATGTTCTCCACTGCAGCTCTATCT
GACAGTAGCTATGGTACTGTTCCATGGTTCTGA
>HD1_Hwachung
ATGAATTATAATTTTGGTGGCAACGTGTTCGACCAGGAGGTTGGAGTTGGAGGCGAAGGA
GGAGGAGGAGGAGAGGGGAGCGGCTGCCCATGGGCGCGGCCGTGCGACGGGTGCCGCGCG
GCGCCGAGCGTGGTGTACTGCCGCGCGGACGCGGCGTACCTGTGCGCGTCGTGCGACGCG
CGGGTGCACGCGGCCAACCGCGTGGCGTCCCGCCACGAGCGCGTGCGGGTGTGCGAGGCC
TGCGAGCGCGCCCCGGCCGCGCTCGCGTGCCGCGCCGACGCCGCCGCGCTGTGCGTGGCG
TGCGACGTGCAGGTGCACTCCGCGAACCCGCTC---------------------------
---------CCGGCCATCACCATCCCGGCCACCTCCGTCCTCGCTGAGGCGGTGGTGGCC
ACCGCCACCGTCCTCGGCGACAAGGACGAGGAGGTGGACTCTTGGCTTCTCCTCTCCAAA
GATTCCGACAACAACAACAACAATAACAACAACAAC------------------------
------------------------------------------------------------
---------------------------------------------GACAACGACAATAAC
GACAACAACAACAGCAACAGCAGCAACAACGGCATGTATTTTGGTGAAGTCGATGAGTAC
TTTGATCTTGTCGGGTACAATTCGTACTACGACAACCGCATCGAAAACAACCAAGATCGG
CAGTATGGGATGCATGAACAGCAAGAGCAGCAGCAGCAGCAGCAGGAGATGCAAAAGGAG
TTTGCAGAGAAGGAAGGGAGCGAGTGTGTGGTACCTTCACAGATCACAATGCTGAGTGAG
CAGCAGCATAGTGGTTATGGAGTTGTGGGAGCAGACCAGGCCGCCTCCATGACCGCCGGC
GTCAGTGCTTACACAGATTCCATCAGCAACAGCATATCTTTCTCATCAATGGAGGCGGGT
ATAGTACCAGACAGCACGGTGATAGATATGCCAAATTCCAGAATCCTGACACCTGCTGGA
GCAATCAATCTCTTCTCAGGTCCCTCGCTTCAGATGTCCCTTCACTTCAGCTCCATGGAC
AGGGAGGCCAGGGTGCTCAGGTACAGGGAGAAGAAGAAGGCCAGGAAGTTTGAGAAGACA
ATACGTTATGAAACAAGAAAGGCGTATGCAGAGGCACGACCCCGGATCAAGGGCCGTTTC
GCCAAGAGATCAGATGTGCAGATCGAAGTGGACCAGATGTTCTCCACTGCAGCTCTATCT
GACGGTAGCTATGGTACTGTTCCATGGTTCTGA
>HD1_Koshihikari
ATGAATTATAATTTTGGTGGCAACGTGTTCGACCAGGAGGTTGGAGTTGGAGGCGAAGGA
GGAGGAGGAGGAGAGGGGAGCGGCTGCCCATGGGCGCGGCCGTGCGACGGGTGCCGCGCG
GCGCCGAGCGTGGTGTACTGCCGCGCGGACGCGGCGTACCTGTGCGCGTCGTGCGACGCG
CGGGTGCACGCGGCCAACCGCGTGGCGTCCCGCCACGAGCGCGTGCGGGTGTGCGAGGCC
TGCGAGCGCGCCCCGGCCGCGCTCGCGTGCCGCGCCGACGCCGCCGCGCTGTGCGTGGCG
TGCGACGTGCAGGTGCACTCCGCGAACCCGCTC---------------------------
---------CCGGCCATCACCATCCCGGCCACCTCCGTCCTCGCTGAGGCGGTGGTGGCC
ACCGCCACCGTCCTCGGCGACAAGGACGAGGAGGTGGACTCTTGGCTTCTCCTCTCCAAA
GATTCCGACAACAACAACAACAATAACAACAACAAC------------------------
------------------------------------------------------------
---------------------------------------------GACAACGACAATAAC
GACAACAACAACAGCAACAGCAGCAACAACGGCATGTATTTTGGTGAAGTCGATGAGTAC
TTTGATCTTGTCGGGTACAATTCGTACTACGACAACCGCATCGAAAACAACCAAGATCGG
CAGTATGGGATGCATGAACAGCAAGAGCAGCAGCAGCAGCAGCAGGAGATGCAAAAGGAG
TTTGCAGAGAAGGAAGGGAGCGAGTGTGTGGTACCTTCACAGATCACAATGCTGAGTGAG
CAGCAGCATAGTGGTTATGGAGTTGTGGGAGCAGACCAGGCCGCCTCCATGACCGCCGGC
GTCAGTGCTTACACAGATTCCATCAGCAACAGCATATCTTTCTCATCAATGGAGGCGGGT
ATAGTACCAGACAGCACGGTGATAGATATGCCAAATTCCAGAATCCTGACACCTGCTGGA
GCAATCAATCTCTTCTCAGGTCCCTCGCTTCAGATGTCCCTTCACTTCAGCTCCATGGAC
AGGGAGGCCAGGGTGCTCAGGTACAGGGAGAAGAAGAAGGCCAGGAAGTTTGAGAAGACA
ATACGTTATGAAACAAGAAAGGCGTATGCAGAGGCACGACCCCGGATCAAGGGCCGTTTC
GCCAAGAGATCAGATGTGCAGATCGAAGTGGACCAGATGTTCTCCACTGCAGCTCTATCT
GACGGTAGCTATGGTACTGTTCCATGGTTCTGA
>HD1_Dobong
ATGAATTATAATTTTGGTGGCAACGTGTTCGACCAGGAGGTTGGAGTTGGAGGCGAAGGA
GGAGGAGGAGGAGAGGGGAGCGGCTGCCCATGGGCGCGGCCGTGCGACGGGTGCCGCGCG
GCGCCGAGCGTGGTGTACTGCCGCGCGGACGCGGCGTACCTGTGCGCGTCGTGCGACGCG
CGGGTGCACGCGGCCAACCGCGTGGCGTCCCGCCACGAGCGCGTGCGGGTGTGCGAGGCC
TGCGAGCAAGCCCCGGCCGCGCTCGCGTGCCGCGCCGACGCCGCCGCGCTGTGCGTGGCG
TGCGACGTGCAGGTGCACTCCGCGAACCCGCTCGCCAGGCGCCACCAGCGCGTCCCCGTC
GCGCCGCTCCCGGCCATCACCATCCCGGCCACCTCCGTCCTCGCTGAGGCGGTGGTGGCC
ACCGCCACCGTCCTCGGCGGCAAGGACGAGGAGGTGGACTCTTGGATTATCCTCTCCAAA
GATTCCAACAACAACAACAACAATAACAACAGCAACAGCAGCAACAACGGCATGTATTTT
GGTGAAGTCGATGAGTACTTTGATCTTGTCAGGTACAATTCGTACTACGACAACAACAAT
AACGACAACAGCAACAGCAACAGCAGCAACAACGACAACGACAACGACAACGACAATAAC
------AACAACAGCAACAGCAGCAACAACGGCATGTATTTTGGTGAAGTCGATGAGTAC
TTTGATCTTGTCGGGTACAATTCGTACTACGACAACCGCATCGAAAACAACCAAGATCAG
CAGTATGGGATGCATGAACAGCAAGAGCAGCAGCAGCAGCAGCAGGAGATGCAAAAGGAG
TTTGCAGAGAAGGAAGGGAGCGAGTGTGTGGTACCTTCACAGATCACAATGCTGAGTGAG
CAGCAGCATAGTGGTTATGGAGTTGTGGGAGCAGACCAGGCCGCCTCCATGACCGCCGGC
GTCAGTGCTTACACAGATTCCATCAGCAACAGCATATCT--CTCATCAATGGAGGCGGGT
ATAGTACCAGACAGCACGGTGATAGATATGCCAAATTCCAGCATCCTGACACCTGCTGGA
GCAATCAATCTCTTCTCAGGTCCCTCGCTTCAGATGTCCCTTCACTTCAGCTCCATGGAC
AGGGAGGCCAGGGTGCTCAGGTACAGGGAGAAGAAGAAGGCCAGGAAGTTTGAGAAGACA
ATACGTTATGAAACAAGAAAGGCGTATGCAGAGGCACGACCCCGGATCAAGGGCCGTTTC
GCCAAGAGATCAGATGTGCAGATCGAAGTGGACCAGATGTTCTCCACTGCAGCTCTATCT
GACAGTAGCTATGGTACTGTTCCATGGTTCTGA
