# Supplementary material for: Association between sequence variants in panicle development genes and the number of spikelets per panicle in rice
Source: BMC Genet. 2018 Jan 15;19:5. doi: 10.1186/s12863-017-0591-6 (PMC5769279; doi:10.1186/s12863-017-0591-6)
Supplement: Supplementary file 4 — FASTA format files containing coding sequences for 9 genes. (ZIP 19 kb) [file 12863_2017_591_MOESM4_ESM.zip › LAX1.txt]

>LAX1_Akibare
ATGCATGACCCACGCGGCTTCCCCATCCACCCGCAGCCGTACCACCTCCACCCCACGGCC
GGCGGCCTCGGCGAGGGCAGGATGCGGGGCGGCGGGCGGCGGCGCCCCGGCGCCAAGCTC
TCCACCGACCCGCAGAGCGTGGCGGCGCGGGAGCGGCGGCACCGGATCAGCGACCGCTTC
CGCGTGCTCCGCAGCCTCGTGCCGGGCGGCAGCAAGATGGACACGGTGTCCATGCTGGAG
CAGGCCATCCACTACGTCAAGTTCCTCAAGGCGCAGGTCACCCTGCACCAGGCCGCGCTC
GTGCAGCACGAGGAGGGCTGCCAGCACGCCGACGTCGCCGCGGCGTTCTCCGCCGCCGAC
GCCGATCTGGCCCTTGAGCTGAACCATCGCCACGGCGGCGCCGGCGATGATGACGCCGGG
ATGACGACGCTGGAGATGGCGCCGATGCAAGAGGCGGTGGGCTACGGCGACGGCCCGGCT
CATCAGATGATGCAGCAAGCGCTCGATCCAGCGGGGCAGCTGATGATGGGCGGCGCTCAT
CAGCTGCCTCCTTTGCCTTGCTGTGTCTTCGTCCAGGAGACTGACCCCTCGTGCTACTCG
GTGTGCAATGTCCACGGTGAGGAGTCTGGTGCGCAAGGATCTTATTAG
>LAX1_Samgwang
ATGCATGACCCACGCGGCTTCCCCATCCACCCGCAGCCGTACCACCTCCACCCCACGGCC
GGCGGCCTCGGCGAGGGCAGGATGCGGGGCGGCGGGCGGCGGCGCCCCGGCGCCAAGCTC
TCCACCGACCCGCAGAGCGTGGCGGCGCGGGAGCGGCGGCACCGGATCAGCGACCGCTTC
CGCGTGCTCCGCAGCCTCGTGCCGGGCGGCAGCAAGATGGACACGGTGTCCATGCTGGAG
CAGGCCATCCACTACGTCAAGTTCCTCAAGGCGCAGGTCACCCTGCACCAGGCCGCGCTC
GTGCAGCACGAGGAGGGCTGCCAGCACGCCGACGTCGCCGCGGCGTTCTCCGCCGCCGAC
GCCGATCTGGCCCTTGAGCTGAACCATCGCCACGGCGGCGCCGGCGATGATGACGCCGGG
ATGACGACGCTGGAGATGGCGCCGATGCAAGAGGCGGTGGGCTACGGCGACGGCCCGGCT
CATCAGATGATGCAGCAAGCGCTCGATCCAGCGGGGCAGCTGATGATGGGCGGCGCTCAT
CAGCTGCCTCCTTTGCCTTGCTGTGTCTTCGTCCAGGAGACTGACCCCTCGTGCTACTCG
GTGTGCAATGTCCACGGTGAGGAGTCTGGTGCGCAAGGATCTTATTAG
>LAX1_Nampyung
ATGCATGACCCACGCGGCTTCCCCATCCACCCGCAGCCGTACCACCTCCACCCCACGGCC
GGCGGCCTCGGCGAGGGCAGGATGCGGGGCGGCGGGCGGCGGCGCCCCGGCGCCAAGCTC
TCCACCGACCCGCAGAGCGTGGCGGCGCGGGAGCGGCGGCACCGGATCAGCGACCGCTTC
CGCGTGCTCCGCAGCCTCGTGCCGGGCGGCAGCAAGATGGACACGGTGTCCATGCTGGAG
CAGGCCATCCACTACGTCAAGTTCCTCAAGGCGCAGGTCACCCTGCACCAGGCCGCGCTC
GTGCAGCACGAGGAGGGCTGCCAGCACGCCGACGTCGCCGCGGCGTTCTCCGCCGCCGAC
GCCGATCTGGCCCTTGAGCTGAACCATCGCCACGGCGGCGCCGGCGATGATGACGCCGGG
ATGACGACGCTGGAGATGGCGCCGATGCAAGAGGCGGTGGGCTACGGCGACGGCCCGGCT
CATCAGATGATGCAGCAAGCGCTCGATCCAGCGGGGCAGCTGATGATGGGCGGCGCTCAT
CAGCTGCCTCCTTTGCCTTGCTGTGTCTTCGTCCAGGAGACTGACCCCTCGTGCTACTCG
GTGTGCAATGTCCACGGTGAGGAGTCTGGTGCGCAAGGATCTTATTAG
>LAX1_Ilpum
ATGCATGACCCACGCGGCTTCCCCATCCACCCGCAGCCGTACCACCTCCACCCCACGGCC
GGCGGCCTCGGCGAGGGCAGGATGCGGGGCGGCGGGCGGCGGCGCCCCGGCGCCAAGCTC
TCCACCGACCCGCAGAGCGTGGCGGCGCGGGAGCGGCGGCACCGGATCAGCGACCGCTTC
CGCGTGCTCCGCAGCCTCGTGCCGGGCGGCAGCAAGATGGACACGGTGTCCATGCTGGAG
CAGGCCATCCACTACGTCAAGTTCCTCAAGGCGCAGGTCACCCTGCACCAGGCCGCGCTC
GTGCAGCACGAGGAGGGCTGCCAGCACGCCGACGTCGCCGCGGCGTTCTCCGCCGCCGAC
GCCGATCTGGCCCTTGAGCTGAACCATCGCCACGGCGGCGCCGGCGATGATGACGCCGGG
ATGACGACGCTGGAGATGGCGCCGATGCAAGAGGCGGTGGGCTACGGCGACGGCCCGGCT
CATCAGATGATGCAGCAAGCGCTCGATCCAGCGGGGCAGCTGATGATGGGCGGCGCTCAT
CAGCTGCCTCCTTTGCCTTGCTGTGTCTTCGTCCAGGAGACTGACCCCTCGTGCTACTCG
GTGTGCAATGTCCACGGTGAGGAGTCTGGTGCGCAAGGATCTTATTAG
>LAX1_Sindongjin
ATGCATGACCCACGCGGCTTCCCCATCCACCCGCAGCCGTACCACCTCCACCCCACGGCC
GGCGGCCTCGGCGAGGGCAGGATGCGGGGCGGCGGGCGGCGGCGCCCCGGCGCCAAGCTC
TCCACCGACCCGCAGAGCGTGGCGGCGCGGGAGCGGCGGCACCGGATCAGCGACCGCTTC
CGCGTGCTCCGCAGCCTCGTGCCGGGCGGCAGCAAGATGGACACGGTGTCCATGCTGGAG
CAGGCCATCCACTACGTCAAGTTCCTCAAGGCGCAGGTCACCCTGCACCAGGCCGCGCTC
GTGCAGCACGAGGAGGGCTGCCAGCACGCCGACGTCGCCGCGGCGTTCTCCGCCGCCGAC
GCCGATCTGGCCCTTGAGCTGAACCATCGCCACGGCGGCGCCGGCGATGATGACGCCGGG
ATGACGACGCTGGAGATGGCGCCGATGCAAGAGGCGGTGGGCTACGGCGACGGCCCGGCT
CATCAGATGATGCAGCAAGCGCTCGATCCAGCGGGGCAGCTGATGATGGGCGGCGCTCAT
CAGCTGCCTCCTTTGCCTTGCTGTGTCTTCGTCCAGGAGACTGACCCCTCGTGCTACTCG
GTGTGCAATGTCCACGGTGAGGAGTCTGGTGCGCAAGGATCTTATTAG
>LAX1_Nipponbare
ATGCATGACCCACGCGGCTTCCCCATCCACCCGCAGCCGTACCACCTCCACCCCACGGCC
GGCGGCCTCGGCGAGGGCAGGATGCGGGGCGGCGGGCGGCGGCGCCCCGGCGCCAAGCTC
TCCACCGACCCGCAGAGCGTGGCGGCGCGGGAGCGGCGGCACCGGATCAGCGACCGCTTC
CGCGTGCTCCGCAGCCTCGTGCCGGGCGGCAGCAAGATGGACACGGTGTCCATGCTGGAG
CAGGCCATCCACTACGTCAAGTTCCTCAAGGCGCAGGTCACCCTGCACCAGGCCGCGCTC
GTGCAGCACGAGGAGGGCTGCCAGCACGCCGACGTCGCCGCGGCGTTCTCCGCCGCCGAC
GCCGATCTGGCCCTTGAGCTGAACCATCGCCACGGCGGCGCCGGCGATGATGACGCCGGG
ATGACGACGCTGGAGATGGCGCCGATGCAAGAGGCGGTGGGCTACGGCGACGGCCCGGCT
CATCAGATGATGCAGCAAGCGCTCGATCCAGCGGGGCAGCTGATGATGGGCGGCGCTCAT
CAGCTGCCTCCTTTGCCTTGCTGTGTCTTCGTCCAGGAGACTGACCCCTCGTGCTACTCG
GTGTGCAATGTCCACGGTGAGGAGTCTGGTGCGCAAGGATCTTATTAG
>LAX1_Hitomebore
ATGCATGACCCACGCGGCTTCCCCATCCACCCGCAGCCGTACCACCTCCACCCCACGGCC
GGCGGCCTCGGCGAGGGCAGGATGCGGGGCGGCGGGCGGCGGCGCCCCGGCGCCAAGCTC
TCCACCGACCCGCAGAGCGTGGCGGCGCGGGAGCGGCGGCACCGGATCAGCGACCGCTTC
CGCGTGCTCCGCAGCCTCGTGCCGGGCGGCAGCAAGATGGACACGGTGTCCATGCTGGAG
CAGGCCATCCACTACGTCAAGTTCCTCAAGGCGCAGGTCACCCTGCACCAGGCCGCGCTC
GTGCAGCACGAGGAGGGCTGCCAGCACGCCGACGTCGCCGCGGCGTTCTCCGCCGCCGAC
GCCGATCTGGCCCTTGAGCTGAACCATCGCCACGGCGGCGCCGGCGATGATGACGCCGGG
ATGACGACGCTGGAGATGGCGCCGATGCAAGAGGCGGTGGGCTACGGCGACGGCCCGGCT
CATCAGATGATGCAGCAAGCGCTCGATCCAGCGGGGCAGCTGATGATGGGCGGCGCTCAT
CAGCTGCCTCCTTTGCCTTGCTGTGTCTTCGTCCAGGAGACTGACCCCTCGTGCTACTCG
GTGTGCAATGTCCACGGTGAGGAGTCTGGTGCGCAAGGATCTTATTAG
>LAX1_IR72
ATGCATGACCCACGCGGCTTCCCCATCCACCCGCAGCCGTACCACCTCCACCCCACGGCC
GGCGGCCTCGGCGAGGGCAGGATGCGGGGCGGCGGGCGGCGGCGCCCCGGCGCCAAGCTC
TCCACCGACCCGCAGAGCGTGGCGGCGCGGGAGCGGCGGCACCGGATCAGCGACCGCTTC
CGCGTGCTCCGCAGCCTCGTGCCGGGCGGCAGCAAGATGGACACGGTGTCCATGCTGGAG
CAGGCCATCCACTACGTCAAGTTCCTCAAGGCGCAGGTCACCCTGCACCAGGCCGCGCTC
GTGCAGCACGAGGAGGGCTGCCAGCACGCCGACGTCGCCGCGGCGTTCGCCGCCGCCGAC
GCCGATCTGGCCCTTGAGCTGAACCATCGCCACGGCGGCGCCGGCGATGATGACGCCGGG
ATGACGACGCTGGAGATGGCGCCGATGCAAGAGGCGGTGGGCTACGGCGACGGCCCGGCT
CATCAGATGATGCAGCAAGCGCTCGATCCAGCGGGGCAGCTGATGATGGGCGGCGCTCAT
CAGCTGCCTCCTTTGCCTTGCTGTGTCTTCGTCCAGGAGACTGACCCCTCGTGCTACTCG
GTGTGCAATGTCCACGGTGAGGAGTCTGGTGCGCAAGGATCTTATTAG
>LAX1_Hanmaeum
ATGCATGACCCACGCGGCTTCCCCATCCACCCGCAGCCGTACCACCTCCACCCCACGGCC
GGCGGCCTCGGCGAGGGCAGGATGCGGGGCGGCGGGCGGCGGCGCCCCGGCGCCAAGCTC
TCCACCGACCCGCAGAGCGTGGCGGCGCGGGAGCGGCGGCACCGGATCAGCGACCGCTTC
CGCGTGCTCCGCAGCCTCGTGCCGGGCGGCAGCAAGATGGACACGGTGTCCATGCTGGAG
CAGGCCATCCACTACGTCAAGTTCCTCAAGGCGCAGGTCACCCTGCACCAGGCCGCGCTC
GTGCAGCACGAGGAGGGCTGCCAGCACGCCGACGTCGCCGCGGCGTTCTCCGCCGCCGAC
GCCGATCTGGCCCTTGAGCTGAACCATCGCCACGGCGGCGCCGGCGATGATGACGCCGGG
ATGACGACGCTGGAGATGGCGCCGATGCAAGAGGCGGTGGGCTACGGCGACGGCCCGGCT
CATCAGATGATGCAGCAAGCGCTCGATCCAGCGGGGCAGCTGATGATGGGCGGCGCTCAT
CAGCTGCCTCCTTTGCCTTGCTGTGTCTTCGTCCAGGAGACTGACCCCTCGTGCTACTCG
GTGTGCAATGTCCACGGTGAGGAGTCTGGTGCGCAAGGATCTTATTAG
>LAX1_Hangangchal1
ATGCATGACCCACGCGGCTTCCCCATCCACCCGCAGCCGTACCACCTCCACCCCACGGCC
GGCGGCCTCGGCGAGGGCAGGATGCGGGGCGGCGGGCGGCGGCGCCCCGGCGCCAAGCTC
TCCACCGACCCGCAGAGCGTGGCGGCGCGGGAGCGGCGGCACCGGATCAGCGACCGCTTC
CGCGTGCTCCGCAGCCTCGTGCCGGGCGGCAGCAAGATGGACACGGTGTCCATGCTGGAG
CAGGCCATCCACTACGTCAAGTTCCTCAAGGCGCAGGTCACCCTGCACCAGGCCGCGCTC
GTGCAGCACGAGGAGGGCTGCCAGCACGCCGACGTCGCCGCGGCGTTCGCCGCCGCCGAC
GCCGATCTGGCCCTTGAGCTGAACCATCGCCACGGCGGCGCCGGCGATGATGACGCCGGG
ATGACGACGCTGGAGATGGCGCCGATGCAAGAGGCGGTGGGCTACGGCGACGGCCCGGCT
CATCAGATGATGCAGCAAGCGCTCGATCCAGCGGGGCAGCTGATGATGGGCGGCGCTCAT
CAGCTGCCTCCTTTGCCTTGCTGTGTCTTCGTCCAGGAGACTGACCCCTCGTGCTACTCG
GTGTGCAATGTCCACGGTGAGGAGTCTGGTGCGCAAGGATCTTATTAG
>LAX1_Bina-ay
ATGCATGACCCACGCGGCTTCCCCATCCACCCGCAGCCGTACCACCTCCACCCCACGGCC
GGCGGCCTCGGCGAGGGCAGGATGCGGGGCGGCGGGCGGCGGCGCCCCGGCGCCAAGCTC
TCCACCGACCCGCAGAGCGTGGCGGCGCGGGAGCGGCGGCACCGGATCAGCGACCGCTTC
CGCGTGCTCCGCAGCCTCGTGCCGGGCGGCAGCAAGATGGACACGGTGTCCATGCTGGAG
CAGGCCATCCACTACGTCAAGTTCCTCAAGGCGCAGGTCACCCTGCACCAGGCCGCGCTC
GTGCAGCACGAGGAGGGCTGCCAGCACGCCGACGTCGCCGCGGCGTTCTCCGCCGCCGAC
GCCGATCTGGCCCTTGAGCTGAACCATCGCCACGGCGGCGCCGGCGATGATGACGCCGGG
ATGACGACGCTGGAGATGGCGCCGATGCAAGAGGCGGTGGGCTACGGCGACGGCCCGGCT
CATCAGATGATGCAGCAAGCGCTCGATCCAGCGGGGCAGCTGATGATGGGCGGCGCTCAT
CAGCTGCCTCCTTTGCCTTGCTGTGTCTTCGTCCAGGAGACTGACCCCTCGTGCTACTCG
GTGTGCAATGTCCACGGTGAGGAGTCTGGTGCGCAAGGATCTTATTAG
>LAX1_Balikwadang
ATGCATGACCCACGCGGCTTCCCCATCCACCCGCAGCCGTACCACCTCCACCCCACGGCC
GGCGGCCTCGGCGAGGGCAGGATGCGGGGCGGCGGGCGGCGGCGCCCCGGCGCCAAGCTC
TCCACCGACCCGCAGAGCGTGGCGGCGCGGGAGCGGCGGCACCGGATCAGCGACCGCTTC
CGCGTGCTCCGCAGCCTCGTGCCGGGCGGCAGCAAGATGGACACGGTGTCCATGCTGGAG
CAGGCCATCCACTACGTCAAGTTCCTCAAGGCGCAGGTCACCCTGCACCAGGCCGCGCTC
GTGCAGCACGAGGAGGGCTGCCAGCACGCCGACGTCGCCGCGGCGTTCTCCGCCGCCGAC
GCCGATCTGGCCCTTGAGCTGAACCATCGCCACGGCGGCGCCGGCGATGATGACGCCGGG
ATGACGACGCTGGAGATGGCGCCGATGCAAGAGGCGGTGGGCTACGGCGACGGCCCGGCT
CATCAGATGATGCAGCAAGCGCTCGATCCAGCGGGGCAGCTGATGATGGGCGGCGCTCAT
CAGCTGCCTCCTTTGCCTTGCTGTGTCTTCGTCCAGGAGACTGACCCCTCGTGCTACTCG
GTGTGCAATGTCCACGGTGAGGAGTCTGGTGCGCAAGGATCTTATTAG
>LAX1_PTQDQmalilom
ATGCATGACCCACGCGGCTTCCCCATCCACCCGCAGCCGTACCACCTCCACCCCACGGCC
GGCGGCCTCGGCGAGGGCAGGATGCGGGGCGGCGGGCGGCGGCGCCCCGGCGCCAAGCTC
TCCACCGACCCGCAGAGCGTGGCGGCGCGGGAGCGGCGGCACCGGATCAGCGACCGCTTC
CGCGTGCTCCGCAGCCTCGTGCCGGGCGGCAGCAAGATGGACACGGTGTCCATGCTGGAG
CAGGCCATCCACTACGTCAAGTTCCTCAAGGCGCAGGTCACCCTGCACCAGGCCGCGCTC
GTGCAGCACGAGGAGGGCTGCCAGCACGCCGACGTCGCCGCGGCGTTCTCCGCCGCCGAC
GCCGATCTGGCCCTTGAGCTGAACCATCGCCACGGCGGCGCCGGCGATGATGACGCCGGG
ATGACGACGCTGGAGATGGCGCCGATGCAAGAGGCGGTGGGCTACGGCGACGGCCCGGCT
CATCAGATGATGCAGCAAGCGCTCGATCCAGCGGGGCAGCTGATGATGGGCGGCGCTCAT
CAGCTGCCTCCTTTGCCTTGCTGTGTCTTCGTCCAGGAGACTGACCCCTCGTGCTACTCG
GTGTGCAATGTCCACGGTGAGGAGTCTGGTGCGCAAGGATCTTATTAG
>LAX1_Sepat
ATGCATGACCCACGCGGCTTCCCCATCCACCCGCAGCCGTACCACCTCCACCCCACGGCC
GGCGGCCTCGGCGAGGGCAGGATGCGGGGCGGCGGGCGGCGGCGCCCCGGCGCCAAGCTC
TCCACCGACCCGCAGAGCGTGGCGGCGCGGGAGCGGCGGCACCGGATCAGCGACCGCTTC
CGCGTGCTCCGCAGCCTCGTGCCGGGCGGCAGCAAGATGGACACGGTGTCCATGCTGGAG
CAGGCCATCCACTACGTCAAGTTCCTCAAGGCGCAGGTCACCCTGCACCAGGCCGCGCTC
GTGCAGCACGAGGAGGGCTGCCAGCACGCCGACGTCGCCGCGGCGTTCTCCGCCGCCGAC
GCCGATCTGGCCCTTGAGCTGAACCATCGCCACGGCGGCGCCGGCGATGATGACGCCGGG
ATGACGACGCTGGAGATGGCGCCGATGCAAGAGGCGGTGGGCTACGGCGACGGCCCGGCT
CATCAGATGATGCAGCAAGCGCTCGATCCAGCGGGGCAGCTGATGATGGGCGGCGCTCAT
CAGCTGCCTCCTTTGCCTTGCTGTGTCTTCGTCCAGGAGACTGACCCCTCGTGCTACTCG
GTGTGCAATGTCCACGGTGAGGAGTCTGGTGCGCAAGGATCTTATTAG
>LAX1_Guyod
ATGCATGACCCACGCGGCTTCCCCATCCACCCGCAGCCGTACCACCTCCACCCCACGGCC
GGCGGCCTCGGCGAGGGCAGGATGCGGGGCGGCGGGCGGCGGCGCCCCGGCGCCAAGCTC
TCCACCGACCCGCAGAGCGTGGCGGCGCGGGAGCGGCGGCACCGGATCAGCGACCGCTTC
CGCGTGCTCCGCAGCCTCGTGCCGGGCGGCAGCAAGATGGACACGGTGTCCATGCTGGAG
CAGGCCATCCACTACGTCAAGTTCCTCAAGGCGCAGGTCACCCTGCACCAGGCCGCGCTC
GTGCAGCACGAGGAGGGCTGCCAGCACGCCGACGTCGCCGCGGCGTTCTCCGCCGCCGAC
GCCGATCTGGCCCTTGAGCTGAACCATCGCCACGGCGGCGCCGGCGATGATGACGCCGGG
ATGACGACGCTGGAGATGGCGCCGATGCAAGAGGCGGTGGGCTACGGCGACGGCCCGGCT
CATCAGATGATGCAGCAAGCGCTCGATCCAGCGGGGCAGCTGATGATGGGCGGCGCTCAT
CAGCTGCCTCCTTTGCCTTGCTGTGTCTTCGTCCAGGAGACTGACCCCTCGTGCTACTCG
GTGTGCAATGTCCACGGTGAGGAGTCTGGTGCGCAAGGATCTTATTAG
>LAX1_Kiangan
ATGCATGACCCACGCGGCTTCCCCATCCACCCGCAGCCGTACCACCTCCACCCCACGGCC
GGCGGCCTCGGCGAGGGCAGGATGCGGGGCGGCGGGCGGCGGCGCCCCGGCGCCAAGCTC
TCCACCGACCCGCAGAGCGTGGCGGCGCGGGAGCGGCGGCACCGGATCAGCGACCGCTTC
CGCGTGCTCCGCAGCCTCGTGCCGGGCGGCAGCAAGATGGACACGGTGTCCATGCTGGAG
CAGGCCATCCACTACGTCAAGTTCCTCAAGGCGCAGGTCACCCTGCACCAGGCCGCGCTC
GTGCAGCACGAGGAGGGCTGCCAGCACGCCGACGTCGCCGCGGCGTTCTCCGCCGCCGAC
GCCGATCTGGCCCTTGAGCTGAACCATCGCCACGGCGGCGCCGGCGATGATGACGCCGGG
ATGACGACGCTGGAGATGGCGCCGATGCAAGAGGCGGTGGGCTACGGCGACGGCCCGGCT
CATCAGATGATGCAGCAAGCGCTCGATCCAGCGGGGCAGCTGATGATGGGCGGCGCTCAT
CAGCTGCCTCCTTTGCCTTGCTGTGTCTTCGTCCAGGAGACTGACCCCTCGTGCTACTCG
GTGTGCAATGTCCACGGTGAGGAGTCTGGTGCGCAAGGATCTTATTAG
>LAX1_Kiwisan
ATGCATGACCCACGCGGCTTCCCCATCCACCCGCAGCCGTACCACCTCCACCCCACGGCC
GGCGGCCTCGGCGAGGGCAGGATGCGGGGCGGCGGGCGGCGGCGCCCCGGCGCCAAGCTC
TCCACCGACCCGCAGAGCGTGGCGGCGCGGGAGCGGCGGCACCGGATCAGCGACCGCTTC
CGCGTGCTCCGCAGCCTCGTGCCGGGCGGCAGCAAGATGGACACGGTGTCCATGCTGGAG
CAGGCCATCCACTACGTCAAGTTCCTCAAGGCGCAGGTCACCCTGCACCAGGCCGCGCTC
GTGCAGCACGAGGAGGGCTGCCAGCACGCCGACGTCGCCGCGGCGTTCTCCGCCGCCGAC
GCCGATCTGGCCCTTGAGCTGAACCATCGCCACGGCGGCGCCGGCGATGATGACGCCGGG
ATGACGACGCTGGAGATGGCGCCGATGCAAGAGGCGGTGGGCTACGGCGACGGCCCGGCT
CATCAGATGATGCAGCAAGCGCTCGATCCAGCGGGGCAGCTGATGATGGGCGGCGCTCAT
CAGCTGCCTCCTTTGCCTTGCTGTGTCTTCGTCCAGGAGACTGACCCCTCGTGCTACTCG
GTGTGCAATGTCCACGGTGAGGAGTCTGGTGCGCAAGGATCTTATTAG
>LAX1_Salanay(sabbol)
ATGCATGACCCACGCGGCTTCCCCATCCACCCGCAGCCGTACCACCTCCACCCCACGGCC
GGCGGCCTCGGCGAGGGCAGGATGCGGGGCGGCGGGCGGCGGCGCCCCGGCGCCAAGCTC
TCCACCGACCCGCAGAGCGTGGCGGCGCGGGAGCGGCGGCACCGGATCAGCGACCGCTTC
CGCGTGCTCCGCAGCCTCGTGCCGGGCGGCAGCAAGATGGACACGGTGTCCATGCTGGAG
CAGGCCATCCACTACGTCAAGTTCCTCAAGGCGCAGGTCACCCTGCACCAGGCCGCGCTC
GTGCAGCACGAGGAGGGCTGCCAGCACGCCGACGTCGCCGCGGCGTTCTCCGCCGCCGAC
GCCGATCTGGCCCTTGAGCTGAACCATCGCCACGGCGGCGCCGGCGATGATGACGCCGGG
ATGACGACGCTGGAGATGGCGCCGATGCAAGAGGCGGTGGGCTACGGCGACGGCCCGGCT
CATCAGATGATGCAGCAAGCGCTCGATCCAGCGGGGCAGCTGATGATGGGCGGCGCTCAT
CAGCTGCCTCCTTTGCCTTGCTGTGTCTTCGTCCAGGAGACTGACCCCTCGTGCTACTCG
GTGTGCAATGTCCACGGTGAGGAGTCTGGTGCGCAAGGATCTTATTAG
>LAX1_Sangmi 4
ATGCATGACCCACGCGGCTTCCCCATCCACCCGCAGCCGTACCACCTCCACCCCACGGCC
GGCGGCCTCGGCGAGGGCAGGATGCGGGGCGGCGGGCGGCGGCGCCCCGGCGCCAAGCTC
TCCACCGACCCGCAGAGCGTGGCGGCGCGGGAGCGGCGGCACCGGATCAGCGACCGCTTC
CGCGTGCTCCGCAGCCTCGTGCCGGGCGGCAGCAAGATGGACACGGTGTCCATGCTGGAG
CAGGCCATCCACTACGTCAAGTTCCTCAAGGCGCAGGTCACCCTGCACCAGGCCGCGCTC
GTGCAGCACGAGGAGGGCTGCCAGCACGCCGACGTCGCCGCGGCGTTCTCCGCCGCCGAC
GCCGATCTGGCCCTTGAGCTGAACCATCGCCACGGCGGCGCCGGCGATGATGACGCCGGG
ATGACGACGCTGGAGATGGCGCCGATGCAAGAGGCGGTGGGCTACGGCGACGGCCCGGCT
CATCAGATGATGCAGCAAGCGCTCGATCCAGCGGGGCAGCTGATGATGGGCGGCGCTCAT
CAGCTGCCTCCTTTGCCTTGCTGTGTCTTCGTCCAGGAGACTGACCCCTCGTGCTACTCG
GTGTGCAATGTCCACGGTGAGGAGTCTGGTGCGCAAGGATCTTATTAG
>LAX1_Wuyunjing8
ATGCATGACCCACGCGGCTTCCCCATCCACCCGCAGCCGTACCACCTCCACCCCACGGCC
GGCGGCCTCGGCGAGGGCAGGATGCGGGGCGGCGGGCGGCGGCGCCCCGGCGCCAAGCTC
TCCACCGACCCGCAGAGCGTGGCGGCGCGGGAGCGGCGGCACCGGATCAGCGACCGCTTC
CGCGTGCTCCGCAGCCTCGTGCCGGGCGGCAGCAAGATGGACACGGTGTCCATGCTGGAG
CAGGCCATCCACTACGTCAAGTTCCTCAAGGCGCAGGTCACCCTGCACCAGGCCGCGCTC
GTGCAGCACGAGGAGGGCTGCCAGCACGCCGACGTCGCCGCGGCGTTCTCCGCCGCCGAC
GCCGATCTGGCCCTTGAGCTGAACCATCGCCACGGCGGCGCCGGCGATGATGACGCCGGG
ATGACGACGCTGGAGATGGCGCCGATGCAAGAGGCGGTGGGCTACGGCGACGGCCCGGCT
CATCAGATGATGCAGCAAGCGCTCGATCCAGCGGGGCAGCTGATGATGGGCGGCGCTCAT
CAGCTGCCTCCTTTGCCTTGCTGTGTCTTCGTCCAGGAGACTGACCCCTCGTGCTACTCG
GTGTGCAATGTCCACGGTGAGGAGTCTGGTGCGCAAGGATCTTATTAG
>LAX1_Wuyujing 14
ATGCATGACCCACGCGGCTTCCCCATCCACCCGCAGCCGTACCACCTCCACCCCACGGCC
GGCGGCCTCGGCGAGGGCAGGATGCGGGGCGGCGGGCGGCGGCGCCCCGGCGCCAAGCTC
TCCACCGACCCGCAGAGCGTGGCGGCGCGGGAGCGGCGGCACCGGATCAGCGACCGCTTC
CGCGTGCTCCGCAGCCTCGTGCCGGGCGGCAGCAAGATGGACACGGTGTCCATGCTGGAG
CAGGCCATCCACTACGTCAAGTTCCTCAAGGCGCAGGTCACCCTGCACCAGGCCGCGCTC
GTGCAGCACGAGGAGGGCTGCCAGCACGCCGACGTCGCCGCGGCGTTCTCCGCCGCCGAC
GCCGATCTGGCCCTTGAGCTGAACCATCGCCACGGCGGCGCCGGCGATGATGACGCCGGG
ATGACGACGCTGGAGATGGCGCCGATGCAAGAGGCGGTGGGCTACGGCGACGGCCCGGCT
CATCAGATGATGCAGCAAGCGCTCGATCCAGCGGGGCAGCTGATGATGGGCGGCGCTCAT
CAGCTGCCTCCTTTGCCTTGCTGTGTCTTCGTCCAGGAGACTGACCCCTCGTGCTACTCG
GTGTGCAATGTCCACGGTGAGGAGTCTGGTGCGCAAGGATCTTATTAG
>LAX1_BPI76(nonsensitive)
ATGCATGACCCACGCGGCTTCCCCATCCACCCGCAGCCGTACCACCTCCACCCCACGGCC
GGCGGCCTCGGCGAGGGCAGGATGCGGGGCGGCGGGCGGCGGCGCCCCGGCGCCAAGCTC
TCCACCGACCCGCAGAGCGTGGCGGCGCGGGAGCGGCGGCACCGGATCAGCGACCGCTTC
CGCGTGCTCCGCAGCCTCGTGCCGGGCGGCAGCAAGATGGACACGGTGTCCATGCTGGAG
CAGGCCATCCACTACGTCAAGTTCCTCAAGGCGCAGGTCACCCTGCACCAGGCCGCGCTC
GTGCAGCACGAGGAGGGCTGCCAGCACGCCGACGTCGCCGCGGCGTTCTCCGCCGCCGAC
GCCGATCTGGCCCTTGAGCTGAACCATCGCCACGGCGGCGCCGGCGATGATGACGCCGGG
ATGACGACGCTGGAGATGGCGCCGATGCAAGAGGCGGTGGGCTACGGCGACGGCCCGGCT
CATCAGATGATGCAGCAAGCGCTCGATCCAGCGGGGCAGCTGATGATGGGCGGCGCTCAT
CAGCTGCCTCCTTTGCCTTGCTGTGTCTTCGTCCAGGAGACTGACCCCTCGTGCTACTCG
GTGTGCAATGTCCACGGTGAGGAGTCTGGTGCGCAAGGATCTTATTAG
>LAX1_Cisadane
ATGCATGACCCACGCGGCTTCCCCATCCACCCGCAGCCGTACCACCTCCACCCCACGGCC
GGCGGCCTCGGCGAGGGCAGGATGCGGGGCGGCGGGCGGCGGCGCCCCGGCGCCAAGCTC
TCCACCGACCCGCAGAGCGTGGCGGCGCGGGAGCGGCGGCACCGGATCAGCGACCGCTTC
CGCGTGCTCCGCAGCCTCGTGCCGGGCGGCAGCAAGATGGACACGGTGTCCATGCTGGAG
CAGGCCATCCACTACGTCAAGTTCCTCAAGGCGCAGGTCACCCTGCACCAGGCCGCGCTC
GTGCAGCACGAGGAGGGCTGCCAGCACGCCGACGTCGCCGCGGCGTTCGCCGCCGCCGAC
GCCGATCTGGCCCTTGAGCTGAACCATCGCCACGGCGGCGCCGGCGATGATGACGCCGGG
ATGACGACGCTGGAGATGGCGCCGATGCAAGAGGCGGTGGGCTACGGCGACGGCCCGGCT
CATCAGATGATGCAGCAAGCGCTCGATCCAGCGGGGCAGCTGATGATGGGCGGCGCTCAT
CAGCTGCCTCCTTTGCCTTGCTGTGTCTTCGTCCAGGAGACTGACCCCTCGTGCTACTCG
GTGTGCAATGTCCACGGTGAGGAGTCTGGTGCGCAAGGATCTTATTAG
>LAX1_Lemont
ATGCATGACCCACGCGGCTTCCCCATCCACCCGCAGCCGTACCACCTCCACCCCACGGCC
GGCGGCCTCGGCGAGGGCAGGATGCGGGGCGGCGGGCGGCGGCGCCCCGGCGCCAAGCTC
TCCACCGACCCGCAGAGCGTGGCGGCGCGGGAGCGGCGGCACCGGATCAGCGACCGCTTC
CGCGTGCTCCGCAGCCTCGTGCCGGGCGGCAGCAAGATGGACACGGTGTCCATGCTGGAG
CAGGCCATCCACTACGTCAAGTTCCTCAAGGCGCAGGTCACCCTGCACCAGGCCGCGCTC
GTGCAGCACGAGGAGGGCTGCCAGCACGCCGACGTCGCCGCGGCGTTCGCCGCCGCCGAC
GCCGATCTGGCCCTTGAGCTGAACCATCGCCACGGCGGCGCCGGCGATGATGACGCCGGG
ATGACGACGCTGGAGATGGCGCCGATGCAAGAGGCGGTGGGCTACGGCGACGGCCCGGCT
CATCAGATGATGCAGCAAGCGCTCGATCCAGCGGGGCAGCTGATGATGGGCGGCGCTCAT
CAGCTGCCTCCTTTGCCTTGCTGTGTCTTCGTCCAGGAGACTGACCCCTCGTGCTACTCG
GTGTGCAATGTCCACGGTGAGGAGTCTGGTGCGCAAGGATCTTATTAG
>LAX1_Basmati375
ATGCATGACCCACGCGGCTTCCCCATCCACCCGCAGCCGTACCACCTCCACCCCACGGCC
GGCGGCCTCGGCGAGGGCAGGATGCGGGGCGGCGGGCGGCGGCGCCCCGGCGCCAAGCTC
TCCACCGACCCGCAGAGCGTGGCGGCGCGGGAGCGGCGGCACCGGATCAGCGACCGCTTC
CGCGTGCTCCGCAGCCTCGTGCCGGGCGGCAGCAAGATGGACACGGTGTCCATGCTGGAG
CAGGCCATCCACTACGTCAAGTTCCTCAAGGCGCAGGTCACCCTGCACCAGGCCGCGCTC
GTGCAGCACGAGGAGGGCTGCCAGCACGCCGACGTCGCCGCGGCGTTCTCCGCCGCCGAC
GCCGATCTGGCCCTTGAGCTGAACCATCGCCACGGCGGCGCCGGCGATGATGACGCCGGG
ATGACGACGCTGGAGATGGCGCCGATGCAAGAGGCGGTGGGCTACGGCGACGGCCCGGCT
CATCAGATGATGCAGCAAGCGCTCGATCCAGCGGGGCAGCTGATGATGGGCGGCGCTCAT
CAGCTGCCTCCTTTGCCTTGCTGTGTCTTCGTCCAGGAGACTGACCCCTCGTGCTACTCG
GTGTGCAATGTCCACGGTGAGGAGTCTGGTGCGCAAGGATCTTATTAG
>LAX1_Jhona 349
ATGCATGACCCACGCGGCTTCCCCATCCACCCGCAGCCGTACCACCTCCACCCCACGGCC
GGCGGCCTCGGCGAGGGCAGGATGCGGGGCGGCGGGCGGCGGCGCCCCGGCGCCAAGCTC
TCCACCGACCCGCAGAGCGTGGCGGCGCGGGAGCGGCGGCACCGGATCAGCGACCGCTTC
CGCGTGCTCCGCAGCCTCGTGCCGGGCGGCAGCAAGATGGACACGGTGTCCATGCTGGAG
CAGGCCATCCACTACGTCAAGTTCCTCAAGGCGCAGGTCACCCTGCACCAGGCCGCGCTC
GTGCAGCACGAGGAGGGCTGCCAGCACGCCGACGTCGCCGCGGCGTTCGCCGCCGCCGAC
GCCGATCTGGCCCTTGAGCTGAACCATCGCCACGGCGGCGCCGGCGATGATGACGCCGGG
ATGACGACGCTGGAGATGGCGCCGATGCAAGAGGCGGTGGGCTACGGCGACGGCCCGGCT
CATCAGATGATGCAGCAAGCGCTCGATCCAGCGGGGCAGCTGATGATGGGCGGCGCTCAT
CAGCTGCCTCCTTTGCCTTGCTGTGTCTTCGTCCAGGAGACTGACCCCTCGTGCTACTCG
GTGTGCAATGTCCACGGTGAGGAGTCTGGTGCGCAAGGATCTTATTAG
>LAX1_NurienBulu
ATGCATGACCCACGCGGCTTCCCCATCCACCCGCAGCCGTACCACCTCCACCCCACGGCC
GGCGGCCTCGGCGAGGGCAGGATGCGGGGCGGCGGGCGGCGGCGCCCCGGCGCCAAGCTC
TCCACCGACCCGCAGAGCGTGGCGGCGCGGGAGCGGCGGCACCGGATCAGCGACCGCTTC
CGCGTGCTCCGCAGCCTCGTGCCGGGCGGCAGCAAGATGGACACGGTGTCCATGCTGGAG
CAGGCCATCCACTACGTCAAGTTCCTCAAGGCGCAGGTCACCCTGCACCAGGCCGCGCTC
GTGCAGCACGAGGAGGGCTGCCAGCACGCCGACGTCGCCGCGGCGTTCTCCGCCGCCGAC
GCCGATCTGGCCCTTGAGCTGAACCATCGCCACGGCGGCGCCGGCGATGATGACGCCGGG
ATGACGACGCTGGAGATGGCGCCGATGCAAGAGGCGGTGGGCTACGGCGACGGCCCGGCT
CATCAGATGATGCAGCAAGCGCTCGATCCAGCGGGGCAGCTGATGATGGGCGGCGCTCAT
CAGCTGCCTCCTTTGCCTTGCTGTGTCTTCGTCCAGGAGACTGACCCCTCGTGCTACTCG
GTGTGCAATGTCCACGGTGAGGAGTCTGGTGCGCAAGGATCTTATTAG
>LAX1_Aus Jhari
ATGCATGACCCACGCGGCTTCCCCATCCACCCGCAGCCGTACCACCTCCACCCCACGGCC
GGCGGCCTCGGCGAGGGCAGGATGCGGGGCGGCGGGCGGCGGCGCCCCGGCGCCAAGCTC
TCCACCGACCCGCAGAGCGTGGCGGCGCGGGAGCGGCGGCACCGGATCAGCGACCGCTTC
CGCGTGCTCCGCAGCCTCGTGCCGGGCGGCAGCAAGATGGACACGGTGTCCATGCTGGAG
CAGGCCATCCACTACGTCAAGTTCCTCAAGGCGCAGGTCACCCTGCACCAGGCCGCGCTC
GTGCAGCACGAGGAGGGCTGCCAGCACGCCGACGTCGCCGCGGCGTTCGCCGCCGCCGAC
GCCGATCTGGCCCTTGAGCTGAACCATCGCCACGGCGGCGCCGGCGATGATGACGCCGGG
ATGACGACGCTGGAGATGGCGCCGATGCAAGAGGCGGTGGGCTACGGCGACGGCCCGGCT
CATCAGATGATGCAGCAAGCGCTCGATCCAGCGGGGCAGCTGATGATGGGCGGCGCTCAT
CAGCTGCCTCCTTTGCCTTGCTGTGTCTTCGTCCAGGAGACTGACCCCTCGTGCTACTCG
GTGTGCAATGTCCACGGTGAGGAGTCTGGTGCGCAAGGATCTTATTAG
>LAX1_SadaBoro
ATGCATGACCCACGCGGCTTCCCCATCCACCCGCAGCCGTACCACCTCCACCCCACGGCC
GGCGGCCTCGGCGAGGGCAGGATGCGGGGCGGCGGGCGGCGGCGCCCCGGCGCCAAGCTC
TCCACCGACCCGCAGAGCGTGGCGGCGCGGGAGCGGCGGCACCGGATCAGCGACCGCTTC
CGCGTGCTCCGCAGCCTCGTGCCGGGCGGCAGCAAGATGGACACGGTGTCCATGCTGGAG
CAGGCCATCCACTACGTCAAGTTCCTCAAGGCGCAGGTCACCCTGCACCAGGCCGCGCTC
GTGCAGCACGAGGAGGGCTGCCAGCACGCCGACGTCGCCGCGGCGTTCGCCGCCGCCGAC
GCCGATCTGGCCCTTGAGCTGAACCATCGCCACGGCGGCGCCGGCGATGATGACGCCGGG
ATGACGACGCTGGAGATGGCGCCGATGCAAGAGGCGGTGGGCTACGGCGACGGCCCGGCT
CATCAGATGATGCAGCAAGCGCTCGATCCAGCGGGGCAGCTGATGATGGGCGGCGCTCAT
CAGCTGCCTCCTTTGCCTTGCTGTGTCTTCGTCCAGGAGACTGACCCCTCGTGCTACTCG
GTGTGCAATGTCCACGGTGAGGAGTCTGGTGCGCAAGGATCTTATTAG
>LAX1_DeshiBoro
ATGCATGACCCACGCGGCTTCCCCATCCACCCGCAGCCGTACCACCTCCACCCCACGGCC
GGCGGCCTCGGCGAGGGCAGGATGCGGGGCGGCGGGCGGCGGCGCCCCGGCGCCAAGCTC
TCCACCGACCCGCAGAGCGTGGCGGCGCGGGAGCGGCGGCACCGGATCAGCGACCGCTTC
CGCGTGCTCCGCAGCCTCGTGCCGGGCGGCAGCAAGATGGACACGGTGTCCATGCTGGAG
CAGGCCATCCACTACGTCAAGTTCCTCAAGGCGCAGGTCACCCTGCACCAGGCCGCGCTC
GTGCAGCACGAGGAGGGCTGCCAGCACGCCGACGTCGCCGCGGCGTTCGCCGCCGCCGAC
GCCGATCTGGCCCTTGAGCTGAACCATCGCCACGGCGGCGCCGGCGATGATGACGCCGGG
ATGACGACGCTGGAGATGGCGCCGATGCAAGAGGCGGTGGGCTACGGCGACGGCCCGGCT
CATCAGATGATGCAGCAAGCGCTCGATCCAGCGGGGCAGCTGATGATGGGCGGCGCTCAT
CAGCTGCCTCCTTTGCCTTGCTGTGTCTTCGTCCAGGAGACTGACCCCTCGTGCTACTCG
GTGTGCAATGTCCACGGTGAGGAGTCTGGTGCGCAAGGATCTTATTAG
>LAX1_Ciliwung
ATGCATGACCCACGCGGCTTCCCCATCCACCCGCAGCCGTACCACCTCCACCCCACGGCC
GGCGGCCTCGGCGAGGGCAGGATGCGGGGCGGCGGGCGGCGGCGCCCCGGCGCCAAGCTC
TCCACCGACCCGCAGAGCGTGGCGGCGCGGGAGCGGCGGCACCGGATCAGCGACCGCTTC
CGCGTGCTCCGCAGCCTCGTGCCGGGCGGCAGCAAGATGGACACGGTGTCCATGCTGGAG
CAGGCCATCCACTACGTCAAGTTCCTCAAGGCGCAGGTCACCCTGCACCAGGCCGCGCTC
GTGCAGCACGAGGAGGGCTGCCAGCACGCCGACGTCGCCGCGGCGTTCGCCGCCGCCGAC
GCCGATCTGGCCCTTGAGCTGAACCATCGCCACGGCGGCGCCGGCGATGATGACGCCGGG
ATGACGACGCTGGAGATGGCGCCGATGCAAGAGGCGGTGGGCTACGGCGACGGCCCGGCT
CATCAGATGATGCAGCAAGCGCTCGATCCAGCGGGGCAGCTGATGATGGGCGGCGCTCAT
CAGCTGCCTCCTTTGCCTTGCTGTGTCTTCGTCCAGGAGACTGACCCCTCGTGCTACTCG
GTGTGCAATGTCCACGGTGAGGAGTCTGGTGCGCAAGGATCTTATTAG
>LAX1_Ciherang
ATGCATGACCCACGCGGCTTCCCCATCCACCCGCAGCCGTACCACCTCCACCCCACGGCC
GGCGGCCTCGGCGAGGGCAGGATGCGGGGCGGCGGGCGGCGGCGCCCCGGCGCCAAGCTC
TCCACCGACCCGCAGAGCGTGGCGGCGCGGGAGCGGCGGCACCGGATCAGCGACCGCTTC
CGCGTGCTCCGCAGCCTCGTGCCGGGCGGCAGCAAGATGGACACGGTGTCCATGCTGGAG
CAGGCCATCCACTACGTCAAGTTCCTCAAGGCGCAGGTCACCCTGCACCAGGCCGCGCTC
GTGCAGCACGAGGAGGGCTGCCAGCACGCCGACGTCGCCGCGGCGTTCGCCGCCGCCGAC
GCCGATCTGGCCCTTGAGCTGAACCATCGCCACGGCGGCGCCGGCGATGATGACGCCGGG
ATGACGACGCTGGAGATGGCGCCGATGCAAGAGGCGGTGGGCTACGGCGACGGCCCGGCT
CATCAGATGATGCAGCAAGCGCTCGATCCAGCGGGGCAGCTGATGATGGGCGGCGCTCAT
CAGCTGCCTCCTTTGCCTTGCTGTGTCTTCGTCCAGGAGACTGACCCCTCGTGCTACTCG
GTGTGCAATGTCCACGGTGAGGAGTCTGGTGCGCAAGGATCTTATTAG
>LAX1_OM1490
ATGCATGACCCACGCGGCTTCCCCATCCACCCGCAGCCGTACCACCTCCACCCCACGGCC
GGCGGCCTCGGCGAGGGCAGGATGCGGGGCGGCGGGCGGCGGCGCCCCGGCGCCAAGCTC
TCCACCGACCCGCAGAGCGTGGCGGCGCGGGAGCGGCGGCACCGGATCAGCGACCGCTTC
CGCGTGCTCCGCAGCCTCGTGCCGGGCGGCAGCAAGATGGACACGGTGTCCATGCTGGAG
CAGGCCATCCACTACGTCAAGTTCCTCAAGGCGCAGGTCACCCTGCACCAGGCCGCGCTC
GTGCAGCACGAGGAGGGCTGCCAGCACGCCGACGTCGCCGCGGCGTTCGCCGCCGCCGAC
GCCGATCTGGCCCTTGAGCTGAACCATCGCCACGGCGGCGCCGGCGATGATGACGCCGGG
ATGACGACGCTGGAGATGGCGCCGATGCAAGAGGCGGTGGGCTACGGCGACGGCCCGGCT
CATCAGATGATGCAGCAAGCGCTCGATCCAGCGGGGCAGCTGATGATGGGCGGCGCTCAT
CAGCTGCCTCCTTTGCCTTGCTGTGTCTTCGTCCAGGAGACTGACCCCTCGTGCTACTCG
GTGTGCAATGTCCACGGTGAGGAGTCTGGTGCGCAAGGATCTTATTAG
>LAX1_OM4900
ATGCATGACCCACGCGGCTTCCCCATCCACCCGCAGCCGTACCACCTCCACCCCACGGCC
GGCGGCCTCGGCGAGGGCAGGATGCGGGGCGGCGGGCGGCGGCGCCCCGGCGCCAAGCTC
TCCACCGACCCGCAGAGCGTGGCGGCGCGGGAGCGGCGGCACCGGATCAGCGACCGCTTC
CGCGTGCTCCGCAGCCTCGTGCCGGGCGGCAGCAAGATGGACACGGTGTCCATGCTGGAG
CAGGCCATCCACTACGTCAAGTTCCTCAAGGCGCAGGTCACCCTGCACCAGGCCGCGCTC
GTGCAGCACGAGGAGGGCTGCCAGCACGCCGACGTCGCCGCGGCGTTCGCCGCCGCCGAC
GCCGATCTGGCCCTTGAGCTGAACCATCGCCACGGCGGCGCCGGCGATGATGACGCCGGG
ATGACGACGCTGGAGATGGCGCCGATGCAAGAGGCGGTGGGCTACGGCGACGGCCCGGCT
CATCAGATGATGCAGCAAGCGCTCGATCCAGCGGGGCAGCTGATGATGGGCGGCGCTCAT
CAGCTGCCTCCTTTGCCTTGCTGTGTCTTCGTCCAGGAGACTGACCCCTCGTGCTACTCG
GTGTGCAATGTCCACGGTGAGGAGTCTGGTGCGCAAGGATCTTATTAG
>LAX1_Cibogo
ATGCATGACCCACGCGGCTTCCCCATCCACCCGCAGCCGTACCACCTCCACCCCACGGCC
GGCGGCCTCGGCGAGGGCAGGATGCGGGGCGGCGGGCGGCGGCGCCCCGGCGCCAAGCTC
TCCACCGACCCGCAGAGCGTGGCGGCGCGGGAGCGGCGGCACCGGATCAGCGACCGCTTC
CGCGTGCTCCGCAGCCTCGTGCCGGGCGGCAGCAAGATGGACACGGTGTCCATGCTGGAG
CAGGCCATCCACTACGTCAAGTTCCTCAAGGCGCAGGTCACCCTGCACCAGGCCGCGCTC
GTGCAGCACGAGGAGGGCTGCCAGCACGCCGACGTCGCCGCGGCGTTCGCCGCCGCCGAC
GCCGATCTGGCCCTTGAGCTGAACCATCGCCACGGCGGCGCCGGCGATGATGACGCCGGG
ATGACGACGCTGGAGATGGCGCCGATGCAAGAGGCGGTGGGCTACGGCGACGGCCCGGCT
CATCAGATGATGCAGCAAGCGCTCGATCCAGCGGGGCAGCTGATGATGGGCGGCGCTCAT
CAGCTGCCTCCTTTGCCTTGCTGTGTCTTCGTCCAGGAGACTGACCCCTCGTGCTACTCG
GTGTGCAATGTCCACGGTGAGGAGTCTGGTGCGCAAGGATCTTATTAG
>LAX1_Calotoc
ATGCATGACCCACGCGGCTTCCCCATCCACCCGCAGCCGTACCACCTCCACCCCACGGCC
GGCGGCCTCGGCGAGGGCAGGATGCGGGGCGGCGGGCGGCGGCGCCCCGGCGCCAAGCTC
TCCACCGACCCGCAGAGCGTGGCGGCGCGGGAGCGGCGGCACCGGATCAGCGACCGCTTC
CGCGTGCTCCGCAGCCTCGTGCCGGGCGGCAGCAAGATGGACACGGTGTCCATGCTGGAG
CAGGCCATCCACTACGTCAAGTTCCTCAAGGCGCAGGTCACCCTGCACCAGGCCGCGCTC
GTGCAGCACGAGGAGGGCTGCCAGCACGCCGACGTCGCCGCGGCGTTCTCCGCCGCCGAC
GCCGATCTGGCCCTTGAGCTGAACCATCGCCACGGCGGCGCCGGCGATGATGACGCCGGG
ATGACGACGCTGGAGATGGCGCCGATGCAAGAGGCGGTGGGCTACGGCGACGGCCCGGCT
CATCAGATGATGCAGCAAGCGCTCGATCCAGCGGGGCAGCTGATGATGGGCGGCGCTCAT
CAGCTGCCTCCTTTGCCTTGCTGTGTCTTCGTCCAGGAGACTGACCCCTCGTGCTACTCG
GTGTGCAATGTCCACGGTGAGGAGTCTGGTGCGCAAGGATCTTATTAG
>LAX1_Cpslo17
ATGCATGACCCACGCGGCTTCCCCATCCACCCGCAGCCGTACCACCTCCACCCCACGGCC
GGCGGCCTCGGCGAGGGCAGGATGCGGGGCGGCGGGCGGCGGCGCCCCGGCGCCAAGCTC
TCCACCGACCCGCAGAGCGTGGCGGCGCGGGAGCGGCGGCACCGGATCAGCGACCGCTTC
CGCGTGCTCCGCAGCCTCGTGCCGGGCGGCAGCAAGATGGACACGGTGTCCATGCTGGAG
CAGGCCATCCACTACGTCAAGTTCCTCAAGGCGCAGGTCACCCTGCACCAGGCCGCGCTC
GTGCAGCACGAGGAGGGCTGCCAGCACGCCGACGTCGCCGCGGCGTTCTCCGCCGCCGAC
GCCGATCTGGCCCTTGAGCTGAACCATCGCCACGGCGGCGCCGGCGATGATGACGCCGGG
ATGACGACGCTGGAGATGGCGCCGATGCAAGAGGCGGTGGGCTACGGCGACGGCCCGGCT
CATCAGATGATGCAGCAAGCGCTCGATCCAGCGGGGCAGCTGATGATGGGCGGCGCTCAT
CAGCTGCCTCCTTTGCCTTGCTGTGTCTTCGTCCAGGAGACTGACCCCTCGTGCTACTCG
GTGTGCAATGTCCACGGTGAGGAGTCTGGTGCGCAAGGATCTTATTAG
>LAX1_TN1
ATGCATGACCCACGCGGCTTCCCCATCCACCCGCAGCCGTACCACCTCCACCCCACGGCC
GGCGGCCTCGGCGAGGGCAGGATGCGGGGCGGCGGGCGGCGGCGCCCCGGCGCCAAGCTC
TCCACCGACCCGCAGAGCGTGGCGGCGCGGGAGCGGCGGCACCGGATCAGCGACCGCTTC
CGCGTGCTCCGCAGCCTCGTGCCGGGCGGCAGCAAGATGGACACGGTGTCCATGCTGGAG
CAGGCCATCCACTACGTCAAGTTCCTCAAGGCGCAGGTCACCCTGCACCAGGCCGCGCTC
GTGCAGCACGAGGAGGGCTGCCAGCACGCCGACGTCGCCGCGGCGTTCGCCGCCGCCGAC
GCCGATCTGGCCCTTGAGCTGAACCATCGCCACGGCGGCGCCGGCGATGATGACGCCGGG
ATGACGACGCTGGAGATGGCGCCGATGCAAGAGGCGGTGGGCTACGGCGACGGCCCGGCT
CATCAGATGATGCAGCAAGCGCTCGATCCAGCGGGGCAGCTGATGATGGGCGGCGCTCAT
CAGCTGCCTCCTTTGCCTTGCTGTGTCTTCGTCCAGGAGACTGACCCCTCGTGCTACTCG
GTGTGCAATGTCCACGGTGAGGAGTCTGGTGCGCAAGGATCTTATTAG
>LAX1_Dasan
ATGCATGACCCACGCGGCTTCCCCATCCACCCGCAGCCGTACCACCTCCACCCCACGGCC
GGCGGCCTCGGCGAGGGCAGGATGCGGGGCGGCGGGCGGCGGCGCCCCGGCGCCAAGCTC
TCCACCGACCCGCAGAGCGTGGCGGCGCGGGAGCGGCGGCACCGGATCAGCGACCGCTTC
CGCGTGCTCCGCAGCCTCGTGCCGGGCGGCAGCAAGATGGACACGGTGTCCATGCTGGAG
CAGGCCATCCACTACGTCAAGTTCCTCAAGGCGCAGGTCACCCTGCACCAGGCCGCGCTC
GTGCAGCACGAGGAGGGCTGCCAGCACGCCGACGTCGCCGCGGCGTTCGCCGCCGCCGAC
GCCGATCTGGCCCTTGAGCTGAACCATCGCCACGGCGGCGCCGGCGATGATGACGCCGGG
ATGACGACGCTGGAGATGGCGCCGATGCAAGAGGCGGTGGGCTACGGCGACGGCCCGGCT
CATCAGATGATGCAGCAAGCGCTCGATCCAGCGGGGCAGCTGATGATGGGCGGCGCTCAT
CAGCTGCCTCCTTTGCCTTGCTGTGTCTTCGTCCAGGAGACTGACCCCTCGTGCTACTCG
GTGTGCAATGTCCACGGTGAGGAGTCTGGTGCGCAAGGATCTTATTAG
>LAX1_Milyang23
ATGCATGACCCACGCGGCTTCCCCATCCACCCGCAGCCGTACCACCTCCACCCCACGGCC
GGCGGCCTCGGCGAGGGCAGGATGCGGGGCGGCGGGCGGCGGCGCCCCGGCGCCAAGCTC
TCCACCGACCCGCAGAGCGTGGCGGCGCGGGAGCGGCGGCACCGGATCAGCGACCGCTTC
CGCGTGCTCCGCAGCCTCGTGCCGGGCGGCAGCAAGATGGACACGGTGTCCATGCTGGAG
CAGGCCATCCACTACGTCAAGTTCCTCAAGGCGCAGGTCACCCTGCACCAGGCCGCGCTC
GTGCAGCACGAGGAGGGCTGCCAGCACGCCGACGTCGCCGCGGCGTTCGCCGCCGCCGAC
GCCGATCTGGCCCTTGAGCTGAACCATCGCCACGGCGGCGCCGGCGATGATGACGCCGGG
ATGACGACGCTGGAGATGGCGCCGATGCAAGAGGCGGTGGGCTACGGCGACGGCCCGGCT
CATCAGATGATGCAGCAAGCGCTCGATCCAGCGGGGCAGCTGATGATGGGCGGCGCTCAT
CAGCTGCCTCCTTTGCCTTGCTGTGTCTTCGTCCAGGAGACTGACCCCTCGTGCTACTCG
GTGTGCAATGTCCACGGTGAGGAGTCTGGTGCGCAAGGATCTTATTAG
>LAX1_IR64
ATGCATGACCCACGCGGCTTCCCCATCCACCCGCAGCCGTACCACCTCCACCCCACGGCC
GGCGGCCTCGGCGAGGGCAGGATGCGGGGCGGCGGGCGGCGGCGCCCCGGCGCCAAGCTC
TCCACCGACCCGCAGAGCGTGGCGGCGCGGGAGCGGCGGCACCGGATCAGCGACCGCTTC
CGCGTGCTCCGCAGCCTCGTGCCGGGCGGCAGCAAGATGGACACGGTGTCCATGCTGGAG
CAGGCCATCCACTACGTCAAGTTCCTCAAGGCGCAGGTCACCCTGCACCAGGCCGCGCTC
GTGCAGCACGAGGAGGGCTGCCAGCACGCCGACGTCGCCGCGGCGTTCGCCGCCGCCGAC
GCCGATCTGGCCCTTGAGCTGAACCATCGCCACGGCGGCGCCGGCGATGATGACGCCGGG
ATGACGACGCTGGAGATGGCGCCGATGCAAGAGGCGGTGGGCTACGGCGACGGCCCGGCT
CATCAGATGATGCAGCAAGCGCTCGATCCAGCGGGGCAGCTGATGATGGGCGGCGCTCAT
CAGCTGCCTCCTTTGCCTTGCTGTGTCTTCGTCCAGGAGACTGACCCCTCGTGCTACTCG
GTGTGCAATGTCCACGGTGAGGAGTCTGGTGCGCAAGGATCTTATTAG
>LAX1_Tongil
ATGCATGACCCACGCGGCTTCCCCATCCACCCGCAGCCGTACCACCTCCACCCCACGGCC
GGCGGCCTCGGCGAGGGCAGGATGCGGGGCGGCGGGCGGCGGCGCCCCGGCGCCAAGCTC
TCCACCGACCCGCAGAGCGTGGCGGCGCGGGAGCGGCGGCACCGGATCAGCGACCGCTTC
CGCGTGCTCCGCAGCCTCGTGCCGGGCGGCAGCAAGATGGACACGGTGTCCATGCTGGAG
CAGGCCATCCACTACGTCAAGTTCCTCAAGGCGCAGGTCACCCTGCACCAGGCCGCGCTC
GTGCAGCACGAGGAGGGCTGCCAGCACGCCGACGTCGCCGCGGCGTTCGCCGCCGCCGAC
GCCGATCTGGCCCTTGAGCTGAACCATCGCCACGGCGGCGCCGGCGATGATGACGCCGGG
ATGACGACGCTGGAGATGGCGCCGATGCAAGAGGCGGTGGGCTACGGCGACGGCCCGGCT
CATCAGATGATGCAGCAAGCGCTCGATCCAGCGGGGCAGCTGATGATGGGCGGCGCTCAT
CAGCTGCCTCCTTTGCCTTGCTGTGTCTTCGTCCAGGAGACTGACCCCTCGTGCTACTCG
GTGTGCAATGTCCACGGTGAGGAGTCTGGTGCGCAAGGATCTTATTAG
>LAX1_Hwachung
ATGCATGACCCACGCGGCTTCCCCATCCACCCGCAGCCGTACCACCTCCACCCCACGGCC
GGCGGCCTCGGCGAGGGCAGGATGCGGGGCGGCGGGCGGCGGCGCCCCGGCGCCAAGCTC
TCCACCGACCCGCAGAGCGTGGCGGCGCGGGAGCGGCGGCACCGGATCAGCGACCGCTTC
CGCGTGCTCCGCAGCCTCGTGCCGGGCGGCAGCAAGATGGACACGGTGTCCATGCTGGAG
CAGGCCATCCACTACGTCAAGTTCCTCAAGGCGCAGGTCACCCTGCACCAGGCCGCGCTC
GTGCAGCACGAGGAGGGCTGCCAGCACGCCGACGTCGCCGCGGCGTTCTCCGCCGCCGAC
GCCGATCTGGCCCTTGAGCTGAACCATCGCCACGGCGGCGCCGGCGATGATGACGCCGGG
ATGACGACGCTGGAGATGGCGCCGATGCAAGAGGCGGTGGGCTACGGCGACGGCCCGGCT
CATCAGATGATGCAGCAAGCGCTCGATCCAGCGGGGCAGCTGATGATGGGCGGCGCTCAT
CAGCTGCCTCCTTTGCCTTGCTGTGTCTTCGTCCAGGAGACTGACCCCTCGTGCTACTCG
GTGTGCAATGTCCACGGTGAGGAGTCTGGTGCGCAAGGATCTTATTAG
>LAX1_Koshihikari
ATGCATGACCCACGCGGCTTCCCCATCCACCCGCAGCCGTACCACCTCCACCCCACGGCC
GGCGGCCTCGGCGAGGGCAGGATGCGGGGCGGCGGGCGGCGGCGCCCCGGCGCCAAGCTC
TCCACCGACCCGCAGAGCGTGGCGGCGCGGGAGCGGCGGCACCGGATCAGCGACCGCTTC
CGCGTGCTCCGCAGCCTCGTGCCGGGCGGCAGCAAGATGGACACGGTGTCCATGCTGGAG
CAGGCCATCCACTACGTCAAGTTCCTCAAGGCGCAGGTCACCCTGCACCAGGCCGCGCTC
GTGCAGCACGAGGAGGGCTGCCAGCACGCCGACGTCGCCGCGGCGTTCTCCGCCGCCGAC
GCCGATCTGGCCCTTGAGCTGAACCATCGCCACGGCGGCGCCGGCGATGATGACGCCGGG
ATGACGACGCTGGAGATGGCGCCGATGCAAGAGGCGGTGGGCTACGGCGACGGCCCGGCT
CATCAGATGATGCAGCAAGCGCTCGATCCAGCGGGGCAGCTGATGATGGGCGGCGCTCAT
CAGCTGCCTCCTTTGCCTTGCTGTGTCTTCGTCCAGGAGACTGACCCCTCGTGCTACTCG
GTGTGCAATGTCCACGGTGAGGAGTCTGGTGCGCAAGGATCTTATTAG
>LAX1_Dobong
ATGCATGACCCACGCGGCTTCCCCATCCACCCGCAGCCGTACCACCTCCACCCCACGGCC
GGCGGCCTCGGCGAGGGCAGGATGCGGGGCGGCGGGCGGCGGCGCCCCGGCGCCAAGCTC
TCCACCGACCCGCAGAGCGTGGCGGCGCGGGAGCGGCGGCACCGGATCAGCGACCGCTTC
CGCGTGCTCCGCAGCCTCGTGCCGGGCGGCAGCAAGATGGACACGGTGTCCATGCTGGAG
CAGGCCATCCACTACGTCAAGTTCCTCAAGGCGCAGGTCACCCTGCACCAGGCCGCGCTC
GTGCAGCACGAGGAGGGCTGCCAGCACGCCGACGTCGCCGCGGCGTTCTCCGCCGCCGAC
GCCGATCTGGCCCTTGAGCTGAACCATCGCCACGGCGGCGCCGGCGATGATGACGCCGGG
ATGACGACGCTGGAGATGGCGCCGATGCAAGAGGCGGTGGGCTACGGCGACGGCCCGGCT
CATCAGATGATGCAGCAAGCGCTCGATCCAGCGGGGCAGCTGATGATGGGCGGCGCTCAT
CAGCTGCCTCCTTTGCCTTGCTGTGTCTTCGTCCAGGAGACTGACCCCTCGTGCTACTCG
GTGTGCAATGTCCACGGTGAGGAGTCTGGTGCGCAAGGATCTTATTAG
