# Supplementary material for: Association between sequence variants in panicle development genes and the number of spikelets per panicle in rice
Source: BMC Genet. 2018 Jan 15;19:5. doi: 10.1186/s12863-017-0591-6 (PMC5769279; doi:10.1186/s12863-017-0591-6)
Supplement: Supplementary file 4 — FASTA format files containing coding sequences for 9 genes. (ZIP 19 kb) [file 12863_2017_591_MOESM4_ESM.zip › SP1.txt]

>SP1_Akibare
ATGGATGTTGAGTCAAGGCAAGGCCCCAAGGGTGGTGACACCATGGCTGCCTCCGAGGTC
TCCGTGGACTGGAGGGGCAGGCCTTGCGGCTCTCGCAAGCATGGCGGCATGAAAGCGGCC
GTCTTTGTGCTAGGGATCCAGGCGTTCGAGATGATGGCGATCGCGGCGGTGGGGAACAAC
CTGATCACCTACGTCTTCAACGAGATGCACTACCCGCTGTCAAAGTCGGCCAACATCGTG
ACCAACTTCATTGGCACCGTCTTCCTCCTCTCCCTCCTCGGTGGCTTCCTCTCCGACTCC
TACCTCGGAAGCTTCTGGACCATGCTCATCTTCGGCTTCGTCGAGCTCTCCGGGTTCATA
CTGCTGGCCGTGCAGGCGCACCTGCCGCAGCTGCGGCCGCCGGCGTGCGACATGATGGCG
GCGGCGGCGGCGGAGGGGGGATGCGAGGAGGCGAGCGGGGTGAAGGCGGGGATCTTCTTC
GCGGCGCTGTACCTGGTGGCGCTGGGGAGCGGGTGCCTCAAGCCCAACATCATCGCGCAC
GGCGCCGACCAGTTCCGGCGCGGCGGCGGCGGCGGCGGCGACGGCGATGGCGACGATGGC
GGCGACGGGAAGCGGCTGTCGAGCTACTTCAACGCGGCCTACTTCAGCTTCTGCGTGGGG
GAGCTGGTGGCGCTGACGGTGCTGGTGTGGGTGCAGACGAGGTCGGGGATGGACGTGGGG
TTCGGGGTGTCGGCGGCCGCCATGGCCGTGGGGCTGGTCAGCCTCGTCGCCGGCGTCTTC
TTCTACCGGAACAAGCCGCCGCAGGGCAGCATCTTCATGCCCATCGCCAAGGTTTTCGTC
GCGGCGGTAACCAAGAGGAAACAAGTGTGCCCATCATCATCGTCGACGACAGCCGCCTCG
CATGCTGTGATCCCCGCCACCGGTGCCGCCCCTGTCCACCGCATCAACAAATTCAGGTTC
TTGGACAAGGCGTGCGTGAAGGTTCAGGACGGCCATGGCGGCGGCGGCGACGGGGGGAAG
GAGAGCGTGTGGCCGCCGTGCACGCCGGCGGAGGTGGAGCAGGTGAAGGTGCTACTGTGC
GTGGTGCCCATCTTCGCGTGCACCATCGTCTTCAACACCATCCTGGCGCAGCTGCAGACG
TTCTCCGTGCAGCAGGGCTCCGCCATGGACACCCGCATCGGCGGCGGCGGCGGCGGCGCC
GCCTTCCACATCCCGCCGGCGTCGCTGCAGGCCATCCCCTACCTCGTCCTCATCGCGCTG
GTGCCGGCGTACGAGGCGTGCTTCGTGCCGGCCATGCGCCGCGCCACGGGCGTGGACACC
GGCATCACCCCGCTCCAGCGGATCGGGGTCGGCCTCTTCGCCGTCACCTTCTCCATGGTC
GCCGCCGCGCTCGTCGAGGCACACCGCCGCCGCCACGCCGGCGACGGGCTCCTCTCCATC
TTCTGGATCGCGCCGCAGTTCCTGGTGTTCGGCGTGTCCGAGATGTTCACCGCCGTGGGG
CTCATCGAGTTCTTCTACAAGCAGTCGCTCTCCGGCATGCAGGCCTTCCTCACCTCAATG
ACCTACTGCTCCTACTCCTTCGGCTTCTACCTCAGCTCCCTCCTCGTCTCGCTCGTCAAC
AAGGTCACCTCGGGCGACGGCGCCGGCGCCGGCGGCGGCGGCTGGCTCAGCGACAACGAC
CTCAACAAGGACAGGCTCGACCTCTTCTACTGGCTCCTCGCCGGGCTCAGCCTCCTCAAC
TTCTTCAACTACCTCTTCTGGTCGAGGTGGTACTCCAAGAGTGTGGAGACGACCGTGCAG
GTCGCCGGAGTTGGAGGAGAAGGCGGCGGCGGCGAGCAGCAGGAGGAGAAGGGTGTTGAC
GAGGTCAACATGGGTCACTGA
>SP1_Samgwang
ATGGATGTTGAGTCAAGGCAAGGCCCCAAGGGTGGTGACACCATGGCTGCCTCCGAGGTC
TCCGTGGACTGGAGGGGCAGGCCTTGCGGCTCTCGCAAGCATGGCGGCATGAAAGCGGCC
GTCTTTGTGCTAGGGATCCAGGCGTTCGAGATGATGGCGATCGCGGCGGTGGGGAACAAC
CTGATCACCTACGTCTTCAACGAGATGCACTACCCGCTGTCAAAGTCGGCCAACATCGTG
ACCAACTTCATTGGCACCGTCTTCCTCCTCTCCCTCCTCGGTGGCTTCCTCTCCGACTCC
TACCTCGGAAGCTTCTGGACCATGCTCATCTTCGGCTTCGTCGAGCTCTCCGGGTTCATA
CTGCTGGCCGTGCAGGCGCACCTGCCGCAGCTGCGGCCGCCGGCGTGCGACATGATGGCG
GCGGCGGCGGCGGAGGGGGGATGCGAGGAGGCGAGCGGGGTGAAGGCGGGGATCTTCTTC
GCGGCGCTGTACCTGGTGGCGCTGGGGAGCGGGTGCCTCAAGCCCAACATCATCGCGCAC
GGCGCCGACCAGTTCCGGCGCGGCGGCGGCGGCGGCGGCGACGGCGATGGCGACGATGGC
GGCGACGGGAAGCGGCTGTCGAGCTACTTCAACGCGGCCTACTTCAGCTTCTGCGTGGGG
GAGCTGGTGGCGCTGACGGTGCTGGTGTGGGTGCAGACGAGGTCGGGGATGGACGTGGGG
TTCGGGGTGTCGGCGGCCGCCATGGCCGTGGGGCTGGTCAGCCTCGTCGCCGGCGTCTTC
TTCTACCGGAACAAGCCGCCGCAGGGCAGCATCTTCATGCCCATCGCCAAGGTTTTCGTC
GCGGCGGTAACCAAGAGGAAACAAGTGTGCCCATCATCATCGTCGACGACAGCCGCCTCG
CATGCTGTGATCCCCGCCACCGGTGCCGCCCCTGTCCACCGCATCAACAAATTCAGGTTC
TTGGACAAGGCGTGCGTGAAGGTTCAGGACGGCCATGGCGGCGGCGGCGACGGGGGGAAG
GAGAGCGTGTGGCCGCCGTGCACGCCGGCGGAGGTGGAGCAGGTGAAGGTGCTACTGTGC
GTGGTGCCCATCTTCGCGTGCACCATCGTCTTCAACACCATCCTGGCGCAGCTGCAGACG
TTCTCCGTGCAGCAGGGCTCCGCCATGGACACCCGCATCGGCGGCGGCGGCGGCGGCGCC
GCCTTCCACATCCCGCCGGCGTCGCTGCAGGCCATCCCCTACCTCGTCCTCATCGCGCTG
GTGCCGGCGTACGAGGCGTGCTTCGTGCCGGCCATGCGCCGCGCCACGGGCGTGGACACC
GGCATCACCCCGCTCCAGCGGATCGGGGTCGGCCTCTTCGCCGTCACCTTCTCCATGGTC
GCCGCCGCGCTCGTCGAGGCACACCGCCGCCGCCACGCCGGCGACGGGCTCCTCTCCATC
TTCTGGATCGCGCCGCAGTTCCTGGTGTTCGGCGTGTCCGAGATGTTCACCGCCGTGGGG
CTCATCGAGTTCTTCTACAAGCAGTCGCTCTCCGGCATGCAGGCCTTCCTCACCTCAATG
ACCTACTGCTCCTACTCCTTCGGCTTCTACCTCAGCTCCCTCCTCGTCTCGCTCGTCAAC
AAGGTCACCTCGGGCGACGGCGCCGGCGCCGGCGGCGGCGGCTGGCTCAGCGACAACGAC
CTCAACAAGGACAGGCTCGACCTCTTCTACTGGCTCCTCGCCGGGCTCAGCCTCCTCAAC
TTCTTCAACTACCTCTTCTGGTCGAGGTGGTACTCCAAGAGTGTGGAGACGACCGTGCAG
GTCGCCGGAGTTGGAGGAGAAGGCGGCGGCGGCGAGCAGCAGGAGGAGAAGGGTGTTGAC
GAGGTCAACATGGGTCACTGA
>SP1_Nampyung
ATGGATGTTGAGTCAAGGCAAGGCCCCAAGGGTGGTGACACCATGGCTGCCTCCGAGGTC
TCCGTGGACTGGAGGGGCAGGCCTTGCGGCTCTCGCAAGCATGGCGGCATGAAAGCGGCC
GTCTTTGTGCTAGGGATCCAGGCGTTCGAGATGATGGCGATCGCGGCGGTGGGGAACAAC
CTGATCACCTACGTCTTCAACGAGATGCACTACCCGCTGTCAAAGTCGGCCAACATCGTG
ACCAACTTCATTGGCACCGTCTTCCTCCTCTCCCTCCTCGGTGGCTTCCTCTCCGACTCC
TACCTCGGAAGCTTCTGGACCATGCTCATCTTCGGCTTCGTCGAGCTCTCCGGGTTCATA
CTGCTGGCCGTGCAGGCGCACCTGCCGCAGCTGCGGCCGCCGGCGTGCGACATGATGGCG
GCGGCGGCGGCGGAGGGGGGATGCGAGGAGGCGAGCGGGGTGAAGGCGGGGATCTTCTTC
GCGGCGCTGTACCTGGTGGCGCTGGGGAGCGGGTGCCTCAAGCCCAACATCATCGCGCAC
GGCGCCGACCAGTTCCGGCGCGGCGGCGGCGGCGGCGGCGACGGCGATGGCGACGATGGC
GGCGACGGGAAGCGGCTGTCGAGCTACTTCAACGCGGCCTACTTCAGCTTCTGCGTGGGG
GAGCTGGTGGCGCTGACGGTGCTGGTGTGGGTGCAGACGAGGTCGGGGATGGACGTGGGG
TTCGGGGTGTCGGCGGCCGCCATGGCCGTGGGGCTGGTCAGCCTCGTCGCCGGCGTCTTC
TTCTACCGGAACAAGCCGCCGCAGGGCAGCATCTTCATGCCCATCGCCAAGGTTTTCGTC
GCGGCGGTAACCAAGAGGAAACAAGTGTGCCCATCATCATCGTCGACGACAGCCGCCTC-
-----------------CACCGGTGCCGCCCCTGTCCACCGCATCAACAAATTCAGGTTC
TTGGACAAGGCGTGCGTGAAGGTTCAGGACGGCCATGGCGGCGGCGGCGACGGGGGGAAG
GAGAGCGTGTGGCCGCCGTGCACGCCGGCGGAGGTGGAGCAGGTGAAGGTGCTACTGTGC
GTGGTGCCCATCTTCGCGTGCACCATCGTCTTCAACACCATCCTGGCGCAGCTGCAGACG
TTCTCCGTGCAGCAGGGCTCCGCCATGGACACCCGCATCGGCGGCGGCGGCGGCGCCGCC
GGCTTCCACATCCCGCCGGCGTCGCTGCAGGCCATCCCCTACCTCGTCCTCATCGCGCTC
GTGCCGGCGTACGAGGCGTGCTTCGTGCCGGCCATGCGCCGCGCCACGGGCGTGGACACC
GGCATCACCCCGCTCCAGCGGATCGGGGTCGGCCTCTTCGCCGTCACCTTCTCCATGGTC
GCCGCCGCGCTCGTCGAGGCACACCGCCGCCGCCACGCCGGCGACGGGCTCCTCTCCATC
TTCTGGATCGCGCCGCAGTTCCTGGTGTTCGGCGTGTCCGAGATGTTCACCGCCGTGGGG
CTCATCGAGTTCTTCTACAAGCAGTCGCTCTCCGGCATGCAGGCCTTCCTCACCTCAATG
ACCTACTGCTCCTACTCCTTCGGCTTCTACCTCAGCTCCCTCCTCGTCTCGCTCGTCAAC
AAGGTCACCTCGGGCGACGGCGCCGGCGCCGGCGGCGGCGGCTGGCTCAGCGACAACGAC
CTCAACAAGGACAGGCTCGACCTCTTCTACTGGCTCCTCGCCGGGCTCAGCCTCCTCAAC
TTCTTCAACTACCTCTTCTGGTCGAGGTGGTACTCCAAGAGTGTGGAGACGACCGTGCAG
GTCGCCGGAGTTGGAGGAGAAGGCGGCGGCGGCGAGCAGCAGGAGGAGAAGGGTGTTGAC
GAGGTCAACATGGGTCACTGA
>SP1_Ilpum
ATGGATGTTGAGTCAAGGCAAGGCCCCAAGGGTGGTGACACCATGGCTGCCTCCGAGGTC
TCCGTGGACTGGAGGGGCAGGCCTTGCGGCTCTCGCAAGCATGGCGGCATGAAAGCGGCC
GTCTTTGTGCTAGGGATCCAGGCGTTCGAGATGATGGCGATCGCGGCGGTGGGGAACAAC
CTGATCACCTACGTCTTCAACGAGATGCACTACCCGCTGTCAAAGTCGGCCAACATCGTG
ACCAACTTCATTGGCACCGTCTTCCTCCTCTCCCTCCTCGGTGGCTTCCTCTCCGACTCC
TACCTCGGAAGCTTCTGGACCATGCTCATCTTCGGCTTCGTCGAGCTCTCCGGGTTCATA
CTGCTGGCCGTGCAGGCGCACCTGCCGCAGCTGCGGCCGCCGGCGTGCGACATGATGGCG
GCGGCGGCGGCGGAGGGGGGATGCGAGGAGGCGAGCGGGGTGAAGGCGGGGATCTTCTTC
GCGGCGCTGTACCTGGTGGCGCTGGGGAGCGGGTGCCTCAAGCCCAACATCATCGCGCAC
GGCGCCGACCAGTTCCGGCGCGGCGGCGGCGGCGGCGGCGACGGCGATGGCGACGATGGC
GGCGACGGGAAGCGGCTGTCGAGCTACTTCAACGCGGCCTACTTCAGCTTCTGCGTGGGG
GAGCTGGTGGCGCTGACGGTGCTGGTGTGGGTGCAGACGAGGTCGGGGATGGACGTGGGG
TTCGGGGTGTCGGCGGCCGCCATGGCCGTGGGGCTGGTCAGCCTCGTCGCCGGCGTCTTC
TTCTACCGGAACAAGCCGCCGCAGGGCAGCATCTTCATGCCCATCGCCAAGGTTTTCGTC
GCGGCGGTAACCAAGAGGAAACAAGTGTGCCCATCATCATCGTCGACGACAGCCGCCTCG
CATGCTGTGATCCCCGCCACCGGTGCCGCCCCTGTCCACCGCATCAACAAATTCAGGTTC
TTGGACAAGGCGTGCGTGAAGGTTCAGGACGGCCATGGCGGCGGCGGCGACGGGGGGAAG
GAGAGCGTGTGGCCGCCGTGCACGCCGGCGGAGGTGGAGCAGGTGAAGGTGCTACTGTGC
GTGGTGCCCATCTTCGCGTGCACCATCGTCTTCAACACCATCCTGGCGCAGCTGCAGACG
TTCTCCGTGCAGCAGGGCTCCGCCATGGACACCCGCATCGGCGGCGGCGGCGGCGGCGCC
GCCTTCCACATCCCGCCGGCGTCGCTGCAGGCCATCCCCTACCTCGTCCTCATCGCGCTG
GTGCCGGCGTACGAGGCGTGCTTCGTGCCGGCCATGCGCCGCGCCACGGGCGTGGACACC
GGCATCACCCCGCTCCAGCGGATCGGGGTCGGCCTCTTCGCCGTCACCTTCTCCATGGTC
GCCGCCGCGCTCGTCGAGGCACACCGCCGCCGCCACGCCGGCGACGGGCTCCTCTCCATC
TTCTGGATCGCGCCGCAGTTCCTGGTGTTCGGCGTGTCCGAGATGTTCACCGCCGTGGGG
CTCATCGAGTTCTTCTACAAGCAGTCGCTCTCCGGCATGCAGGCCTTCCTCACCTCAATG
ACCTACTGCTCCTACTCCTTCGGCTTCTACCTCAGCTCCCTCCTCGTCTCGCTCGTCAAC
AAGGTCACCTCGGGCGACGGCGCCGGCGCCGGCGGCGGCGGCTGGCTCAGCGACAACGAC
CTCAACAAGGACAGGCTCGACCTCTTCTACTGGCTCCTCGCCGGGCTCAGCCTCCTCAAC
TTCTTCAACTACCTCTTCTGGTCGAGGTGGTACTCCAAGAGTGTGGAGACGACCGTGCAG
GTCGCCGGAGTTGGAGGAGAAGGCGGCGGCGGCGAGCAGCAGGAGGAGAAGGGTGTTGAC
GAGGTCAACATGGGTCACTGA
>SP1_Sindongjin
ATGGATGTTGAGTCAAGGCAAGGCCCCAAGGGTGGTGACACCATGGCTGCCTCCGAGGTC
TCCGTGGACTGGAGGGGCAGGCCTTGCGGCTCTCGCAAGCATGGCGGCATGAAAGCGGCC
GTCTTTGTGCTAGGGATCCAGGCGTTCGAGATGATGGCGATCGCGGCGGTGGGGAACAAC
CTGATCACCTACGTCTTCAACGAGATGCACTACCCGCTGTCAAAGTCGGCCAACATCGTG
ACCAACTTCATTGGCACCGTCTTCCTCCTCTCCCTCCTCGGTGGCTTCCTCTCCGACTCC
TACCTCGGAAGCTTCTGGACCATGCTCATCTTCGGCTTCGTCGAGCTCTCCGGGTTCATA
CTGCTGGCCGTGCAGGCGCACCTGCCGCAGCTGCGGCCGCCGGCGTGCGACATGATGGCG
GCGGCGGCGGCGGAGGGGGGATGCGAGGAGGCGAGCGGGGTGAAGGCGGGGATCTTCTTC
GCGGCGCTGTACCTGGTGGCGCTGGGGAGCGGGTGCCTCAAGCCCAACATCATCGCGCAC
GGCGCCGACCAGTTCCGGCGCGGCGGCGGCGGCGGCGGCGACGGCGATGGCGACGATGGC
GGCGACGGGAAGCGGCTGTCGAGCTACTTCAACGCGGCCTACTTCAGCTTCTGCGTGGGG
GAGCTGGTGGCGCTGACGGTGCTGGTGTGGGTGCAGACGAGGTCGGGGATGGACGTGGGG
TTCGGGGTGTCGGCGGCCGCCATGGCCGTGGGGCTGGTCAGCCTCGTCGCCGGCGTCTTC
TTCTACCGGAACAAGCCGCCGCAGGGCAGCATCTTCATGCCCATCGCCAAGGTTTTCGTC
GCGGCGGTAACCAAGAGGAAACAAGTGTGCCCATCATCATCGTCGACGACAGCCGCCTC-
-----------------CACCGGTGCCGCCCCTGTCCACCGCATCAACAAATTCAGGTTC
TTGGACAAGGCGTGCGTGAAGGTTCAGGACGGCCATGGCGGCGGCGGCGACGGGGGGAAG
GAGAGCGTGTGGCCGCCGTGCACGCCGGCGGAGGTGGAGCAGGTGAAGGTGCTACTGTGC
GTGGTGCCCATCTTCGCGTGCACCATCGTCTTCAACACCATCCTGGCGCAGCTGCAGACG
TTCTCCGTGCAGCAGGGCTCCGCCATGGACACCCGCATCGGCGGCGGCGGCGGCGCCGCC
GGCTTCCACATCCCGCCGGCGTCGCTGCAGGCCATCCCCTACCTCGTCCTCATCGCGCTC
GTGCCGGCGTACGAGGCGTGCTTCGTGCCGGCCATGCGCCGCGCCACGGGCGTGGACACC
GGCATCACCCCGCTCCAGCGGATCGGGGTCGGCCTCTTCGCCGTCACCTTCTCCATGGTC
GCCGCCGCGCTCGTCGAGGCGCACCGCCGCCGCCACGCCGG------GCTCCTCTCCATC
TTCTGGATCGCGCCGCAGTTCCTGGTGTTCGGCGTGTCCGAGATGTTCACCGCCGTGGGG
CTCATCGAATTCTTCTACAAGCAGTCGCTCTCCGGCATGCAGGCCTTCCTCACCTCCATG
ACCTACTGCTCCTACTCCTTCGGCTTCTACCTCAGCTCCCTCCTCGTCTCGCTCGTCAAC
AAGGTCACCTCCGGCGATGTCGCCGGCG------GCGGCGGCTGGCTCAGCGACAACGAC
CTCAACAAGGACAGGCTCGACCTCTTCTACTGGCTCCTCGCCGGGCTCAGCCTCCTCAAC
TTCTTCAACTACCTCTTCTGGTCGAGGTGGTACTCCAAGAGTGTGGAGACGACCGTGCAG
GTCGCCGGAGTTGGAGGAGAAGGCGGCGGCGGCGAGCAGCAGGAGGAGAAGGGTGTTGAC
GAGGTCAATATGCGTCACTGA
>SP1_Nipponbare
ATGGATGTTGAGTCAAGGCAAGGCCCCAAGGGTGGTGACACCATGGCTGCCTCCGAGGTC
TCCGTGGACTGGAGGGGCAGGCCTTGCGGCTCTCGCAAGCATGGCGGCATGAAAGCGGCC
GTCTTTGTGCTAGGGATCCAGGCGTTCGAGATGATGGCGATCGCGGCGGTGGGGAACAAC
CTGATCACCTACGTCTTCAACGAGATGCACTACCCGCTGTCAAAGTCGGCCAACATCGTG
ACCAACTTCATTGGCACCGTCTTCCTCCTCTCCCTCCTCGGTGGCTTCCTCTCCGACTCC
TACCTCGGAAGCTTCTGGACCATGCTCATCTTCGGCTTCGTCGAGCTCTCCGGGTTCATA
CTGCTGGCCGTGCAGGCGCACCTGCCGCAGCTGCGGCCGCCGGCGTGCGACATGATGGCG
GCGGCGGCGGCGGAGGGGGGATGCGAGGAGGCGAGCGGGGTGAAGGCGGGGATCTTCTTC
GCGGCGCTGTACCTGGTGGCGCTGGGGAGCGGGTGCCTCAAGCCCAACATCATCGCGCAC
GGCGCCGACCAGTTCCGGCGCGGCGGCGGCGGCGGCGGCGACGGCGATGGCGACGATGGC
GGCGACGGGAAGCGGCTGTCGAGCTACTTCAACGCGGCCTACTTCAGCTTCTGCGTGGGG
GAGCTGGTGGCGCTGACGGTGCTGGTGTGGGTGCAGACGAGGTCGGGGATGGACGTGGGG
TTCGGGGTGTCGGCGGCCGCCATGGCCGTGGGGCTGGTCAGCCTCGTCGCCGGCGTCTTC
TTCTACCGGAACAAGCCGCCGCAGGGCAGCATCTTCATGCCCATCGCCAAGGTTTTCGTC
GCGGCGGTAACCAAGAGGAAACAAGTGTGCCCATCATCATCGTCGACGACAGCCGCCTCG
CATGCTGTGATCCCCGCCACCGGTGCCGCCCCTGTCCACCGCATCAACAAATTCAGGTTC
TTGGACAAGGCGTGCGTGAAGGTTCAGGACGGCCATGGCGGCGGCGGCGACGGGGGGAAG
GAGAGCGTGTGGCCGCCGTGCACGCCGGCGGAGGTGGAGCAGGTGAAGGTGCTACTGTGC
GTGGTGCCCATCTTCGCGTGCACCATCGTCTTCAACACCATCCTGGCGCAGCTGCAGACG
TTCTCCGTGCAGCAGGGCTCCGCCATGGACACCCGCATCGGCGGCGGCGGCGGCGGCGCC
GCCTTCCACATCCCGCCGGCGTCGCTGCAGGCCATCCCCTACCTCGTCCTCATCGCGCTG
GTGCCGGCGTACGAGGCGTGCTTCGTGCCGGCCATGCGCCGCGCCACGGGCGTGGACACC
GGCATCACCCCGCTCCAGCGGATCGGGGTCGGCCTCTTCGCCGTCACCTTCTCCATGGTC
GCCGCCGCGCTCGTCGAGGCACACCGCCGCCGCCACGCCGGCGACGGGCTCCTCTCCATC
TTCTGGATCGCGCCGCAGTTCCTGGTGTTCGGCGTGTCCGAGATGTTCACCGCCGTGGGG
CTCATCGAGTTCTTCTACAAGCAGTCGCTCTCCGGCATGCAGGCCTTCCTCACCTCAATG
ACCTACTGCTCCTACTCCTTCGGCTTCTACCTCAGCTCCCTCCTCGTCTCGCTCGTCAAC
AAGGTCACCTCGGGCGACGGCGCCGGCGCCGGCGGCGGCGGCTGGCTCAGCGACAACGAC
CTCAACAAGGACAGGCTCGACCTCTTCTACTGGCTCCTCGCCGGGCTCAGCCTCCTCAAC
TTCTTCAACTACCTCTTCTGGTCGAGGTGGTACTCCAAGAGTGTGGAGACGACCGTGCAG
GTCGCCGGAGTTGGAGGAGAAGGCGGCGGCGGCGAGCAGCAGGAGGAGAAGGGTGTTGAC
GAGGTCAACATGGGTCACTGA
>SP1_Hitomebore
ATGGATGTTGAGTCAAGGCAAGGCCCCAAGGGTGGTGACACCATGGCTGCCTCCGAGGTC
TCCGTGGACTGGAGGGGCAGGCCTTGCGGCTCTCGCAAGCATGGCGGCATGAAAGCGGCC
GTCTTTGTGCTAGGGATCCAGGCGTTCGAGATGATGGCGATCGCGGCGGTGGGGAACAAC
CTGATCACCTACGTCTTCAACGAGATGCACTACCCGCTGTCAAAGTCGGCCAACATCGTG
ACCAACTTCATTGGCACCGTCTTCCTCCTCTCCCTCCTCGGTGGCTTCCTCTCCGACTCC
TACCTCGGAAGCTTCTGGACCATGCTCATCTTCGGCTTCGTCGAGCTCTCCGGGTTCATA
CTGCTGGCCGTGCAGGCGCACCTGCCGCAGCTGCGGCCGCCGGCGTGCGACATGATGGCG
GCGGCGGCGGCGGAGGGGGGATGCGAGGAGGCGAGCGGGGTGAAGGCGGGGATCTTCTTC
GCGGCGCTGTACCTGGTGGCGCTGGGGAGCGGGTGCCTCAAGCCCAACATCATCGCGCAC
GGCGCCGACCAGTTCCGGCGCGGCGGCGGCGGCGGCGGCGACGGCGATGGCGACGATGGC
GGCGACGGGAAGCGGCTGTCGAGCTACTTCAACGCGGCCTACTTCAGCTTCTGCGTGGGG
GAGCTGGTGGCGCTGACGGTGCTGGTGTGGGTGCAGACGAGGTCGGGGATGGACGTGGGG
TTCGGGGTGTCGGCGGCCGCCATGGCCGTGGGGCTGGTCAGCCTCGTCGCCGGCGTCTTC
TTCTACCGGAACAAGCCGCCGCAGGGCAGCATCTTCATGCCCATCGCCAAGGTTTTCGTC
GCGGCGGTAACCAAGAGGAAACAAGTGTGCCCATCATCATCGTCGACGACAGCCGCCTC-
-----------------CACCGGTGCCGCCCCTGTCCACCGCATCAACAAATTCAGGTTC
TTGGACAAGGCGTGCGTGAAGGTTCAGGACGGCCATGGCGGCGGCGGCGACGGGGGGAAG
GAGAGCGTGTGGCCGCCGTGCACGCCGGCGGAGGTGGAGCAGGTGAAGGTGCTACTGTGC
GTGGTGCCCATCTTCGCGTGCACCATCGTCTTCAACACCATCCTGGCGCAGCTGCAGACG
TTCTCCGTGCAGCAGGGCTCCGCCATGGACACCCGCATCGGCGGCGGCGGCGGCGCCGCC
GGCTTCCACATCCCGCCGGCGTCGCTGCAGGCCATCCCCTACCTCGTCCTCATCGCGCTC
GTGCCGGCGTACGAGGCGTGCTTCGTGCCGGCCATGCGCCGCGCCACGGGCGTGGACACC
GGCATCACCCCGCTCCAGCGGATCGGGGTCGGCCTCTTCGCCGTCACCTTCTCCATGGTC
GCCGCCGCGCTCGTCGAGGCGCACCGCCGCCGCCACGCCGG------GCTCCTCTCCATC
TTCTGGATCGCGCCGCAGTTCCTGGTGTTCGGCGTGTCCGAGATGTTCACCGCCGTGGGG
CTCATCGAATTCTTCTACAAGCAGTCGCTCTCCGGCATGCAGGCCTTCCTCACCTCCATG
ACCTACTGCTCCTACTCCTTCGGCTTCTACCTCAGCTCCCTCCTCGTCTCGCTCGTCAAC
AAGGTCACCTCCGGCGATGTCGCCGGCG------GCGGCGGCTGGCTCAGCGACAACGAC
CTCAACAAGGACAGGCTCGACCTCTTCTACTGGCTCCTCGCCGGGCTCAGCCTCCTCAAC
TTCTTCAACTACCTCTTCTGGTCGAGGTGGTACTCCAAGAGTGTGGAGACGACCGTGCAG
GTCGCCGGAGTTGGAGGAGAAGGCGGCGGCGGCGAGCAGCAGGAGGAGAAGGGTGTTGAC
GAGGTCAATATGCGTCACTGA
>SP1_IR72
ATGGATGTTGAGTCAAGGCAAGGCCCCAAGGGTGGTGACACCATGGCTGCCTCCGAGGTC
TCCGTGGACTGGAGGGGCAGGCCTTGCGGCTCTCGCAAGCATGGCGGCATGAAAGCGGCC
GTCTTTGTGCTAGGGATCCAGGCGTTCGAGATGATGGCGATCGCGGCGGTGGGGAACAAC
CTGATCACCTACGTCTTCAACGAGATGCACTACCCGCTGTCAAAGTCGGCCAACATCGTG
ACCAACTTCATTGGCACCGTCTTCCTCCTCTCCCTCCTCGGTGGCTTCCTCTCCGACTCC
TACCTCGGAAGCTTCTGGACCATGCTCATCTTCGGCTTCGTCGAGCTCTCCGGATTCATA
CTGCTGGCCGTGCAGGCGCACCTGCCGCAGCTGCGGCCGCCGGCGTGCGACATGATGGCG
GCGGCGGCGGCGGAGGGGGGATGCGAGGAGGCGAGCGGGGTGAAGGCGGGGATCTTCTTC
GCGGCGCTGTACCTGGTGGCGCTGGGGAGCGGGTGCCTCAAGCCCAACATCATCGCGCAC
GGCGCCGACCAGTTCCGGCGCGGCGGCGGCGGCGGCGGCGACGGCGATGGCGACGATGGC
GGCGACGGGAAGCGGCTGTCGAGCTACTTCAACGCGGCCTACTTCAGCTTCTGCGTGGGG
GAGCTGGTGGCGCTGACGGTGCTGGTGTGGGTGCAGACGAGGTCGGGGATGGACGTGGGG
TTCGGGGTGTCGGCGGCCGCCATGGCCGTGGGGCTGGTCAGCCTCGTCGCCGGCGTCTTC
TTCTACCGGAACAAGCCGCCGCAGGGCAGCATCTTCATGCCCATCGCCAAGGTTTTCGTC
GCGGCGGTAACCAAGAGGAAACAAGTGTGCCCATCATCATCGTCGACGACAGCCGCCTC-
-----------------CACCAGTGCCGCCCCTGTCCACCGCATCAACAAATTCAGGTTC
TTGGACAAGGCGTGCGTGAAGGCTCAGGACGGCCATGGCGGCGGCGGCGACGGGGGGAAG
GAGAGCGTGTGGCCGCCGTGCACGCCGGCGGAGGTGGAGCAGGTGAAGGTGCTACTGTGC
GTGGTGCCCATCTTCGCGTGCACCATCGTCTTCAACACCATCCTGGCGCAGCTGCAGACG
TTCTCCGTGCAGCAGGGCTCCGCCATGGACACCCGCATCGGCGGCGGCGGCGGCGCCGCC
GGCTTCCACATCCCGCCGGCGTCGCTGCAGGCCATCCCCTACCTCGTCCTCATCGCGCTC
GTGCCGGCGTACGAGGCGTGCTTCGTGCCGGCCATGCGCCGCGCCACGGGCGTGGACACC
GGCATCACCCCGCTCCAGCGGATCGGGGTCGGCCTCTTCGCCGTCACCTTCTCCATGGTC
GCCGCCGCGCTCGTCGAGGCGCACCGCCGCCGCCACGCCGG------GCTCCTCTCCATC
TTCTGGATCGCGCCGCAGTTCCTGGTGTTCGGCGTGTCCGAGATGTTCACCGCCGTGGGG
CTCATCGAATTCTTCTACAAGCAGTCGCTCTCCGGCATGCAGGCCTTCCTCACCTCCATG
ACCTACTGCTCCTACTCCTTCGGCTTCTACCTCAGCTCCCTCCTCGTCTCGCTCGTCAAC
AAGGTCACCTCCGGCGATGTCGCCGGCG------GCGGCGGCTGGCTCAGCGACAACGAC
CTCAACAAGGACAGGCTCGACCTCTTCTACTGGCTCCTCGCCGGGCTCAGCCTCCTCAAC
TTCTTCAACTACCTCTTCTGGTCGAGGTGGTACTCCAAGAGTGTGGAGACGACCGTGCAG
GTCGCCGGAGTTGGAGGAGAAGGCGGCGGCGGCGAGCAGCAGGAGGAGAAGGGTGTTGAC
GAGGTCAATATGCGTCACTGA
>SP1_Hanmaeum
ATGGATGTTGAGTCAAGGCAAGGCCCCAAGGGTGGTGACACCATGGCTGCCTCCGAGGTC
TCCGTGGACTGGAGGGGCAGGCCTTGCGGCTCTCGCAAGCATGGCGGCATGAAAGCGGCC
GTCTTTGTGCTAGGGATCCAGGCGTTCGAGATGATGGCGATCGCGGCGGTGGGGAACAAC
CTGATCACCTACGTCTTCAACGAGATGCACTACCCGCTGTCAAAGTCGGCCAACATCGTG
ACCAACTTCATTGGCACCGTCTTCCTCCTCTCCCTCCTCGGTGGCTTCCTCTCCGACTCC
TACCTCGGAAGCTTCTGGACCATGCTCATCTTCGGCTTCGTCGAGCTCTCCGGGTTCATA
CTGCTGGCCGTGCAGGCGCACCTGCCGCAGCTGCGGCCGCCGGCGTGCGACATGATGGCG
GCGGCGGCGGCGGAGGGGGGATGCGAGGAGGCGAGCGGGGTGAAGGCGGGGATCTTCTTC
GCGGCGCTGTACCTGGTGGCGCTGGGGAGCGGGTGCCTCAAGCCCAACATCATCGCGCAC
GGCGCCGACCAGTTCCGGCGCGGCGGCGGCGGCGGCGGCGACGGCGATGGCGACGATGGC
GGCGACGGGAAGCGGCTGTCGAGCTACTTCAACGCGGCCTACTTCAGCTTCTGCGTGGGG
GAGCTGGTGGCGCTGACGGTGCTGGTGTGGGTGCAGACGAGGTCGGGGATGGACGTGGGG
TTCGGGGTGTCGGCGGCCGCCATGGCCGTGGGGCTGGTCAGCCTCGTCGCCGGCGTCTTC
TTCTACCGGAACAAGCCGCCGCAGGGCAGCATCTTCATGCCCATCGCCAAGGTTTTCGTC
GCGGCGGTAACCAAGAGGAAACAAGTGTGCCCATCATCATCGTCGACGACAGCCGCCTC-
-----------------CACCGGTGCCGCCCCTGTCCACCGCATCAACAAATTCAGGTTC
TTGGACAAGGCGTGCGTGAAGGTTCAGGACGGCCATGGCGGCGGCGGCGACGGGGGGAAG
GAGAGCGTGTGGCCGCCGTGCACGCCGGCGGAGGTGGAGCAGGTGAAGGTGCTACTGTGC
GTGGTGCCCATCTTCGCGTGCACCATCGTCTTCAACACCATCCTGGCGCAGCTGCAGACG
TTCTCCGTGCAGCAGGGCTCCGCCATGGACACCCGCATCGGCGGCGGCGGCGGCGCCGCC
GGCTTCCACATCCCGCCGGCGTCGCTGCAGGCCATCCCCTACCTCGTCCTCATCGCGCTC
GTGCCGGCGTACGAGGCGTGCTTCGTGCCGGCCATGCGCCGCGCCACGGGCGTGGACACC
GGCATCACCCCGCTCCAGCGGATCGGGGTCGGCCTCTTCGCCGTCACCTTCTCCATGGTC
GCCGCCGCGCTCGTCGAGGCGCACCGCCGCCGCCACGCCGG------GCTCCTCTCCATC
TTCTGGATCGCGCCGCAGTTCCTGGTGTTCGGCGTGTCCGAGATGTTCACCGCCGTGGGG
CTCATCGAATTCTTCTACAAGCAGTCGCTCTCCGGCATGCAGGCCTTCCTCACCTCCATG
ACCTACTGCTCCTACTCCTTCGGCTTCTACCTCAGCTCCCTCCTCGTCTCGCTCGTCAAC
AAGGTCACCTCCGGCGATGTCGCCGGCG------GCGGCGGCTGGCTCAGCGACAACGAC
CTCAACAAGGACAGGCTCGACCTCTTCTACTGGCTCCTCGCCGGGCTCAGCCTCCTCAAC
TTCTTCAACTACCTCTTCTGGTCGAGGTGGTACTCCAAGAGTGTGGAGACGACCGTGCAG
GTCGCCGGAGTTGGAGGAGAAGGCGGCGGCGGCGAGCAGCAGGAGGAGAAGGGTGTTGAC
GAGGTCAATATGCGTCACTGA
>SP1_Hangangchal1
ATGGATGTTGAGTCAAGGCAAGGCCCCAAGGGTGGTGACACCATGGCTGCCTCCGAGGTC
TCCGTGGACTGGAGGGGCAGGCCTTGCGGCTCTCGCAAGCATGGCGGCATGAAAGCGGCC
GTCTTTGTGCTAGGGATCCAGGCGTTCGAGATGATGGCGATCGCGGCGGTGGGGAACAAC
CTGATCACCTACGTCTTCAACGAGATGCACTACCCGCTGTCAAAGTCGGCCAACATCGTG
ACCAACTTCATTGGCACCGTCTTCCTCCTCTCCCTCCTCGGTGGCTTCCTCTCCGACTCC
TACCTCGGAAGCTTCTGGACCATGCTCATCTTCGGCTTCGTCGAGCTCTCCGGATTCATA
CTGCTGGCCGTGCAGGCGCACCTGCCGCAGCTGCGGCCGCCGGCGTGCGACATGATGGCG
GCGGCGGCGGCGGAGGGGGGATGCGAGGAGGCGAGCGGGGTGAAGGCGGGGATCTTCTTC
GCGGCGCTGTACCTGGTGGCGCTGGGGAGCGGGTGCCTCAAGCCCAACATCATCGCGCAC
GGCGCCGACCAGTTCCGGCGCGGCGGCGGCGGCGGCGGCGACGGCGATGGCGACGATGGC
GGCGACGGGAAGCGGCTGTCGAGCTACTTCAACGCGGCCTACTTCAGCTTCTGCGTGGGG
GAGCTGGTGGCGCTGACGGTGCTGGTGTGGGTGCAGACGAGGTCGGGGATGGACGTGGGG
TTCGGGGTGTCGGCGGCCGCCATGGCCGTGGGGCTGGTCAGCCTCGTCGCCGGCGTCTTC
TTCTACCGGAACAAGCCGCCGCAGGGCAGCATCTTCATGCCCATCGCCAAGGTTTTCGTC
GCGGCGGTAACCAAGAGGAAACAAGTGTGCCCATCATCATCGTCGACGACAGCCGCCTC-
-----------------CACCAGTGCCGCCCCTGTCCACCGCATCAACAAATTCAGGTTC
TTGGACAAGGCGTGCGTGAAGGCTCAGGACGGCCATGGCGGCGGCGGCGACGGGGGGAAG
GAGAGCGTGTGGCCGCCGTGCACGCCGGCGGAGGTGGAGCAGGTGAAGGTGCTACTGTGC
GTGGTGCCCATCTTCGCGTGCACCATCGTCTTCAACACCATCCTGGCGCAGCTGCAGACG
TTCTCCGTGCAGCAGGGCTCCGCCATGGACACCCGCATCGGCGGCGGCGGCGGCGCCGCC
GGCTTCCACATCCCGCCGGCGTCGCTGCAGGCCATCCCCTACCTCGTCCTCATCGCGCTC
GTGCCGGCGTACGAGGCGTGCTTCGTGCCGGCCATGCGCCGCGCCACGGGCGTGGACACC
GGCATCACCCCGCTCCAGCGGATCGGGGTCGGCCTCTTCGCCGTCACCTTCTCCATGGTC
GCCGCCGCGCTCGTCGAGGCGCACCGCCGCCGCCACGCCGG------GCTCCTCTCCATC
TTCTGGATCGCGCCGCAGTTCCTGGTGTTCGGCGTGTCCGAGATGTTCACCGCCGTGGGG
CTCATCGAATTCTTCTACAAGCAGTCGCTCTCCGGCATGCAGGCCTTCCTCACCTCCATG
ACCTACTGCTCCTACTCCTTCGGCTTCTACCTCAGCTCCCTCCTCGTCTCGCTCGTCAAC
AAGGTCACCTCCGGCGATGTCGCCGGCG------GCGGCGGCTGGCTCAGCGACAACGAC
CTCAACAAGGACAGGCTCGACCTCTTCTACTGGCTCCTCGCCGGGCTCAGCCTCCTCAAC
TTCTTCAACTACCTCTTCTGGTCGAGGTGGTACTCCAAGAGTGTGGAGACGACCGTGCAG
GTCGCCGGAGTTGGAGGAGAAGGCGGCGGCGGCGAGCAGCAGGAGGAGAAGGGTGTTGAC
GAGGTCAATATGCGTCACTGA
>SP1_Bina-ay
ATGGATGTTGAGTCAAGGCAAGGCCCCAAGGGTGGTGACACCATGGCTGCCTCCGAGGTC
TCCGTGGACTGGAGGGGCAGGCCTTGCGGCTCTCGCAAGCATGGCGGCATGAAAGCGGCC
GTCTTTGTGCTAGGGATCCAGGCGTTCGAGATGATGGCGATCGCGGCGGTGGGGAACAAC
CTGATCACCTACGTCTTCAACGAGATGCACTACCCGCTGTCAAAGTCGGCCAACATCGTG
ACCAACTTCATTGGCACCGTCTTCCTCCTCTCCCTCCTCGGTGGCTTCCTCTCCGACTCC
TACCTCGGAAGCTTCTGGACCATGCTCATCTTCGGCTTCGTCGAGCTCTCCGGGTTCATA
CTGCTGGCCGTGCAGGCGCACCTGCCGCAGCTGCGGCCGCCGGCGTGCGACATGATGGCG
GCGGCGGCGGCGGAGGGGGGATGCGAGGAGGCGAGCGGGGTGAAGGCGGGGATCTTCTTC
GCGGCGCTGTACCTGGTGGCGCTGGGGAGCGGGTGCCTCAAGCCCAACATCATCGCGCAC
GGCGCCGACCAGTTCCGGCGCGGCGGCGGCGGCGGCGGCGACGGCGATGGCGACGATGGC
GGCGACGGGAAGCGGCTGTCGAGCTACTTCAACGCGGCCTACTTCAGCTTCTGCGTGGGG
GAGCTGGTGGCGCTGACGGTGCTGGTGTGGGTGCAGACGAGGTCGGGGATGGACGTGGGG
TTCGGGGTGTCGGCGGCCGCCATGGCCGTGGGGCTGGTCAGCCTCGTCGCCGGCGTCTTC
TTCTACCGGAACAAGCCGCCGCAGGGCAGCATCTTCATGCCCATCGCCAAGGTTTTCGTC
GCGGCGGTAACCAAGAGGAAACAAGTGTGCCCATCATCATCGTCGACGACAGCCGCCTC-
-----------------CACCGGTGCCGCCCCTGTCCACCGCATCAACAAATTCAGGTTC
TTGGACAAGGCGTGCGTGAAGGTTCAGGACGGCCATGGCGGCGGCGGCGACGGGGGGAAG
GAGAGCGTGTGGCCGCCGTGCACGCCGGCGGAGGTGGAGCAGGTGAAGGTGCTACTGTGC
GTGGTGCCCATCTTCGCGTGCACCATCGTCTTCAACACCATCCTGGCGCAGCTGCAGACG
TTCTCCGTGCAGCAGGGCTCCGCCATGGACACCCGCATCGGCGGCGGCGGCGGCGCCGCC
GGCTTCCACATCCCGCCGGCGTCGCTGCAGGCCATCCCCTACCTCGTCCTCATCGCGCTC
GTGCCGGCGTACGAGGCGTGCTTCGTGCCGGCCATGCGCCGCGCCACGGGCGTGGACACC
GGCATCACCCCGCTCCAGCGGATCGGGGTCGGCCTCTTCGCCGTCACCTTCTCCATGGTC
GCCGCCGCGCTCGTCGAGGCGCACCGCCGCCGCCACGCCGG------GCTCCTCTCCATC
TTCTGGATCGCGCCGCAGTTCCTGGTGTTCGGCGTGTCCGAGATGTTCACCGCCGTGGGG
CTCATCGAATTCTTCTACAAGCAGTCGCTCTCCGGCATGCAGGCCTTCCTCACCTCCATG
ACCTACTGCTCCTACTCCTTCGGCTTCTACCTCAGCTCCCTCCTCGTCTCGCTCGTCAAC
AAGGTCACCTCCGGCGATGTCGCCGGCG------GCGGCGGCTGGCTCAGCGACAACGAC
CTCAACAAGGACAGGCTCGACCTCTTCTACTGGCTCCTCGCCGGGCTCAGCCTCCTCAAC
TTCTTCAACTACCTCTTCTGGTCGAGGTGGTACTCCAAGAGTGTGGAGACGACCGTGCAG
GTCGCCGGAGTTGGAGGAGAAGGCGGCGGCGGCGAGCAGCAGGAGGAGAAGGGTGTTGAC
GAGGTCAATATGCGTCACTGA
>SP1_Balikwadang
ATGGATGTTGAGTCAAGGCAAGGCCCCAAGGGTGGTGACACCATGGCTGCCTCCGAGGTC
TCCGTGGACTGGAGGGGCAGGCCTTGCGGCTCTCGCAAGCATGGCGGCATGAAAGCGGCC
GTCTTTGTGCTAGGGATCCAGGCGTTCGAGATGATGGCGATCGCGGCGGTGGGGAACAAC
CTGATCACCTACGTCTTCAACGAGATGCACTACCCGCTGTCAAAGTCGGCCAACATCGTG
ACCAACTTCATTGGCACCGTCTTCCTCCTCTCCCTCCTCGGTGGCTTCCTCTCCGACTCC
TACCTCGGAAGCTTCTGGACCATGCTCATCTTCGGCTTCGTCGAGCTCTCCGGGTTCATA
CTGCTGGCCGTGCAGGCGCACCTGCCGCAGCTGCGGCCGCCGGCGTGCGACATGATGGCG
GCGGCGGCGGCGGAGGGGGGATGCGAGGAGGCGAGCGGGGTGAAGGCGGGGATCTTCTTC
GCGGCGCTGTACCTGGTGGCGCTGGGGAGCGGGTGCCTCAAGCCCAACATCATCGCGCAC
GGCGCCGACCAGTTCCGGCGCGGCGGCGGCGGCGGCGGCGACGGCGATGGCGACGATGGC
GGCGACGGGAAGCGGCTGTCGAGCTACTTCAACGCGGCCTACTTCAGCTTCTGCGTGGGG
GAGCTGGTGGCGCTGACGGTGCTGGTGTGGGTGCAGACGAGGTCGGGGATGGACGTGGGG
TTCGGGGTGTCGGCGGCCGCCATGGCCGTGGGGCTGGTCAGCCTCGTCGCCGGCGTCTTC
TTCTACCGGAACAAGCCGCCGCAGGGCAGCATCTTCATGCCCATCGCCAAGGTTTTCGTC
GCGGCGGTAACCAAGAGGAAACAAGTGTGCCCATCATCATCGTCGACGACAGCCGCCTC-
-----------------CACCGGTGCCGCCCCTGTCCACCGCATCAACAAATTCAGGTTC
TTGGACAAGGCGTGCGTGAAGGTTCAGGACGGCCATGGCGGCGGCGGCGACGGGGGGAAG
GAGAGCGTGTGGCCGCCGTGCACGCCGGCGGAGGTGGAGCAGGTGAAGGTGCTACTGTGC
GTGGTGCCCATCTTCGCGTGCACCATCGTCTTCAACACCATCCTGGCGCAGCTGCAGACG
TTCTCCGTGCAGCAGGGCTCCGCCATGGACACCCGCATCGGCGGCGGCGGCGGCGCCGCC
GGCTTCCACATCCCGCCGGCGTCGCTGCAGGCCATCCCCTACCTCGTCCTCATCGCGCTC
GTGCCGGCGTACGAGGCGTGCTTCGTGCCGGCCATGCGCCGCGCCACGGGCGTGGACACC
GGCATCACCCCGCTCCAGCGGATCGGGGTCGGCCTCTTCGCCGTCACCTTCTCCATGGTC
GCCGCCGCGCTCGTCGAGGCGCACCGCCGCCGCCACGCCGG------GCTCCTCTCCATC
TTCTGGATCGCGCCGCAGTTCCTGGTGTTCGGCGTGTCCGAGATGTTCACCGCCGTGGGG
CTCATCGAATTCTTCTACAAGCAGTCGCTCTCCGGCATGCAGGCCTTCCTCACCTCCATG
ACCTACTGCTCCTACTCCTTCGGCTTCTACCTCAGCTCCCTCCTCGTCTCGCTCGTCAAC
AAGGTCACCTCCGGCGATGTCGCCGGCG------GCGGCGGCTGGCTCAGCGACAACGAC
CTCAACAAGGACAGGCTCGACCTCTTCTACTGGCTCCTCGCCGGGCTCAGCCTCCTCAAC
TTCTTCAACTACCTCTTCTGGTCGAGGTGGTACTCCAAGAGTGTGGAGACGACCGTGCAG
GTCGCCGGAGTTGGAGGAGAAGGCGGCGGCGGCGAGCAGCAGGAGGAGAAGGGTGTTGAC
GAGGTCAATATGCGTCACTGA
>SP1_PTQDQmalilom
ATGGATGTTGAGTCAAGGCAAGGCCCCAAGGGTGGTGACACCATGGCTGCCTCCGAGGTC
TCCGTGGACTGGAGGGGCAGGCCTTGCGGCTCTCGCAAGCATGGCGGCATGAAAGCGGCC
GTCTTTGTGCTAGGGATCCAGGCGTTCGAGATGATGGCGATCGCGGCGGTGGGGAACAAC
CTGATCACCTACGTCTTCAACGAGATGCACTACCCGCTGTCAAAGTCGGCCAACATCGTG
ACCAACTTCATTGGCACCGTCTTCCTCCTCTCCCTCCTCGGTGGCTTCCTCTCCGACTCC
TACCTCGGAAGCTTCTGGACCATGCTCATCTTCGGCTTCGTCGAGCTCTCCGGGTTCATA
CTGCTGGCCGTGCAGGCGCACCTGCCGCAGCTGCGGCCGCCGGCGTGCGACATGATGGCG
GCGGCGGCGGCGGAGGGGGGATGCGAGGAGGCGAGCGGGGTGAAGGCGGGGATCTTCTTC
GCGGCGCTGTACCTGGTGGCGCTGGGGAGCGGGTGCCTCAAGCCCAACATCATCGCGCAC
GGCGCCGACCAGTTCCGGCGCGGCGGCGGCGGCGGCGGCGACGGCGATGGCGACGATGGC
GGCGACGGGAAGCGGCTGTCGAGCTACTTCAACGCGGCCTACTTCAGCTTCTGCGTGGGG
GAGCTGGTGGCGCTGACGGTGCTGGTGTGGGTGCAGACGAGGTCGGGGATGGACGTGGGG
TTCGGGGTGTCGGCGGCCGCCATGGCCGTGGGGCTGGTCAGCCTCGTCGCCGGCGTCTTC
TTCTACCGGAACAAGCCGCCGCAGGGCAGCATCTTCATGCCCATCGCCAAGGTTTTCGTC
GCGGCGGTAACCAAGAGGAAACAAGTGTGCCCATCATCATCGTCGACGACAGCCGCCTC-
-----------------CACCGGTGCCGCCCCTGTCCACCGCATCAACAAATTCAGGTTC
TTGGACAAGGCGTGCGTGAAGGTTCAGGACGGCCATGGCGGCGGCGGCGACGGGGGGAAG
GAGAGCGTGTGGCCGCCGTGCACGCCGGCGGAGGTGGAGCAGGTGAAGGTGCTACTGTGC
GTGGTGCCCATCTTCGCGTGCACCATCGTCTTCAACACCATCCTGGCGCAGCTGCAGACG
TTCTCCGTGCAGCAGGGCTCCGCCATGGACACCCGCATCGGCGGCGGCGGCGGCGCCGCC
GGCTTCCACATCCCGCCGGCGTCGCTGCAGGCCATCCCCTACCTCGTCCTCATCGCGCTC
GTGCCGGCGTACGAGGCGTGCTTCGTGCCGGCCATGCGCCGCGCCACGGGCGTGGACACC
GGCATCACCCCGCTCCAGCGGATCGGGGTCGGCCTCTTCGCCGTCACCTTCTCCATGGTC
GCCGCCGCGCTCGTCGAGGCGCACCGCCGCCGCCACGCCGG------GCTCCTCTCCATC
TTCTGGATCGCGCCGCAGTTCCTGGTGTTCGGCGTGTCCGAGATGTTCACCGCCGTGGGG
CTCATCGAATTCTTCTACAAGCAGTCGCTCTCCGGCATGCAGGCCTTCCTCACCTCCATG
ACCTACTGCTCCTACTCCTTCGGCTTCTACCTCAGCTCCCTCCTCGTCTCGCTCGTCAAC
AAGGTCACCTCCGGCGATGTCGCCGGCG------GCGGCGGCTGGCTCAGCGACAACGAC
CTCAACAAGGACAGGCTCGACCTCTTCTACTGGCTCCTCGCCGGGCTCAGCCTCCTCAAC
TTCTTCAACTACCTCTTCTGGTCGAGGTGGTACTCCAAGAGTGTGGAGACGACCGTGCAG
GTCGCCGGAGTTGGAGGAGAAGGCGGCGGCGGCGAGCAGCAGGAGGAGAAGGGTGTTGAC
GAGGTCAATATGCGTCACTGA
>SP1_Sepat
ATGGATGTTGAGTCAAGGCAAGGCCCCAAGGGTGGTGACACCATGGCTGCCTCCGAGGTC
TCCGTGGACTGGAGGGGCAGGCCTTGCGGCTCTCGCAAGCATGGCGGCATGAAAGCGGCC
GTCTTTGTGCTAGGGATCCAGGCGTTCGAGATGATGGCGATCGCGGCGGTGGGGAACAAC
CTGATCACCTACGTCTTCAACGAGATGCACTACCCGCTGTCAAAGTCGGCCAACATCGTG
ACCAACTTCATTGGCACCGTCTTCCTCCTCTCCCTCCTCGGTGGCTTCCTCTCCGACTCC
TACCTCGGAAGCTTCTGGACCATGCTCATCTTCGGCTTCGTCGAGCTCTCCGGGTTCATA
CTGCTGGCCGTGCAGGCGCACCTGCCGCAGCTGCGGCCGCCGGCGTGCGACATGATGGCG
GCGGCGGCGGCGGAGGGGGGATGCGAGGAGGCGAGCGGGGTGAAGGCGGGGATCTTCTTC
GCGGCGCTGTACCTGGTGGCGCTGGGGAGCGGGTGCCTCAAGCCCAACATCATCGCGCAC
GGCGCCGACCAGTTCCGGCGCGGCGGCGGCGGCGGCGGCGACGGCGATGGCGACGATGGC
GGCGACGGGAAGCGGCTGTCGAGCTACTTCAACGCGGCCTACTTCAGCTTCTGCGTGGGG
GAGCTGGTGGCGCTGACGGTGCTGGTGTGGGTGCAGACGAGGTCGGGGATGGACGTGGGG
TTCGGGGTGTCGGCGGCCGCCATGGCCGTGGGGCTGGTCAGCCTCGTCGCCGGCGTCTTC
TTCTACCGGAACAAGCCGCCGCAGGGCAGCATCTTCATGCCCATCGCCAAGGTTTTCGTC
GCGGCGGTAACCAAGAGGAAACAAGTGTGCCCATCATCATCGTCGACGACAGCCGCCTC-
-----------------CACCGGTGCCGCCCCTGTCCACCGCATCAACAAATTCAGGTTC
TTGGACAAGGCGTGCGTGAAGGTTCAGGACGGCCATGGCGGCGGCGGCGACGGGGGGAAG
GAGAGCGTGTGGCCGCCGTGCACGCCGGCGGAGGTGGAGCAGGTGAAGGTGCTACTGTGC
GTGGTGCCCATCTTCGCGTGCACCATCGTCTTCAACACCATCCTGGCGCAGCTGCAGACG
TTCTCCGTGCAGCAGGGCTCCGCCATGGACACCCGCATCGGCGGCGGCGGCGGCGCCGCC
GGCTTCCACATCCCGCCGGCGTCGCTGCAGGCCATCCCCTACCTCGTCCTCATCGCGCTC
GTGCCGGCGTACGAGGCGTGCTTCGTGCCGGCCATGCGCCGCGCCACGGGCGTGGACACC
GGCATCACCCCGCTCCAGCGGATCGGGGTCGGCCTCTTCGCCGTCACCTTCTCCATGGTC
GCCGCCGCGCTCGTCGAGGCGCACCGCCGCCGCCACGCCGG------GCTCCTCTCCATC
TTCTGGATCGCGCCGCAGTTCCTGGTGTTCGGCGTGTCCGAGATGTTCACCGCCGTGGGG
CTCATCGAATTCTTCTACAAGCAGTCGCTCTCCGGCATGCAGGCCTTCCTCACCTCCATG
ACCTACTGCTCCTACTCCTTCGGCTTCTACCTCAGCTCCCTCCTCGTCTCGCTCGTCAAC
AAGGTCACCTCCGGCGATGTCGCCGGCG------GCGGCGGCTGGCTCAGCGACAACGAC
CTCAACAAGGACAGGCTCGACCTCTTCTACTGGCTCCTCGCCGGGCTCAGCCTCCTCAAC
TTCTTCAACTACCTCTTCTGGTCGAGGTGGTACTCCAAGAGTGTGGAGACGACCGTGCAG
GTCGCCGGAGTTGGAGGAGAAGGCGGCGGCGGCGAGCAGCAGGAGGAGAAGGGTGTTGAC
GAGGTCAATATGCGTCACTGA
>SP1_Guyod
ATGGATGTTGAGTCAAGGCAAGGCCCCAAGGGTGGTGACACCATGGCTGCCTCCGAGGTC
TCCGTGGACTGGAGGGGCAGGCCTTGCGGCTCTCGCAAGCATGGCGGCATGAAAGCGGCC
GTCTTTGTGCTAGGGATCCAGGCGTTCGAGATGATGGCGATCGCGGCGGTGGGGAACAAC
CTGATCACCTACGTCTTCAACGAGATGCACTACCCGCTGTCAAAGTCGGCCAACATCGTG
ACCAACTTCATTGGCACCGTCTTCCTCCTCTCCCTCCTCGGTGGCTTCCTCTCCGACTCC
TACCTCGGAAGCTTCTGGACCATGCTCATCTTCGGCTTCGTCGAGCTCTCCGGGTTCATA
CTGCTGGCCGTGCAGGCGCACCTGCCGCAGCTGCGGCCGCCGGCGTGCGACATGATGGCG
GCGGCGGCGGCGGAGGGGGGATGCGAGGAGGCGAGCGGGGTGAAGGCGGGGATCTTCTTC
GCGGCGCTGTACCTGGTGGCGCTGGGGAGCGGGTGCCTCAAGCCCAACATCATCGCGCAC
GGCGCCGACCAGTTCCGGCGCGGCGGCGGCGGCGGCGGCGACGGCGATGGCGACGATGGC
GGCGACGGGAAGCGGCTGTCGAGCTACTTCAACGCGGCCTACTTCAGCTTCTGCGTGGGG
GAGCTGGTGGCGCTGACGGTGCTGGTGTGGGTGCAGACGAGGTCGGGGATGGACGTGGGG
TTCGGGGTGTCGGCGGCCGCCATGGCCGTGGGGCTGGTCAGCCTCGTCGCCGGCGTCTTC
TTCTACCGGAACAAGCCGCCGCAGGGCAGCATCTTCATGCCCATCGCCAAGGTTTTCGTC
GCGGCGGTAACCAAGAGGAAACAAGTGTGCCCATCATCATCGTCGACGACAGCCGCCTC-
-----------------CACCGGTGCCGCCCCTGTCCACCGCATCAACAAATTCAGGTTC
TTGGACAAGGCGTGCGTGAAGGTTCAGGACGGCCATGGCGGCGGCGGCGACGGGGGGAAG
GAGAGCGTGTGGCCGCCGTGCACGCCGGCGGAGGTGGAGCAGGTGAAGGTGCTACTGTGC
GTGGTGCCCATCTTCGCGTGCACCATCGTCTTCAACACCATCCTGGCGCAGCTGCAGACG
TTCTCCGTGCAGCAGGGCTCCGCCATGGACACCCGCATCGGCGGCGGCGGCGGCGCCGCC
GGCTTCCACATCCCGCCGGCGTCGCTGCAGGCCATCCCCTACCTCGTCCTCATCGCGCTC
GTGCCGGCGTACGAGGCGTGCTTCGTGCCGGCCATGCGCCGCGCCACGGGCGTGGACACC
GGCATCACCCCGCTCCAGCGGATCGGGGTCGGCCTCTTCGCCGTCACCTTCTCCATGGTC
GCCGCCGCGCTCGTCGAGGCGCACCGCCGCCGCCACGCCGG------GCTCCTCTCCATC
TTCTGGATCGCGCCGCAGTTCCTGGTGTTCGGCGTGTCCGAGATGTTCACCGCCGTGGGG
CTCATCGAATTCTTCTACAAGCAGTCGCTCTCCGGCATGCAGGCCTTCCTCACCTCCATG
ACCTACTGCTCCTACTCCTTCGGCTTCTACCTCAGCTCCCTCCTCGTCTCGCTCGTCAAC
AAGGTCACCTCCGGCGATGTCGCCGGCG------GCGGCGGCTGGCTCAGCGACAACGAC
CTCAACAAGGACAGGCTCGACCTCTTCTACTGGCTCCTCGCCGGGCTCAGCCTCCTCAAC
TTCTTCAACTACCTCTTCTGGTCGAGGTGGTACTCCAAGAGTGTGGAGACGACCGTGCAG
GTCGCCGGAGTTGGAGGAGAAGGCGGCGGCGGCGAGCAGCAGGAGGAGAAGGGTGTTGAC
GAGGTCAATATGCGTCACTGA
>SP1_Kiangan
ATGGATGTTGAGTCAAGGCAAGGCCCCAAGGGTGGTGACACCATGGCTGCCTCCGAGGTC
TCCGTGGACTGGAGGGGCAGGCCTTGCGGCTCTCGCAAGCATGGCGGCATGAAAGCGGCC
GTCTTTGTGCTAGGGATCCAGGCGTTCGAGATGATGGCGATCGCGGCGGTGGGGAACAAC
CTGATCACCTACGTCTTCAACGAGATGCACTACCCGCTGTCAAAGTCGGCCAACATCGTG
ACCAACTTCATTGGCACCGTCTTCCTCCTCTCCCTCCTCGGTGGCTTCCTCTCCGACTCC
TACCTCGGAAGCTTCTGGACCATGCTCATCTTCGGCTTCGTCGAGCTCTCCGGGTTCATA
CTGCTGGCCGTGCAGGCGCACCTGCCGCAGCTGCGGCCGCCGGCGTGCGACATGATGGCG
GCGGCGGCGGCGGAGGGGGGATGCGAGGAGGCGAGCGGGGTGAAGGCGGGGATCTTCTTC
GCGGCGCTGTACCTGGTGGCGCTGGGGAGCGGGTGCCTCAAGCCCAACATCATCGCGCAC
GGCGCCGACCAGTTCCGGCGCGGCGGCGGCGGCGGCGGCGACGGCGATGGCGACGATGGC
GGCGACGGGAAGCGGCTGTCGAGCTACTTCAACGCGGCCTACTTCAGCTTCTGCGTGGGG
GAGCTGGTGGCGCTGACGGTGCTGGTGTGGGTGCAGACGAGGTCGGGGATGGACGTGGGG
TTCGGGGTGTCGGCGGCCGCCATGGCCGTGGGGCTGGTCAGCCTCGTCGCCGGCGTCTTC
TTCTACCGGAACAAGCCGCCGCAGGGCAGCATCTTCATGCCCATCGCCAAGGTTTTCGTC
GCGGCGGTAACCAAGAGGAAACAAGTGTGCCCATCATCATCGTCGACGACAGCCGCCTC-
-----------------CACCGGTGCCGCCCCTGTCCACCGCATCAACAAATTCAGGTTC
TTGGACAAGGCGTGCGTGAAGGTTCAGGACGGCCATGGCGGCGGCGGCGACGGGGGGAAG
GAGAGCGTGTGGCCGCCGTGCACGCCGGCGGAGGTGGAGCAGGTGAAGGTGCTACTGTGC
GTGGTGCCCATCTTCGCGTGCACCATCGTCTTCAACACCATCCTGGCGCAGCTGCAGACG
TTCTCCGTGCAGCAGGGCTCCGCCATGGACACCCGCATCGGCGGCGGCGGCGGCGCCGCC
GGCTTCCACATCCCGCCGGCGTCGCTGCAGGCCATCCCCTACCTCGTCCTCATCGCGCTC
GTGCCGGCGTACGAGGCGTGCTTCGTGCCGGCCATGCGCCGCGCCACGGGCGTGGACACC
GGCATCACCCCGCTCCAGCGGATCGGGGTCGGCCTCTTCGCCGTCACCTTCTCCATGGTC
GCCGCCGCGCTCGTCGAGGCGCACCGCCGCCGCCACGCCGG------GCTCCTCTCCATC
TTCTGGATCGCGCCGCAGTTCCTGGTGTTCGGCGTGTCCGAGATGTTCACCGCCGTGGGG
CTCATCGAATTCTTCTACAAGCAGTCGCTCTCCGGCATGCAGGCCTTCCTCACCTCCATG
ACCTACTGCTCCTACTCCTTCGGCTTCTACCTCAGCTCCCTCCTCGTCTCGCTCGTCAAC
AAGGTCACCTCCGGCGATGTCGCCGGCG------GCGGCGGCTGGCTCAGCGACAACGAC
CTCAACAAGGACAGGCTCGACCTCTTCTACTGGCTCCTCGCCGGGCTCAGCCTCCTCAAC
TTCTTCAACTACCTCTTCTGGTCGAGGTGGTACTCCAAGAGTGTGGAGACGACCGTGCAG
GTCGCCGGAGTTGGAGGAGAAGGCGGCGGCGGCGAGCAGCAGGAGGAGAAGGGTGTTGAC
GAGGTCAATATGCGTCACTGA
>SP1_Kiwisan
ATGGATGTTGAGTCAAGGCAAGGCCCCAAGGGTGGTGACACCATGGCTGCCTCCGAGGTC
TCCGTGGACTGGAGGGGCAGGCCTTGCGGCTCTCGCAAGCATGGCGGCATGAAAGCGGCC
GTCTTTGTGCTAGGGATCCAGGCGTTCGAGATGATGGCGATCGCGGCGGTGGGGAACAAC
CTGATCACCTACGTCTTCAACGAGATGCACTACCCGCTGTCAAAGTCGGCCAACATCGTG
ACCAACTTCATTGGCACCGTCTTCCTCCTCTCCCTCCTCGGTGGCTTCCTCTCCGACTCC
TACCTCGGAAGCTTCTGGACCATGCTCATCTTCGGCTTCGTCGAGCTCTCCGGGTTCATA
CTGCTGGCCGTGCAGGCGCACCTGCCGCAGCTGCGGCCGCCGGCGTGCGACATGATGGCG
GCGGCGGCGGCGGAGGGGGGATGCGAGGAGGCGAGCGGGGTGAAGGCGGGGATCTTCTTC
GCGGCGCTGTACCTGGTGGCGCTGGGGAGCGGGTGCCTCAAGCCCAACATCATCGCGCAC
GGCGCCGACCAGTTCCGGCGCGGCGGCGGCGGCGGCGGCGACGGCGATGGCGACGATGGC
GGCGACGGGAAGCGGCTGTCGAGCTACTTCAACGCGGCCTACTTCAGCTTCTGCGTGGGG
GAGCTGGTGGCGCTGACGGTGCTGGTGTGGGTGCAGACGAGGTCGGGGATGGACGTGGGG
TTCGGGGTGTCGGCGGCCGCCATGGCCGTGGGGCTGGTCAGCCTCGTCGCCGGCGTCTTC
TTCTACCGGAACAAGCCGCCGCAGGGCAGCATCTTCATGCCCATCGCCAAGGTTTTCGTC
GCGGCGGTAACCAAGAGGAAACAAGTGTGCCCATCATCATCGTCGACGACAGCCGCCTC-
-----------------CACCGGTGCCGCCCCTGTCCACCGCATCAACAAATTCAGGTTC
TTGGACAAGGCGTGCGTGAAGGTTCAGGACGGCCATGGCGGCGGCGGCGACGGGGGGAAG
GAGAGCGTGTGGCCGCCGTGCACGCCGGCGGAGGTGGAGCAGGTGAAGGTGCTACTGTGC
GTGGTGCCCATCTTCGCGTGCACCATCGTCTTCAACACCATCCTGGCGCAGCTGCAGACG
TTCTCCGTGCAGCAGGGCTCCGCCATGGACACCCGCATCGGCGGCGGCGGCGGCGCCGCC
GGCTTCCACATCCCGCCGGCGTCGCTGCAGGCCATCCCCTACCTCGTCCTCATCGCGCTC
GTGCCGGCGTACGAGGCGTGCTTCGTGCCGGCCATGCGCCGCGCCACGGGCGTGGACACC
GGCATCACCCCGCTCCAGCGGATCGGGGTCGGCCTCTTCGCCGTCACCTTCTCCATGGTC
GCCGCCGCGCTCGTCGAGGCGCACCGCCGCCGCCACGCCGG------GCTCCTCTCCATC
TTCTGGATCGCGCCGCAGTTCCTGGTGTTCGGCGTGTCCGAGATGTTCACCGCCGTGGGG
CTCATCGAATTCTTCTACAAGCAGTCGCTCTCCGGCATGCAGGCCTTCCTCACCTCCATG
ACCTACTGCTCCTACTCCTTCGGCTTCTACCTCAGCTCCCTCCTCGTCTCGCTCGTCAAC
AAGGTCACCTCCGGCGATGTCGCCGGCG------GCGGCGGCTGGCTCAGCGACAACGAC
CTCAACAAGGACAGGCTCGACCTCTTCTACTGGCTCCTCGCCGGGCTCAGCCTCCTCAAC
TTCTTCAACTACCTCTTCTGGTCGAGGTGGTACTCCAAGAGTGTGGAGACGACCGTGCAG
GTCGCCGGAGTTGGAGGAGAAGGCGGCGGCGGCGAGCAGCAGGAGGAGAAGGGTGTTGAC
GAGGTCAATATGCGTCACTGA
>SP1_Salanay(sabbol)
ATGGATGTTGAGTCAAGGCAAGGCCCCAAGGGTGGTGACACCATGGCTGCCTCCGAGGTC
TCCGTGGACTGGAGGGGCAGGCCTTGCGGCTCTCGCAAGCATGGCGGCATGAAAGCGGCC
GTCTTTGTGCTAGGGATCCAGGCGTTCGAGATGATGGCGATCGCGGCGGTGGGGAACAAC
CTGATCACCTACGTCTTCAACGAGATGCACTACCCGCTGTCAAAGTCGGCCAACATCGTG
ACCAACTTCATTGGCACCGTCTTCCTCCTCTCCCTCCTCGGTGGCTTCCTCTCCGACTCC
TACCTCGGAAGCTTCTGGACCATGCTCATCTTCGGCTTCGTCGAGCTCTCCGGGTTCATA
CTGCTGGCCGTGCAGGCGCACCTGCCGCAGCTGCGGCCGCCGGCGTGCGACATGATGGCG
GCGGCGGCGGCGGAGGGGGGATGCGAGGAGGCGAGCGGGGTGAAGGCGGGGATCTTCTTC
GCGGCGCTGTACCTGGTGGCGCTGGGGAGCGGGTGCCTCAAGCCCAACATCATCGCGCAC
GGCGCCGACCAGTTCCGGCGCGGCGGCGGCGGCGGCGGCGACGGCGATGGCGACGATGGC
GGCGACGGGAAGCGGCTGTCGAGCTACTTCAACGCGGCCTACTTCAGCTTCTGCGTGGGG
GAGCTGGTGGCGCTGACGGTGCTGGTGTGGGTGCAGACGAGGTCGGGGATGGACGTGGGG
TTCGGGGTGTCGGCGGCCGCCATGGCCGTGGGGCTGGTCAGCCTCGTCGCCGGCGTCTTC
TTCTACCGGAACAAGCCGCCGCAGGGCAGCATCTTCATGCCCATCGCCAAGGTTTTCGTC
GCGGCGGTAACCAAGAGGAAACAAGTGTGCCCATCATCATCGTCGACGACAGCCGCCTC-
-----------------CACCGGTGCCGCCCCTGTCCACCGCATCAACAAATTCAGGTTC
TTGGACAAGGCGTGCGTGAAGGTTCAGGACGGCCATGGCGGCGGCGGCGACGGGGGGAAG
GAGAGCGTGTGGCCGCCGTGCACGCCGGCGGAGGTGGAGCAGGTGAAGGTGCTACTGTGC
GTGGTGCCCATCTTCGCGTGCACCATCGTCTTCAACACCATCCTGGCGCAGCTGCAGACG
TTCTCCGTGCAGCAGGGCTCCGCCATGGACACCCGCATCGGCGGCGGCGGCGGCGCCGCC
GGCTTCCACATCCCGCCGGCGTCGCTGCAGGCCATCCCCTACCTCGTCCTCATCGCGCTC
GTGCCGGCGTACGAGGCGTGCTTCGTGCCGGCCATGCGCCGCGCCACGGGCGTGGACACC
GGCATCACCCCGCTCCAGCGGATCGGGGTCGGCCTCTTCGCCGTCACCTTCTCCATGGTC
GCCGCCGCGCTCGTCGAGGCGCACCGCCGCCGCCACGCCGG------GCTCCTCTCCATC
TTCTGGATCGCGCCGCAGTTCCTGGTGTTCGGCGTGTCCGAGATGTTCACCGCCGTGGGG
CTCATCGAATTCTTCTACAAGCAGTCGCTCTCCGGCATGCAGGCCTTCCTCACCTCCATG
ACCTACTGCTCCTACTCCTTCGGCTTCTACCTCAGCTCCCTCCTCGTCTCGCTCGTCAAC
AAGGTCACCTCCGGCGATGTCGCCGGCG------GCGGCGGCTGGCTCAGCGACAACGAC
CTCAACAAGGACAGGCTCGACCTCTTCTACTGGCTCCTCGCCGGGCTCAGCCTCCTCAAC
TTCTTCAACTACCTCTTCTGGTCGAGGTGGTACTCCAAGAGTGTGGAGACGACCGTGCAG
GTCGCCGGAGTTGGAGGAGAAGGCGGCGGCGGCGAGCAGCAGGAGGAGAAGGGTGTTGAC
GAGGTCAATATGCGTCACTGA
>SP1_Sangmi 4
ATGGATGTTGAGTCAAGGCAAGGCCCCAAGGGTGGTGACACCATGGCTGCCTCCGAGGTC
TCCGTGGACTGGAGGGGCAGGCCTTGCGGCTCTCGCAAGCATGGCGGCATGAAAGCGGCC
GTCTTTGTGCTAGGGATCCAGGCGTTCGAGATGATGGCGATCGCGGCGGTGGGGAACAAC
CTGATCACCTACGTCTTCAACGAGATGCACTACCCGCTGTCAAAGTCGGCCAACATCGTG
ACCAACTTCATTGGCACCGTCTTCCTCCTCTCCCTCCTCGGTGGCTTCCTCTCCGACTCC
TACCTCGGAAGCTTCTGGACCATGCTCATCTTCGGCTTCGTCGAGCTCTCCGGGTTCATA
CTGCTGGCCGTGCAGGCGCACCTGCCGCAGCTGCGGCCGCCGGCGTGCGACATGATGGCG
GCGGCGGCGGCGGAGGGGGGATGCGAGGAGGCGAGCGGGGTGAAGGCGGGGATCTTCTTC
GCGGCGCTGTACCTGGTGGCGCTGGGGAGCGGGTGCCTCAAGCCCAACATCATCGCGCAC
GGCGCCGACCAGTTCCGGCGCGGCGGCGGCGGCGGCGGCGACGGCGATGGCGACGATGGC
GGCGACGGGAAGCGGCTGTCGAGCTACTTCAACGCGGCCTACTTCAGCTTCTGCGTGGGG
GAGCTGGTGGCGCTGACGGTGCTGGTGTGGGTGCAGACGAGGTCGGGGATGGACGTGGGG
TTCGGGGTGTCGGCGGCCGCCATGGCCGTGGGGCTGGTCAGCCTCGTCGCCGGCGTCTTC
TTCTACCGGAACAAGCCGCCGCAGGGCAGCATCTTCATGCCCATCGCCAAGGTTTTCGTC
GCGGCGGTAACCAAGAGGAAACAAGTGTGCCCATCATCATCGTCGACGACAGCCGCCTC-
-----------------CACCGGTGCCGCCCCTGTCCACCGCATCAACAAATTCAGGTTC
TTGGACAAGGCGTGCGTGAAGGTTCAGGACGGCCATGGCGGCGGCGGCGACGGGGGGAAG
GAGAGCGTGTGGCCGCCGTGCACGCCGGCGGAGGTGGAGCAGGTGAAGGTGCTACTGTGC
GTGGTGCCCATCTTCGCGTGCACCATCGTCTTCAACACCATCCTGGCGCAGCTGCAGACG
TTCTCCGTGCAGCAGGGCTCCGCCATGGACACCCGCATCGGCGGCGGCGGCGGCGCCGCC
GGCTTCCACATCCCGCCGGCGTCGCTGCAGGCCATCCCCTACCTCGTCCTCATCGCGCTC
GTGCCGGCGTACGAGGCGTGCTTCGTGCCGGCCATGCGCCGCGCCACGGGCGTGGACACC
GGCATCACCCCGCTCCAGCGGATCGGGGTCGGCCTCTTCGCCGTCACCTTCTCCATGGTC
GCCGCCGCGCTCGTCGAGGCGCACCGCCGCCGCCACGCCGG------GCTCCTCTCCATC
TTCTGGATCGCGCCGCAGTTCCTGGTGTTCGGCGTGTCCGAGATGTTCACCGCCGTGGGG
CTCATCGAATTCTTCTACAAGCAGTCGCTCTCCGGCATGCAGGCCTTCCTCACCTCCATG
ACCTACTGCTCCTACTCCTTCGGCTTCTACCTCAGCTCCCTCCTCGTCTCGCTCGTCAAC
AAGGTCACCTCCGGCGATGTCGCCGGCG------GCGGCGGCTGGCTCAGCGACAACGAC
CTCAACAAGGACAGGCTCGACCTCTTCTACTGGCTCCTCGCCGGGCTCAGCCTCCTCAAC
TTCTTCAACTACCTCTTCTGGTCGAGGTGGTACTCCAAGAGTGTGGAGACGACCGTGCAG
GTCGCCGGAGTTGGAGGAGAAGGCGGCGGCGGCGAGCAGCAGGAGGAGAAGGGTGTTGAC
GAGGTCAATATGCGTCACTGA
>SP1_Wuyunjing8
ATGGATGTTGAGTCAAGGCAAGGCCCCAAGGGTGGTGACACCATGGCTGCCTCCGAGGTC
TCCGTGGACTGGAGGGGCAGGCCTTGCGGCTCTCGCAAGCATGGCGGCATGAAAGCGGCC
GTCTTTGTGCTAGGGATCCAGGCGTTCGAGATGATGGCGATCGCGGCGGTGGGGAACAAC
CTGATCACCTACGTCTTCAACGAGATGCACTACCCGCTGTCAAAGTCGGCCAACATCGTG
ACCAACTTCATTGGCACCGTCTTCCTCCTCTCCCTCCTCGGTGGCTTCCTCTCCGACTCC
TACCTCGGAAGCTTCTGGACCATGCTCATCTTCGGCTTCGTCGAGCTCTCCGGGTTCATA
CTGCTGGCCGTGCAGGCGCACCTGCCGCAGCTGCGGCCGCCGGCGTGCGACATGATGGCG
GCGGCGGCGGCGGAGGGGGGATGCGAGGAGGCGAGCGGGGTGAAGGCGGGGATCTTCTTC
GCGGCGCTGTACCTGGTGGCGCTGGGGAGCGGGTGCCTCAAGCCCAACATCATCGCGCAC
GGCGCCGACCAGTTCCGGCGCGGCGGCGGCGGCGGCGGCGACGGCGATGGCGACGATGGC
GGCGACGGGAAGCGGCTGTCGAGCTACTTCAACGCGGCCTACTTCAGCTTCTGCGTGGGG
GAGCTGGTGGCGCTGACGGTGCTGGTGTGGGTGCAGACGAGGTCGGGGATGGACGTGGGG
TTCGGGGTGTCGGCGGCCGCCATGGCCGTGGGGCTGGTCAGCCTCGTCGCCGGCGTCTTC
TTCTACCGGAACAAGCCGCCGCAGGGCAGCATCTTCATGCCCATCGCCAAGGTTTTCGTC
GCGGCGGTAACCAAGAGGAAACAAGTGTGCCCATCATCATCGTCGACGACAGCCGCCTC-
-----------------CACCGGTGCCGCCCCTGTCCACCGCATCAACAAATTCAGGTTC
TTGGACAAGGCGTGCGTGAAGGTTCAGGACGGCCATGGCGGCGGCGGCGACGGGGGGAAG
GAGAGCGTGTGGCCGCCGTGCACGCCGGCGGAGGTGGAGCAGGTGAAGGTGCTACTGTGC
GTGGTGCCCATCTTCGCGTGCACCATCGTCTTCAACACCATCCTGGCGCAGCTGCAGACG
TTCTCCGTGCAGCAGGGCTCCGCCATGGACACCCGCATCGGCGGCGGCGGCGGCGCCGCC
GGCTTCCACATCCCGCCGGCGTCGCTGCAGGCCATCCCCTACCTCGTCCTCATCGCGCTC
GTGCCGGCGTACGAGGCGTGCTTCGTGCCGGCCATGCGCCGCGCCACGGGCGTGGACACC
GGCATCACCCCGCTCCAGCGGATCGGGGTCGGCCTCTTCGCCGTCACCTTCTCCATGGTC
GCCGCCGCGCTCGTCGAGGCGCACCGCCGCCGCCACGCCGG------GCTCCTCTCCATC
TTCTGGATCGCGCCGCAGTTCCTGGTGTTCGGCGTGTCCGAGATGTTCACCGCCGTGGGG
CTCATCGAATTCTTCTACAAGCAGTCGCTCTCCGGCATGCAGGCCTTCCTCACCTCCATG
ACCTACTGCTCCTACTCCTTCGGCTTCTACCTCAGCTCCCTCCTCGTCTCGCTCGTCAAC
AAGGTCACCTCCGGCGATGTCGCCGGCG------GCGGCGGCTGGCTCAGCGACAACGAC
CTCAACAAGGACAGGCTCGACCTCTTCTACTGGCTCCTCGCCGGGCTCAGCCTCCTCAAC
TTCTTCAACTACCTCTTCTGGTCGAGGTGGTACTCCAAGAGTGTGGAGACGACCGTGCAG
GTCGCCGGAGTTGGAGGAGAAGGCGGCGGCGGCGAGCAGCAGGAGGAGAAGGGTGTTGAC
GAGGTCAATATGCGTCACTGA
>SP1_Wuyujing 14
ATGGATGTTGAGTCAAGGCAAGGCCCCAAGGGTGGTGACACCATGGCTGCCTCCGAGGTC
TCCGTGGACTGGAGGGGCAGGCCTTGCGGCTCTCGCAAGCATGGCGGCATGAAAGCGGCC
GTCTTTGTGCTAGGGATCCAGGCGTTCGAGATGATGGCGATCGCGGCGGTGGGGAACAAC
CTGATCACCTACGTCTTCAACGAGATGCACTACCCGCTGTCAAAGTCGGCCAACATCGTG
ACCAACTTCATTGGCACCGTCTTCCTCCTCTCCCTCCTCGGTGGCTTCCTCTCCGACTCC
TACCTCGGAAGCTTCTGGACCATGCTCATCTTCGGCTTCGTCGAGCTCTCCGGGTTCATA
CTGCTGGCCGTGCAGGCGCACCTGCCGCAGCTGCGGCCGCCGGCGTGCGACATGATGGCG
GCGGCGGCGGCGGAGGGGGGATGCGAGGAGGCGAGCGGGGTGAAGGCGGGGATCTTCTTC
GCGGCGCTGTACCTGGTGGCGCTGGGGAGCGGGTGCCTCAAGCCCAACATCATCGCGCAC
GGCGCCGACCAGTTCCGGCGCGGCGGCGGCGGCGGCGGCGACGGCGATGGCGACGATGGC
GGCGACGGGAAGCGGCTGTCGAGCTACTTCAACGCGGCCTACTTCAGCTTCTGCGTGGGG
GAGCTGGTGGCGCTGACGGTGCTGGTGTGGGTGCAGACGAGGTCGGGGATGGACGTGGGG
TTCGGGGTGTCGGCGGCCGCCATGGCCGTGGGGCTGGTCAGCCTCGTCGCCGGCGTCTTC
TTCTACCGGAACAAGCCGCCGCAGGGCAGCATCTTCATGCCCATCGCCAAGGTTTTCGTC
GCGGCGGTAACCAAGAGGAAACAAGTGTGCCCATCATCATCGTCGACGACAGCCGCCTC-
-----------------CACCGGTGCCGCCCCTGTCCACCGCATCAACAAATTCAGGTTC
TTGGACAAGGCGTGCGTGAAGGTTCAGGACGGCCATGGCGGCGGCGGCGACGGGGGGAAG
GAGAGCGTGTGGCCGCCGTGCACGCCGGCGGAGGTGGAGCAGGTGAAGGTGCTACTGTGC
GTGGTGCCCATCTTCGCGTGCACCATCGTCTTCAACACCATCCTGGCGCAGCTGCAGACG
TTCTCCGTGCAGCAGGGCTCCGCCATGGACACCCGCATCGGCGGCGGCGGCGGCGCCGCC
GGCTTCCACATCCCGCCGGCGTCGCTGCAGGCCATCCCCTACCTCGTCCTCATCGCGCTC
GTGCCGGCGTACGAGGCGTGCTTCGTGCCGGCCATGCGCCGCGCCACGGGCGTGGACACC
GGCATCACCCCGCTCCAGCGGATCGGGGTCGGCCTCTTCGCCGTCACCTTCTCCATGGTC
GCCGCCGCGCTCGTCGAGGCGCACCGCCGCCGCCACGCCGG------GCTCCTCTCCATC
TTCTGGATCGCGCCGCAGTTCCTGGTGTTCGGCGTGTCCGAGATGTTCACCGCCGTGGGG
CTCATCGAATTCTTCTACAAGCAGTCGCTCTCCGGCATGCAGGCCTTCCTCACCTCCATG
ACCTACTGCTCCTACTCCTTCGGCTTCTACCTCAGCTCCCTCCTCGTCTCGCTCGTCAAC
AAGGTCACCTCCGGCGATGTCGCCGGCG------GCGGCGGCTGGCTCAGCGACAACGAC
CTCAACAAGGACAGGCTCGACCTCTTCTACTGGCTCCTCGCCGGGCTCAGCCTCCTCAAC
TTCTTCAACTACCTCTTCTGGTCGAGGTGGTACTCCAAGAGTGTGGAGACGACCGTGCAG
GTCGCCGGAGTTGGAGGAGAAGGCGGCGGCGGCGAGCAGCAGGAGGAGAAGGGTGTTGAC
GAGGTCAATATGCGTCACTGA
>SP1_BPI76(nonsensitive)
ATGGATGTTGAGTCAAGGCAAGGCCCCAAGGGTGGTGACACCATGGCTGCCTCCGAGGTC
TCCGTGGACTGGAGGGGCAGGCCTTGCGGCTCTCGCAAGCATGGCGGCATGAAAGCGGCC
GTCTTTGTGCTAGGGATCCAGGCGTTCGAGATGATGGCGATCGCGGCGGTGGGGAACAAC
CTGATCACCTACGTCTTCAACGAGATGCACTACCCGCTGTCAAAGTCGGCCAACATCGTG
ACCAACTTCATTGGCACCGTCTTCCTCCTCTCCCTCCTCGGTGGCTTCCTCTCCGACTCC
TACCTCGGAAGCTTCTGGACCATGCTCATCTTCGGCTTCGTCGAGCTCTCCGGGTTCATA
CTGCTGGCCGTGCAGGCGCACCTGCCGCAGCTGCGGCCGCCGGCGTGCGACATGATGGCG
GCGGCGGCGGCGGAGGGGGGATGCGAGGAGGCGAGCGGGGTGAAGGCGGGGATCTTCTTC
GCGGCGCTGTACCTGGTGGCGCTGGGGAGCGGGTGCCTCAAGCCCAACATCATCGCGCAC
GGCGCCGACCAGTTCCGGCGCGGCGGCGGCGGCGGCGGCGACGGCGATGGCGACGATGGC
GGCGACGGGAAGCGGCTGTCGAGCTACTTCAACGCGGCCTACTTCAGCTTCTGCGTGGGG
GAGCTGGTGGCGCTGACGGTGCTGGTGTGGGTGCAGACGAGGTCGGGGATGGACGTGGGG
TTCGGGGTGTCGGCGGCCGCCATGGCCGTGGGGCTGGTCAGCCTCGTCGCCGGCGTCTTC
TTCTACCGGAACAAGCCGCCGCAGGGCAGCATCTTCATGCCCATCGCCAAGGTTTTCGTC
GCGGCGGTAACCAAGAGGAAACAAGTGTGCCCATCATCATCGTCGACGACAGCCGCCTC-
-----------------CACCGGTGCCGCCCCTGTCCACCGCATCAACAAATTCAGGTTC
TTGGACAAGGCGTGCGTGAAGGTTCAGGACGGCCATGGCGGCGGCGGCGACGGGGGGAAG
GAGAGCGTGTGGCCGCCGTGCACGCCGGCGGAGGTGGAGCAGGTGAAGGTGCTACTGTGC
GTGGTGCCCATCTTCGCGTGCACCATCGTCTTCAACACCATCCTGGCGCAGCTGCAGACG
TTCTCCGTGCAGCAGGGCTCCGCCATGGACACCCGCATCGGCGGCGGCGGCGGCGCCGCC
GGCTTCCACATCCCGCCGGCGTCGCTGCAGGCCATCCCCTACCTCGTCCTCATCGCGCTC
GTGCCGGCGTACGAGGCGTGCTTCGTGCCGGCCATGCGCCGCGCCACGGGCGTGGACACC
GGCATCACCCCGCTCCAGCGGATCGGGGTCGGCCTCTTCGCCGTCACCTTCTCCATGGTC
GCCGCCGCGCTCGTCGAGGCGCACCGCCGCCGCCACGCCGG------GCTCCTCTCCATC
TTCTGGATCGCGCCGCAGTTCCTGGTGTTCGGCGTGTCCGAGATGTTCACCGCCGTGGGG
CTCATCGAATTCTTCTACAAGCAGTCGCTCTCCGGCATGCAGGCCTTCCTCACCTCCATG
ACCTACTGCTCCTACTCCTTCGGCTTCTACCTCAGCTCCCTCCTCGTCTCGCTCGTCAAC
AAGGTCACCTCCGGCGATGTCGCCGGCG------GCGGCGGCTGGCTCAGCGACAACGAC
CTCAACAAGGACAGGCTCGACCTCTTCTACTGGCTCCTCGCCGGGCTCAGCCTCCTCAAC
TTCTTCAACTACCTCTTCTGGTCGAGGTGGTACTCCAAGAGTGTGGAGACGACCGTGCAG
GTCGCCGGAGTTGGAGGAGAAGGCGGCGGCGGCGAGCAGCAGGAGGAGAAGGGTGTTGAC
GAGGTCAATATGCGTCACTGA
>SP1_Cisadane
ATGGATGTTGAGTCAAGGCAAGGCCCCAAGGGTGGTGACACCATGGCTGCCTCCGAGGTC
TCCGTGGACTGGAGGGGCAGGCCTTGCGGCTCTCGCAAGCATGGCGGCATGAAAGCGGCC
GTCTTTGTGCTAGGGATCCAGGCGTTCGAGATGATGGCGATCGCGGCGGTGGGGAACAAC
CTGATCACCTACGTCTTCAACGAGATGCACTACCCGCTGTCAAAGTCGGCCAACATCGTG
ACCAACTTCATTGGCACCGTCTTCCTCCTCTCCCTCCTCGGTGGCTTCCTCTCCGACTCC
TACCTCGGAAGCTTCTGGACCATGCTCATCTTCGGCTTCGTCGAGCTCTCCGGATTCATA
CTGCTGGCCGTGCAGGCGCACCTGCCGCAGCTGCGGCCGCCGGCGTGCGACATGATGGCG
GCGGCGGCGGCGGAGGGGGGATGCGAGGAGGCGAGCGGGGTGAAGGCGGGGATCTTCTTC
GCGGCGCTGTACCTGGTGGCGCTGGGGAGCGGGTGCCTCAAGCCCAACATCATCGCGCAC
GGCGCCGACCAGTTCCGGCGCGGCGGCGGCGGCGGCGGCGACGGCGATGGCGACGATGGC
GGCGACGGGAAGCGGCTGTCGAGCTACTTCAACGCGGCCTACTTCAGCTTCTGCGTGGGG
GAGCTGGTGGCGCTGACGGTGCTGGTGTGGGTGCAGACGAGGTCGGGGATGGACGTGGGG
TTCGGGGTGTCGGCGGCCGCCATGGCCGTGGGGCTGGTCAGCCTCGTCGCCGGCGTCTTC
TTCTACCGGAACAAGCCGCCGCAGGGCAGCATCTTCATGCCCATCGCCAAGGTTTTCGTC
GCGGCGGTAACCAAGAGGAAACAAGTGTGCCCATCATCATCGTCGACGACAGCCGCCTC-
-----------------CACCAGTGCCGCCCCTGTCCACCGCATCAACAAATTCAGGTTC
TTGGACAAGGCGTGCGTGAAGGCTCAGGACGGCCATGGCGGCGGCGGCGACGGGGGGAAG
GAGAGCGTGTGGCCGCCGTGCACGCCGGCGGAGGTGGAGCAGGTGAAGGTGCTACTGTGC
GTGGTGCCCATCTTCGCGTGCACCATCGTCTTCAACACCATCCTGGCGCAGCTGCAGACG
TTCTCCGTGCAGCAGGGCTCCGCCATGGACACCCGCATCGGCGGCGGCGGCGGCGCCGCC
GGCTTCCACATCCCGCCGGCGTCGCTGCAGGCCATCCCCTACCTCGTCCTCATCGCGCTC
GTGCCGGCGTACGAGGCGTGCTTCGTGCCGGCCATGCGCCGCGCCACGGGCGTGGACACC
GGCATCACCCCGCTCCAGCGGATCGGGGTCGGCCTCTTCGCCGTCACCTTCTCCATGGTC
GCCGCCGCGCTCGTCGAGGCGCACCGCCGCCGCCACGCCGG------GCTCCTCTCCATC
TTCTGGATCGCGCCGCAGTTCCTGGTGTTCGGCGTGTCCGAGATGTTCACCGCCGTGGGG
CTCATCGAATTCTTCTACAAGCAGTCGCTCTCCGGCATGCAGGCCTTCCTCACCTCCATG
ACCTACTGCTCCTACTCCTTCGGCTTCTACCTCAGCTCCCTCCTCGTCTCGCTCGTCAAC
AAGGTCACCTCCGGCGATGTCGCCGGCG------GCGGCGGCTGGCTCAGCGACAACGAC
CTCAACAAGGACAGGCTCGACCTCTTCTACTGGCTCCTCGCCGGGCTCAGCCTCCTCAAC
TTCTTCAACTACCTCTTCTGGTCGAGGTGGTACTCCAAGAGTGTGGAGACGACCGTGCAG
GTCGCCGGAGTTGGAGGAGAAGGCGGCGGCGGCGAGCAGCAGGAGGAGAAGGGTGTTGAC
GAGGTCAATATGCGTCACTGA
>SP1_Lemont
ATGGATGTTGAGTCAAGGCAAGGCCCCAAGGGTGGTGACACCATGGCTGCCTCCGAGGTC
TCCGTGGACTGGAGGGGCAGGCCTTGCGGCTCTCGCAAGCATGGCGGCATGAAAGCGGCC
GTCTTTGTGCTAGGGATCCAGGCGTTCGAGATGATGGCGATCGCGGCGGTGGGGAACAAC
CTGATCACCTACGTCTTCAACGAGATGCACTACCCGCTGTCAAAGTCGGCCAACATCGTG
ACCAACTTCATTGGCACCGTCTTCCTCCTCTCCCTCCTCGGTGGCTTCCTCTCCGACTCC
TACCTCGGAAGCTTCTGGACCATGCTCATCTTCGGCTTCGTCGAGCTCTCCGGGTTCATA
CTGCTGGCCGTGCAGGCGCACCTGCCGCAGCTGCGGCCGCCGGCGTGCGACATGATGGCG
GCGGCGGCGGCGGAGGGGGGATGCGAGGAGGCGAGCGGGGTGAAGGCGGGGATCTTCTTC
GCGGCGCTGTACCTGGTGGCGCTGGGGAGCGGGTGCCTCAAGCCCAACATCATCGCGCAC
GGCGCCGACCAGTTCCGGCGCGGCGGCGGCGGCGGCGGCGACGGCGATGGCGACGATGGC
GGCGACGGGAAGCGGCTGTCGAGCTACTTCAACGCGGCCTACTTCAGCTTCTGCGTGGGG
GAGCTGGTGGCGCTGACGGTGCTGGTGTGGGTGCAGACGAGGTCGGGGATGGACGTGGGG
TTCGGGGTGTCGGCGGCCGCCATGGCCGTGGGGCTGGTCAGCCTCGTCGCCGGCGTCTTC
TTCTACCGGAACAAGCCGCCGCAGGGCAGCATCTTCATGCCCATCGCCAAGGTTTTCGTC
GCGGCGGTAACCAAGAGGAAACAAGTGTGCCCATCATCATCGTCGACGACAGCCGCCTC-
-----------------CACCGGTGCCGCCCCTGTCCACCGCATCAACAAATTCAGGTTC
TTGGACAAGGCGTGCGTGAAGGTTCAGGACGGCCATGGCGGCGGCGGCGACGGGGGGAAG
GAGAGCGTGTGGCCGCCGTGCACGCCGGCGGAGGTGGAGCAGGTGAAGGTGCTACTGTGC
GTGGTGCCCATCTTCGCGTGCACCATCGTCTTCAACACCATCCTGGCGCAGCTGCAGACG
TTCTCCGTGCAGCAGGGCTCCGCCATGGACACCCGCATCGGCGGCGGCGGCGGCGCCGCC
GGCTTCCACATCCCGCCGGCGTCGCTGCAGGCCATCCCCTACCTCGTCCTCATCGCGCTC
GTGCCGGCGTACGAGGCGTGCTTCGTGCCGGCCATGCGCCGCGCCACGGGCGTGGACACC
GGCATCACCCCGCTCCAGCGGATCGGGGTCGGCCTCTTCGCCGTCACCTTCTCCATGGTC
GCCGCCGCGCTCGTCGAGGCGCACCGCCGCCGCCACGCCGG------GCTCCTCTCCATC
TTCTGGATCGCGCCGCAGTTCCTGGTGTTCGGCGTGTCCGAGATGTTCACCGCCGTGGGG
CTCATCGAATTCTTCTACAAGCAGTCGCTCTCCGGCATGCAGGCCTTCCTCACCTCCATG
ACCTACTGCTCCTACTCCTTCGGCTTCTACCTCAGCTCCCTCCTCGTCTCGCTCGTCAAC
AAGGTCACCTCCGGCGATGTCGCCGGCG------GCGGCGGCTGGCTCAGCGACAACGAC
CTCAACAAGGACAGGCTCGACCTCTTCTACTGGCTCCTCGCCGGGCTCAGCCTCCTCAAC
TTCTTCAACTACCTCTTCTGGTCGAGGTGGTACTCCAAGAGTGTGGAGACGACCGTGCAG
GTCGCCGGAGTTGGAGGAGAAGGCGGCGGCGGCGAGCAGCAGGAGGAGAAGGGTGTTGAC
GAGGTCAATATGCGTCACTGA
>SP1_Basmati375
ATGGATGTTGAGTCAAGGCAAGGCCCCAAGGGTGGTGACACCATGGCTGCCTCCGAGGTC
TCCGTGGACTGGAGGGGCAGGCCTTGCGGCTCTCGCAAGCATGGCGGCATGAAAGCGGCC
GTCTTTGTGCTAGGGATCCAGGCGTTCGAGATGATGGCGATCGCGGCGGTGGGGAACAAC
CTGATCACCTACGTCTTCAACGAGATGCACTACCCGCTGTCAAAGTCGGCCAACATCGTG
ACCAACTTCATTGGCACCGTCTTCCTCCTCTCCCTCCTCGGTGGCTTCCTCTCCGACTCC
TACCTCGGAAGCTTCTGGACCATGCTCATCTTCGGCTTCGTCGAGCTCTCCGGGTTCATA
CTGCTGGCCGTGCAGGCGCACCTGCCGCAGCTGCGGCCGCCGGCGTGCGACATGATGGCG
GCGGCGGCGGCGGAGGGGGGATGCGAGGAGGCGAGCGGGGTGAAGGCGGGGATCTTCTTC
GCGGCGCTGTACCTGGTGGCGCTGGGGAGCGGGTGCCTCAAGCCCAACATCATCGCGCAC
GGCGCCGACCAGTTCCGGCGCGGCGGCGGCGGCGGCGGCGACGGCGATGGCGACGATGGC
GGCGACGGGAAGCGGCTGTCGAGCTACTTCAACGCGGCCTACTTCAGCTTCTGCGTGGGG
GAGCTGGTGGCGCTGACGGTGCTGGTGTGGGTGCAGACGAGGTCGGGGATGGACGTGGGG
TTCGGGGTGTCGGCGGCCGCCATGGCCGTGGGGCTGGTCAGCCTCGTCGCCGGCGTCTTC
TTCTACCGGAACAAGCCGCCGCAGGGCAGCATCTTCATGCCCATCGCCAAGGTTTTCGTC
GCGGCGGTAACCAAGAGGAAACAAGTGTGCCCATCATCATCGTCGACGACAGCCGCCTC-
-----------------CACCGGTGCCGCCCCTGTCCACCGCATCAACAAATTCAGGTTC
TTGGACAAGGCGTGCGTGAAGGTTCAGGACGGCCATGGCGGCGGCGGCGACGGGGGGAAG
GAGAGCGTGTGGCCGCCGTGCACGCCGGCGGAGGTGGAGCAGGTGAAGGTGCTACTGTGC
GTGGTGCCCATCTTCGCGTGCACCATCGTCTTCAACACCATCCTGGCGCAGCTGCAGACG
TTCTCCGTGCAGCAGGGCTCCGCCATGGACACCCGCATCGGCGGCGGCGGCGGCGCCGCC
GGCTTCCACATCCCGCCGGCGTCGCTGCAGGCCATCCCCTACCTCGTCCTCATCGCGCTC
GTGCCGGCGTACGAGGCGTGCTTCGTGCCGGCCATGCGCCGCGCCACGGGCGTGGACACC
GGCATCACCCCGCTCCAGCGGATCGGGGTCGGCCTCTTCGCCGTCACCTTCTCCATGGTC
GCCGCCGCGCTCGTCGAGGCGCACCGCCGCCGCCACGCCGG------GCTCCTCTCCATC
TTCTGGATCGCGCCGCAGTTCCTGGTGTTCGGCGTGTCCGAGATGTTCACCGCCGTGGGG
CTCATCGAATTCTTCTACAAGCAGTCGCTCTCCGGCATGCAGGCCTTCCTCACCTCCATG
ACCTACTGCTCCTACTCCTTCGGCTTCTACCTCAGCTCCCTCCTCGTCTCGCTCGTCAAC
AAGGTCACCTCCGGCGATGTCGCCGGCG------GCGGCGGCTGGCTCAGCGACAACGAC
CTCAACAAGGACAGGCTCGACCTCTTCTACTGGCTCCTCGCCGGGCTCAGCCTCCTCAAC
TTCTTCAACTACCTCTTCTGGTCGAGGTGGTACTCCAAGAGTGTGGAGACGACCGTGCAG
GTCGCCGGAGTTGGAGGAGAAGGCGGCGGCGGCGAGCAGCAGGAGGAGAAGGGTGTTGAC
GAGGTCAATATGCGTCACTGA
>SP1_Jhona 349
ATGGATGTTGAGTCAAGGCAAGGCCCCAAGGGTGGTGACACCATGGCTGCCTCCGAGGTC
TCCGTGGACTGGAGGGGCAGGCCTTGCGGCTCTCGCAAGCATGGCGGCATGAAAGCGGCC
GTCTTTGTGCTAGGGATCCAGGCGTTCGAGATGATGGCGATCGCGGCGGTGGGGAACAAC
CTGATCACCTACGTCTTCAACGAGATGCACTACCCGCTGTCAAAGTCGGCCAACATCGTG
ACCAACTTCATTGGCACCGTCTTCCTCCTCTCCCTCCTCGGTGGCTTCCTCTCCGACTCC
TACCTCGGAAGCTTCTGGACCATGCTCATCTTCGGCTTCGTCGAGCTCTCCGGATTCATA
CTGCTGGCCGTGCAGGCGCACCTGCCGCAGCTGCGGCCGCCGGCGTGCGACATGATGGCG
GCGGCGGCGGCGGAGGGGGGATGCGAGGAGGCGAGCGGGGTGAAGGCGGGGATCTTCTTC
GCGGCGCTGTACCTGGTGGCGCTGGGGAGCGGGTGCCTCAAGCCCAACATCATCGCGCAC
GGCGCCGACCAGTTCCGGCGCGGCGGCGGCGGCGGCGGCGACGGCGATGGCGACGATGGC
GGCGACGGGAAGCGGCTGTCGAGCTACTTCAACGCGGCCTACTTCAGCTTCTGCGTGGGG
GAGCTGGTGGCGCTGACGGTGCTGGTGTGGGTGCAGACGAGGTCGGGGATGGACGTGGGG
TTCGGGGTGTCGGCGGCCGCCATGGCCGTGGGGTTGGTCAGCCTCGTCGCCGGCGTCTTC
TTCTACCGGAACAAGCCGCCGCAGGGCAGCATCTTCATGCCCATCGCCAAGGTTTTCGTC
GCGGCGGTAACCAAGAGGAAACAAGTGTGCCCATCATCATCGTCGACGACAGCCGCCTC-
-----------------CACCGGTGCCGCCCCTGTCCACCGCATCAACAAATTCAGGTTC
TTGGACAAGGCGTGCGTGAAGGTTCAGGACGGCCATGGCGGCGGCGGCGACGGGGGGAAG
GAGAGCGTGTGGCCGCCGTGCACGCCGGCGGAGGTGGAGCAGGTGAAGGTGCTACTGTGC
GTGGTGCCCATCTTCGCGTGCACCATCGTCTTCAACACCATCCTGGCGCAGCTGCAGACG
TTCTCCGTGCAGCAGGGCTCCGCCATGGACACCCGCATCGGCGGCGGCGGCGGCGCCGCC
GGCTTCCACATCCCGCCGGCGTCGCTGCAGGCCATCCCCTACCTCGTCCTCATCGCGCTT
GTGCCGGCGTACGAGGCGTGCTTCGTGCCGGCCATGCGCCGCGCCACGGGCGTGGACACC
GGCATCACCCCGCTCCAGCGGATCGGGGTCGGCCTCTTCGCCGTCACCTTCTCCATGGTC
GCCGCCGCGCTCGTCGAGGCGCACCGCCGCCGCCACGCCGG------GCTCCTCTCCATC
TTCTGGATCGCGCCGCAGTTCCTGGTGTTCGGCGTGTCCGAGATGTTCACCGCCGTGGGG
CTCATCGAATTCTTCTACAAGCAGTCGCTCTCCGGCATGCAGGCCTTCCTCACCTCCATG
ACCTACTGCTCCTACTCCTTCGGCTTCTACCTCAGCTCCCTCCTCGTCTCGCTCGTCAAC
AAGGTCACCTCCGGCGATGTCGCCGGCG------GCGGCGGCTGGCTCAGCGACAACGAC
CTCAACAAGGACAGGCTCGACCTCTTCTACTGGCTCCTCGCCGGGCTCAGCCTCCTCAAC
TTCTTCAACTACCTCTTCTGGTCGAGGTGGTACTCCAAGAGTGTGGAGACGACCGTGCAG
GTCGCCGGAGTTGGAGGAGAAGGCGGCGGCGGCGAGCAGCAGGAGGAGAAGGGTGTTGAC
GAGGTCAATATGCGTCACTGA
>SP1_NurienBulu
ATGGATGTTGAGTCAAGGCAAGGCCCCAAGGGTGGTGACACCATGGCTGCCTCCGAGGTC
TCCGTGGACTGGAGGGGCAGGCCTTGCGGCTCTCGCAAGCATGGCGGCATGAAAGCGGCC
GTCTTTGTGCTAGGGATCCAGGCGTTCGAGATGATGGCGATCGCGGCGGTGGGGAACAAC
CTGATCACCTACGTCTTCAACGAGATGCACTACCCGCTGTCAAAGTCGGCCAACATCGTG
ACCAACTTCATTGGCACCGTCTTCCTCCTCTCCCTCCTCGGTGGCTTCCTCTCCGACTCC
TACCTCGGAAGCTTCTGGACCATGCTCATCTTCGGCTTCGTCGAGCTCTCCGGGTTCATA
CTGCTGGCCGTGCAGGCGCACCTGCCGCAGCTGCGGCCGCCGGCGTGCGACATGATGGCG
GCGGCGGCGGCGGAGGGGGGATGCGAGGAGGCGAGCGGGGTGAAGGCGGGGATCTTCTTC
GCGGCGCTGTACCTGGTGGCGCTGGGGAGCGGGTGCCTCAAGCCCAACATCATCGCGCAC
GGCGCCGACCAGTTCCGGCGCGGCGGCGGCGGCGGCGGCGACGGCGATGGCGACGATGGC
GGCGACGGGAAGCGGCTGTCGAGCTACTTCAACGCGGCCTACTTCAGCTTCTGCGTGGGG
GAGCTGGTGGCGCTGACGGTGCTGGTGTGGGTGCAGACGAGGTCGGGGATGGACGTGGGG
TTCGGGGTGTCGGCGGCCGCCATGGCCGTGGGGCTGGTCAGCCTCGTCGCCGGCGTCTTC
TTCTACCGGAACAAGCCGCCGCAGGGCAGCATCTTCATGCCCATCGCCAAGGTTTTCGTC
GCGGCGGTAACCAAGAGGAAACAAGTGTGCCCATCATCATCGTCGACGACAGCCGCCTC-
-----------------CACCGGTGCCGCCCCTGTCCACCGCATCAACAAATTCAGGTTC
TTGGACAAGGCGTGCGTGAAGGTTCAGGACGGCCATGGCGGCGGCGGCGACGGGGGGAAG
GAGAGCGTGTGGCCGCCGTGCACGCCGGCGGAGGTGGAGCAGGTGAAGGTGCTACTGTGC
GTGGTGCCCATCTTCGCGTGCACCATCGTCTTCAACACCATCCTGGCGCAGCTGCAGACG
TTCTCCGTGCAGCAGGGCTCCGCCATGGACACCCGCATCGGCGGCGGCGGCGGCGCCGCC
GGCTTCCACATCCCGCCGGCGTCGCTGCAGGCCATCCCCTACCTCGTCCTCATCGCGCTC
GTGCCGGCGTACGAGGCGTGCTTCGTGCCGGCCATGCGCCGCGCCACGGGCGTGGACACC
GGCATCACCCCGCTCCAGCGGATCGGGGTCGGCCTCTTCGCCGTCACCTTCTCCATGGTC
GCCGCCGCGCTCGTCGAGGCGCACCGCCGCCGCCACGCCGG------GCTCCTCTCCATC
TTCTGGATCGCGCCGCAGTTCCTGGTGTTCGGCGTGTCCGAGATGTTCACCGCCGTGGGG
CTCATCGAATTCTTCTACAAGCAGTCGCTCTCCGGCATGCAGGCCTTCCTCACCTCCATG
ACCTACTGCTCCTACTCCTTCGGCTTCTACCTCAGCTCCCTCCTCGTCTCGCTCGTCAAC
AAGGTCACCTCCGGCGATGTCGCCGGCG------GCGGCGGCTGGCTCAGCGACAACGAC
CTCAACAAGGACAGGCTCGACCTCTTCTACTGGCTCCTCGCCGGGCTCAGCCTCCTCAAC
TTCTTCAACTACCTCTTCTGGTCGAGGTGGTACTCCAAGAGTGTGGAGACGACCGTGCAG
GTCGCCGGAGTTGGAGGAGAAGGCGGCGGCGGCGAGCAGCAGTTAGAGAAGGGTGTTGAC
GAGGTCAATATGCGTCACTGA
>SP1_Aus Jhari
ATGGATGTTGAGTCAAGGCAAGGCCCCAAGGGTGGTGACACCATGGCTGCCTCCGAGGTC
TCCGTGGACTGGAGGGGCAGGCCTTGCGGCTCTCGCAAGCATGGCGGCATGAAAGCGGCC
GTCTTTGTGCTAGGGATCCAGGCGTTCGAGATGATGGCGATCGCGGCGGTGGGGAACAAC
CTGATCACCTACGTCTTCAACGAGATGCACTACCCGCTGTCAAAGTCGGCCAACATCGTG
ACCAACTTCATTGGCACCGTCTTCCTCCTCTCCCTCCTCGGTGGCTTCCTCTCCGACTCC
TACCTCGGAAGCTTCTGGACCATGCTCATCTTCGGCTTCGTCGAGCTCTCCGGATTCATA
CTGCTGGCCGTGCAGGCGCACCTGCCGCAGCTGCGGCCGCCGGCGTGCGACATGATGGCG
GCGGCGGCGGCGGAGGGGGGATGCGAGGAGGCGAGCGGGGTGAAGGCGGGGATCTTCTTC
GCGGCGCTGTACCTGGTGGCGCTGGGGAGCGGGTGCCTCAAGCCCAACATCATCGCGCAC
GGCGCCGACCAGTTCCGGCGCGGCGGCGGCGGCGGCGGCGACGGCGATGGCGACGATGGC
GGCGACGGGAAGCGGCTGTCGAGCTACTTCAACGCGGCCTACTTCAGCTTCTGCGTGGGG
GAGCTGGTGGCGCTGACGGTGCTGGTGTGGGTGCAGACGAGGTCGGGGATGGACGTGGGG
TTCGGGGTGTCGGCGGCCGCCATGGCCGTGGGGTTGGTCAGCCTCGTCGCCGGCGTCTTC
TTCTACCGGAACAAGCCGCCGCAGGGCAGCATCTTCATGCCCATCGCCAAGGTTTTCGTC
GCGGCGGTAACCAAGAGGAAACAAGTGTGCCCATCATCATCGTCGACGACAGCCGCCTC-
-----------------CACCGGTGCCGCCCCTGTCCACCGCATCAACAAATTCAGGTTC
TTGGACAAGGCGTGCGTGAAGGTTCAGGACGGCCATGGCGGCGGCGGCGACGGGGGGAAG
GAGAGCGTGTGGCCGCCGTGCACGCCGGCGGAGGTGGAGCAGGTGAAGGTGCTACTGTGC
GTGGTGCCCATCTTCGCGTGCACCATCGTCTTCAACACCATCCTGGCGCAGCTGCAGACG
TTCTCCGTGCAGCAGGGCTCCGCCATGGACACCCGCATCGGCGGCGGCGGCGGCGCCGCC
GGCTTCCACATCCCGCCGGCGTCGCTGCAGGCCATCCCCTACCTCGTCCTCATCGCGCTT
GTGCCGGCGTACGAGGCGTGCTTCGTGCCGGCCATGCGCCGCGCCACGGGCGTGGACACC
GGCATCACCCCGCTCCAGCGGATCGGGGTCGGCCTCTTCGCCGTCACCTTCTCCATGGTC
GCCGCCGCGCTCGTCGAGGCGCACCGCCGCCGCCACGCCGG------GCTCCTCTCCATC
TTCTGGATCGCGCCGCAGTTCCTGGTGTTCGGCGTGTCCGAGATGTTCACCGCCGTGGGG
CTCATCGAATTCTTCTACAAGCAGTCGCTCTCCGGCATGCAGGCCTTCCTCACCTCCATG
ACCTACTGCTCCTACTCCTTCGGCTTCTACCTCAGCTCCCTCCTCGTCTCGCTCGTCAAC
AAGGTCACCTCCGGCGATGTCGCCGGCG------GCGGCGGCTGGCTCAGCGACAACGAC
CTCAACAAGGACAGGCTCGACCTCTTCTACTGGCTCCTCGCCGGGCTCAGCCTCCTCAAC
TTCTTCAACTACCTCTTCTGGTCGAGGTGGTACTCCAAGAGTGTGGAGACGACCGTGCAG
GTCGCCGGAGTTGGAGGAGAAGGCGGCGGCGGCGAGCAGCAGGAGGAGAAGGGTGTTGAC
GAGGTCAATATGCGTCACTGA
>SP1_SadaBoro
ATGGATGTTGAGTCAAGGCAAGGCCCCAAGGGTGGTGACACCATGGCTGCCTCCGAGGTC
TCCGTGGACTGGAGGGGCAGGCCTTGCGGCTCTCGCAAGCATGGCGGCATGAAAGCGGCC
GTCTTTGTGCTAGGGATCCAGGCGTTCGAGATGATGGCGATCGCGGCGGTGGGGAACAAC
CTGATCACCTACGTCTTCAACGAGATGCACTACCCGCTGTCAAAGTCGGCCAACATCGTG
ACCAACTTCATTGGCACCGTCTTCCTCCTCTCCCTCCTCGGTGGCTTCCTCTCCGACTCC
TACCTCGGAAGCTTCTGGACCATGCTCATCTTCGGCTTCGTCGAGCTCTCCGGATTCATA
CTGCTGGCCGTGCAGGCGCACCTGCCGCAGCTGCGGCCGCCGGCGTGCGACATGATGGCG
GCGGCGGCGGCGGAGGGGGGATGCGAGGAGGCGAGCGGGGTGAAGGCGGGGATCTTCTTC
GCGGCGCTGTACCTGGTGGCGCTGGGGAGCGGGTGCCTCAAGCCCAACATCATCGCGCAC
GGCGCCGACCAGTTCCGGCGCGGCGGCGGCGGCGGCGGCGACGGCGATGGCGACGATGGC
GGCGACGGGAAGCGGCTGTCGAGCTACTTCAACGCGGCCTACTTCAGCTTCTGCGTGGGG
GAGCTGGTGGCGCTGACGGTGCTGGTGTGGGTGCAGACGAGGTCGGGGATGGACGTGGGG
TTCGGGGTGTCGGCGGCCGCCATGGCCGTGGGGTTGGTCAGCCTCGTCGCCGGCGTCTTC
TTCTACCGGAACAAGCCGCCGCAGGGCAGCATCTTCATGCCCATCGCCAAGGTTTTCGTC
GCGGCGGTAACCAAGAGGAAACAAGTGTGCCCATCATCATCGTCGACGACAGCCGCCTC-
-----------------CACCGGTGCCGCCCCTGTCCACCGCATCAACAAATTCAGGTTC
TTGGACAAGGCGTGCGTGAAGGTTCAGGACGGCCATGGCGGCGGCGGCGACGGGGGGAAG
GAGAGCGTGTGGCCGCCGTGCACGCCGGCGGAGGTGGAGCAGGTGAAGGTGCTACTGTGC
GTGGTGCCCATCTTCGCGTGCACCATCGTCTTCAACACCATCCTGGCGCAGCTGCAGACG
TTCTCCGTGCAGCAGGGCTCCGCCATGGACACCCGCATCGGCGGCGGCGGCGGCGCCGCC
GGCTTCCACATCCCGCCGGCGTCGCTGCAGGCCATCCCCTACCTCGTCCTCATCGCGCTT
GTGCCGGCGTACGAGGCGTGCTTCGTGCCGGCCATGCGCCGCGCCACGGGCGTGGACACC
GGCATCACCCCGCTCCAGCGGATCGGGGTCGGCCTCTTCGCCGTCACCTTCTCCATGGTC
GCCGCCGCGCTCGTCGAGGCGCACCGCCGCCGCCACGCCGG------GCTCCTCTCCATC
TTCTGGATCGCGCCGCAGTTCCTGGTGTTCGGCGTGTCCGAGATGTTCACCGCCGTGGGG
CTCATCGAATTCTTCTACAAGCAGTCGCTCTCCGGCATGCAGGCCTTCCTCACCTCCATG
ACCTACTGCTCCTACTCCTTCGGCTTCTACCTCAGCTCCCTCCTCGTCTCGCTCGTCAAC
AAGGTCACCTCCGGCGATGTCGCCGGCG------GCGGCGGCTGGCTCAGCGACAACGAC
CTCAACAAGGACAGGCTCGACCTCTTCTACTGGCTCCTCGCCGGGCTCAGCCTCCTCAAC
TTCTTCAACTACCTCTTCTGGTCGAGGTGGTACTCCAAGAGTGTGGAGACGACCGTGCAG
GTCGCCGGAGTTGGAGGAGAAGGCGGCGGCGGCGAGCAGCAGGAGGAGAAGGGTGTTGAC
GAGGTCAATATGCGTCACTGA
>SP1_DeshiBoro
ATGGATGTTGAGTCAAGGCAAGGCCCCAAGGGTGGTGACACCATGGCTGCCTCCGAGGTC
TCCGTGGACTGGAGGGGCAGGCCTTGCGGCTCTCGCAAGCATGGCGGCATGAAAGCGGCC
GTCTTTGTGCTAGGGATCCAGGCGTTCGAGATGATGGCGATCGCGGCGGTGGGGAACAAC
CTGATCACCTACGTCTTCAACGAGATGCACTACCCGCTGTCAAAGTCGGCCAACATCGTG
ACCAACTTCATTGGCACCGTCTTCCTCCTCTCCCTCCTCGGTGGCTTCCTCTCCGACTCC
TACCTCGGAAGCTTCTGGACCATGCTCATCTTCGGCTTCGTCGAGCTCTCCGGGTTCATA
CTGCTGGCCGTGCAGGCGCACCTGCCGCAGCTGCGGCCGCCGGCGTGCGACATGATGGCG
GCGGCGGCGGCGGAGGGGGGATGCGAGGAGGCGAGCGGGGTGAAGGCGGGGATCTTCTTC
GCGGCGCTGTACCTGGTGGCGCTGGGGAGCGGGTGCCTCAAGCCCAACATCATCGCGCAC
GGCGCCGACCAGTTCCGGCGCGGCGGCGGCGGCGGCGGCGACGGCGATGGCGACGATGGC
GGCGACGGGAAGCGGCTGTCGAGCTACTTCAACGCGGCCTACTTCAGCTTCTGCGTGGGG
GAGCTGGTGGCGCTGACGGTGCTGGTGTGGGTGCAGACGAGGTCGGGGATGGACGTGGGG
TTCGGGGTGTCGGCGGCCGCCATGGCCGTGGGGCTGGTCAGCCTCGTCGCCGGCGTCTTC
TTCTACCGGAACAAGCCGCCGCAGGGCAGCATCTTCATGCCCATCGCCAAGGTTTTCGTC
GCGGCGGTAACCAAGAGGAAACAAGTGTGCCCATCATCATCGTCGACGACAGCCGCCTC-
-----------------CACCGGTGCCGCCCCTGTCCACCGCATCAACAAATTCAGGTTC
TTGGACAAGGCGTGCGTGAAGGTTCAGGACGGCCATGGCGGCGGCGGCGACGGGGGGAAG
GAGAGCGTGTGGCCGCCGTGCACGCCGGCGGAGGTGGAGCAGGTGAAGGTGCTACTGTGC
GTGGTGCCCATCTTCGCGTGCACCATCGTCTTCAACACCATCCTGGCGCAGCTGCAGACG
TTCTCCGTGCAGCAGGGCTCCGCCATGGACACCCGCATCGGCGGCGGCGGCGGCGCCGCC
GGCTTCCACATCCCGCCGGCGTCGCTGCAGGCCATCCCCTACCTCGTCCTCATCGCGCTC
GTGCCGGCGTACGAGGCGTGCTTCGTGCCGGCCATGCGCCGCGCCACGGGCGTGGACACC
GGCATCACCCCGCTCCAGCGGATCGGGGTCGGCCTCTTCGCCGTCACCTTCTCCATGGTC
GCCGCCGCGCTCGTCGAGGCGCACCGCCGCCGCCACGCCGG------GCTCCTCTCCATC
TTCTGGATCGCGCCGCAGTTCCTGGTGTTCGGCGTGTCCGAGATGTTCACCGCCGTGGGG
CTCATCGAATTCTTCTACAAGCAGTCGCTCTCCGGCATGCAGGCCTTCCTCACCTCCATG
ACCTACTGCTCCTACTCCTTCGGCTTCTACCTCAGCTCCCTCCTCGTCTCGCTCGTCAAC
AAGGTCACCTCCGGCGATGTCGCCGGCG------GCGGCGGCTGGCTCAGCGACAACGAC
CTCAACAAGGACAGGCTCGACCTCTTCTACTGGCTCCTCGCCGGGCTCAGCCTCCTCAAC
TTCTTCAACTACCTCTTCTGGTCGAGGTGGTACTCCAAGAGTGTGGAGACGACCGTGCAG
GTCGCCGGAGTTGGAGGAGAAGGCGGCGGCGGCGAGCAGCAGGAGGAGAAGGGTGTTGAC
GAGGTCAATATGCGTCACTGA
>SP1_Ciliwung
ATGGATGTTGAGTCAAGGCAAGGCCCCAAGGGTGGTGACACCATGGCTGCCTCCGAGGTC
TCCGTGGACTGGAGGGGCAGGCCTTGCGGCTCTCGCAAGCATGGCGGCATGAAAGCGGCC
GTCTTTGTGCTAGGGATCCAGGCGTTCGAGATGATGGCGATCGCGGCGGTGGGGAACAAC
CTGATCACCTACGTCTTCAACGAGATGCACTACCCGCTGTCAAAGTCGGCCAACATCGTG
ACCAACTTCATTGGCACCGTCTTCCTCCTCTCCCTCCTCGGTGGCTTCCTCTCCGACTCC
TACCTCGGAAGCTTCTGGACCATGCTCATCTTCGGCTTCGTCGAGCTCTCCGGATTCATA
CTGCTGGCCGTGCAGGCGCACCTGCCGCAGCTGCGGCCGCCGGCGTGCGACATGATGGCG
GCGGCGGCGGCGGAGGGGGGATGCGAGGAGGCGAGCGGGGTGAAGGCGGGGATCTTCTTC
GCGGCGCTGTACCTGGTGGCGCTGGGGAGCGGGTGCCTCAAGCCCAACATCATCGCGCAC
GGCGCCGACCAGTTCCGGCGCGGCGGCGGCGGCGGCGGCGACGGCGATGGCGACGATGGC
GGCGACGGGAAGCGGCTGTCGAGCTACTTCAACGCGGCCTACTTCAGCTTCTGCGTGGGG
GAGCTGGTGGCGCTGACGGTGCTGGTGTGGGTGCAGACGAGGTCGGGGATGGACGTGGGG
TTCGGGGTGTCGGCGGCCGCCATGGCCGTGGGGCTGGTCAGCCTCGTCGCCGGCGTCTTC
TTCTACCGGAACAAGCCGCCGCAGGGCAGCATCTTCATGCCCATCGCCAAGGTTTTCGTC
GCGGCGGTAACCAAGAGGAAACAAGTGTGCCCATCATCATCGTCGACGACAGCCGCCTC-
-----------------CACCAGTGCCGCCCCTGTCCACCGCATCAACAAATTCAGGTTC
TTGGACAAGGCGTGCGTGAAGGCTCAGGACGGCCATGGCGGCGGCGGCGACGGGGGGAAG
GAGAGCGTGTGGCCGCCGTGCACGCCGGCGGAGGTGGAGCAGGTGAAGGTGCTACTGTGC
GTGGTGCCCATCTTCGCGTGCACCATCGTCTTCAACACCATCCTGGCGCAGCTGCAGACG
TTCTCCGTGCAGCAGGGCTCCGCCATGGACACCCGCATCGGCGGCGGCGGCGGCGCCGCC
GGCTTCCACATCCCGCCGGCGTCGCTGCAGGCCATCCCCTACCTCGTCCTCATCGCGCTC
GTGCCGGCGTACGAGGCGTGCTTCGTGCCGGCCATGCGCCGCGCCACGGGCGTGGACACC
GGCATCACCCCGCTCCAGCGGATCGGGGTCGGCCTCTTCGCCGTCACCTTCTCCATGGTC
GCCGCCGCGCTCGTCGAGGCGCACCGCCGCCGCCACGCCGG------GCTCCTCTCCATC
TTCTGGATCGCGCCGCAGTTCCTGGTGTTCGGCGTGTCCGAGATGTTCACCGCCGTGGGG
CTCATCGAATTCTTCTACAAGCAGTCGCTCTCCGGCATGCAGGCCTTCCTCACCTCCATG
ACCTACTGCTCCTACTCCTTCGGCTTCTACCTCAGCTCCCTCCTCGTCTCGCTCGTCAAC
AAGGTCACCTCCGGCGATGTCGCCGGCG------GCGGCGGCTGGCTCAGCGACAACGAC
CTCAACAAGGACAGGCTCGACCTCTTCTACTGGCTCCTCGCCGGGCTCAGCCTCCTCAAC
TTCTTCAACTACCTCTTCTGGTCGAGGTGGTACTCCAAGAGTGTGGAGACGACCGTGCAG
GTCGCCGGAGTTGGAGGAGAAGGCGGCGGCGGCGAGCAGCAGGAGGAGAAGGGTGTTGAC
GAGGTCAATATGCGTCACTGA
>SP1_Ciherang
ATGGATGTTGAGTCAAGGCAAGGCCCCAAGGGTGGTGACACCATGGCTGCCTCCGAGGTC
TCCGTGGACTGGAGGGGCAGGCCTTGCGGCTCTCGCAAGCATGGCGGCATGAAAGCGGCC
GTCTTTGTGCTAGGGATCCAGGCGTTCGAGATGATGGCGATCGCGGCGGTGGGGAACAAC
CTGATCACCTACGTCTTCAACGAGATGCACTACCCGCTGTCAAAGTCGGCCAACATCGTG
ACCAACTTCATTGGCACCGTCTTCCTCCTCTCCCTCCTCGGTGGCTTCCTCTCCGACTCC
TACCTCGGAAGCTTCTGGACCATGCTCATCTTCGGCTTCGTCGAGCTCTCCGGATTCATA
CTGCTGGCCGTGCAGGCGCACCTGCCGCAGCTGCGGCCGCCGGCGTGCGACATGATGGCG
GCGGCGGCGGCGGAGGGGGGATGCGAGGAGGCGAGCGGGGTGAAGGCGGGGATCTTCTTC
GCGGCGCTGTACCTGGTGGCGCTGGGGAGCGGGTGCCTCAAGCCCAACATCATCGCGCAC
GGCGCCGACCAGTTCCGGCGCGGCGGCGGCGGCGGCGGCGACGGCGATGGCGACGATGGC
GGCGACGGGAAGCGGCTGTCGAGCTACTTCAACGCGGCCTACTTCAGCTTCTGCGTGGGG
GAGCTGGTGGCGCTGACGGTGCTGGTGTGGGTGCAGACGAGGTCGGGGATGGACGTGGGG
TTCGGGGTGTCGGCGGCCGCCATGGCCGTGGGGCTGGTCAGCCTCGTCGCCGGCGTCTTC
TTCTACCGGAACAAGCCGCCGCAGGGCAGCATCTTCATGCCCATCGCCAAGGTTTTCGTC
GCGGCGGTAACCAAGAGGAAACAAGTGTGCCCATCATCATCGTCGACGACAGCCGCCTC-
-----------------CACCAGTGCCGCCCCTGTCCACCGCATCAACAAATTCAGGTTC
TTGGACAAGGCGTGCGTGAAGGCTCAGGACGGCCATGGCGGCGGCGGCGACGGGGGGAAG
GAGAGCGTGTGGCCGCCGTGCACGCCGGCGGAGGTGGAGCAGGTGAAGGTGCTACTGTGC
GTGGTGCCCATCTTCGCGTGCACCATCGTCTTCAACACCATCCTGGCGCAGCTGCAGACG
TTCTCCGTGCAGCAGGGCTCCGCCATGGACACCCGCATCGGCGGCGGCGGCGGCGCCGCC
GGCTTCCACATCCCGCCGGCGTCGCTGCAGGCCATCCCCTACCTCGTCCTCATCGCGCTC
GTGCCGGCGTACGAGGCGTGCTTCGTGCCGGCCATGCGCCGCGCCACGGGCGTGGACACC
GGCATCACCCCGCTCCAGCGGATCGGGGTCGGCCTCTTCGCCGTCACCTTCTCCATGGTC
GCCGCCGCGCTCGTCGAGGCGCACCGCCGCCGCCACGCCGG------GCTCCTCTCCATC
TTCTGGATCGCGCCGCAGTTCCTGGTGTTCGGCGTGTCCGAGATGTTCACCGCCGTGGGG
CTCATCGAATTCTTCTACAAGCAGTCGCTCTCCGGCATGCAGGCCTTCCTCACCTCCATG
ACCTACTGCTCCTACTCCTTCGGCTTCTACCTCAGCTCCCTCCTCGTCTCGCTCGTCAAC
AAGGTCACCTCCGGCGATGTCGCCGGCG------GCGGCGGCTGGCTCAGCGACAACGAC
CTCAACAAGGACAGGCTCGACCTCTTCTACTGGCTCCTCGCCGGGCTCAGCCTCCTCAAC
TTCTTCAACTACCTCTTCTGGTCGAGGTGGTACTCCAAGAGTGTGGAGACGACCGTGCAG
GTCGCCGGAGTTGGAGGAGAAGGCGGCGGCGGCGAGCAGCAGGAGGAGAAGGGTGTTGAC
GAGGTCAATATGCGTCACTGA
>SP1_OM1490
ATGGATGTTGAGTCAAGGCAAGGCCCCAAGGGTGGTGACACCATGGCTGCCTCCGAGGTC
TCCGTGGACTGGAGGGGCAGGCCTTGCGGCTCTCGCAAGCATGGCGGCATGAAAGCGGCC
GTCTTTGTGCTAGGGATCCAGGCGTTCGAGATGATGGCGATCGCGGCGGTGGGGAACAAC
CTGATCACCTACGTCTTCAACGAGATGCACTACCCGCTGTCAAAGTCGGCCAACATCGTG
ACCAACTTCATTGGCACCGTCTTCCTCCTCTCCCTCCTCGGTGGCTTCCTCTCCGACTCC
TACCTCGGAAGCTTCTGGACCATGCTCATCTTCGGCTTCGTCGAGCTCTCCGGATTCATA
CTGCTGGCCGTGCAGGCGCACCTGCCGCAGCTGCGGCCGCCGGCGTGCGACATGATGGCG
GCGGCGGCGGCGGAGGGGGGATGCGAGGAGGCGAGCGGGGTGAAGGCGGGGATCTTCTTC
GCGGCGCTGTACCTGGTGGCGCTGGGGAGCGGGTGCCTCAAGCCCAACATCATCGCGCAC
GGCGCCGACCAGTTCCGGCGCGGCGGCGGCGGCGGCGGCGACGGCGATGGCGACGATGGC
GGCGACGGGAAGCGGCTGTCGAGCTACTTCAACGCGGCCTACTTCAGCTTCTGCGTGGGG
GAGCTGGTGGCGCTGACGGTGCTGGTGTGGGTGCAGACGAGGTCGGGGATGGACGTGGGG
TTCGGGGTGTCGGCGGCCGCCATGGCCGTGGGGCTGGTCAGCCTCGTCGCCGGCGTCTTC
TTCTACCGGAACAAGCCGCCGCAGGGCAGCATCTTCATGCCCATCGCCAAGGTTTTCGTC
GCGGCGGTAACCAAGAGGAAACAAGTGTGCCCATCATCATCGTCGACGACAGCCGCCTC-
-----------------CACCAGTGCCGCCCCTGTCCACCGCATCAACAAATTCAGGTTC
TTGGACAAGGCGTGCGTGAAGGCTCAGGACGGCCATGGCGGCGGCGGCGACGGGGGGAAG
GAGAGCGTGTGGCCGCCGTGCACGCCGGCGGAGGTGGAGCAGGTGAAGGTGCTACTGTGC
GTGGTGCCCATCTTCGCGTGCACCATCGTCTTCAACACCATCCTGGCGCAGCTGCAGACG
TTCTCCGTGCAGCAGGGCTCCGCCATGGACACCCGCATCGGCGGCGGCGGCGGCGCCGCC
GGCTTCCACATCCCGCCGGCGTCGCTGCAGGCCATCCCCTACCTCGTCCTCATCGCGCTC
GTGCCGGCGTACGAGGCGTGCTTCGTGCCGGCCATGCGCCGCGCCACGGGCGTGGACACC
GGCATCACCCCGCTCCAGCGGATCGGGGTCGGCCTCTTCGCCGTCACCTTCTCCATGGTC
GCCGCCGCGCTCGTCGAGGCGCACCGCCGCCGCCACGCCGG------GCTCCTCTCCATC
TTCTGGATCGCGCCGCAGTTCCTGGTGTTCGGCGTGTCCGAGATGTTCACCGCCGTGGGG
CTCATCGAATTCTTCTACAAGCAGTCGCTCTCCGGCATGCAGGCCTTCCTCACCTCCATG
ACCTACTGCTCCTACTCCTTCGGCTTCTACCTCAGCTCCCTCCTCGTCTCGCTCGTCAAC
AAGGTCACCTCCGGCGATGTCGCCGGCG------GCGGCGGCTGGCTCAGCGACAACGAC
CTCAACAAGGACAGGCTCGACCTCTTCTACTGGCTCCTCGCCGGGCTCAGCCTCCTCAAC
TTCTTCAACTACCTCTTCTGGTCGAGGTGGTACTCCAAGAGTGTGGAGACGACCGTGCAG
GTCGCCGGAGTTGGAGGAGAAGGCGGCGGCGGCGAGCAGCAGGAGGAGAAGGGTGTTGAC
GAGGTCAATATGCGTCACTGA
>SP1_OM4900
ATGGATGTTGAGTCAAGGCAAGGCCCCAAGGGTGGTGACACCATGGCTGCCTCCGAGGTC
TCCGTGGACTGGAGGGGCAGGCCTTGCGGCTCTCGCAAGCATGGCGGCATGAAAGCGGCC
GTCTTTGTGCTAGGGATCCAGGCGTTCGAGATGATGGCGATCGCGGCGGTGGGGAACAAC
CTGATCACCTACGTCTTCAACGAGATGCACTACCCGCTGTCAAAGTCGGCCAACATCGTG
ACCAACTTCATTGGCACCGTCTTCCTCCTCTCCCTCCTCGGTGGCTTCCTCTCCGACTCC
TACCTCGGAAGCTTCTGGACCATGCTCATCTTCGGCTTCGTCGAGCTCTCCGGATTCATA
CTGCTGGCCGTGCAGGCGCACCTGCCGCAGCTGCGGCCGCCGGCGTGCGACATGATGGCG
GCGGCGGCGGCGGAGGGGGGATGCGAGGAGGCGAGCGGGGTGAAGGCGGGGATCTTCTTC
GCGGCGCTGTACCTGGTGGCGCTGGGGAGCGGGTGCCTCAAGCCCAACATCATCGCGCAC
GGCGCCGACCAGTTCCGGCGCGGCGGCGGCGGCGGCGGCGACGGCGATGGCGACGATGGC
GGCGACGGGAAGCGGCTGTCGAGCTACTTCAACGCGGCCTACTTCAGCTTCTGCGTGGGG
GAGCTGGTGGCGCTGACGGTGCTGGTGTGGGTGCAGACGAGGTCGGGGATGGACGTGGGG
TTCGGGGTGTCGGCGGCCGCCATGGCCGTGGGGCTGGTCAGCCTCGTCGCCGGCGTCTTC
TTCTACCGGAACAAGCCGCCGCAGGGCAGCATCTTCATGCCCATCGCCAAGGTTTTCGTC
GCGGCGGTAACCAAGAGGAAACAAGTGTGCCCATCATCATCGTCGACGACAGCCGCCTC-
-----------------CACCAGTGCCGCCCCTGTCCACCGCATCAACAAATTCAGGTTC
TTGGACAAGGCGTGCGTGAAGGCTCAGGACGGCCATGGCGGCGGCGGCGACGGGGGGAAG
GAGAGCGTGTGGCCGCCGTGCACGCCGGCGGAGGTGGAGCAGGTGAAGGTGCTACTGTGC
GTGGTGCCCATCTTCGCGTGCACCATCGTCTTCAACACCATCCTGGCGCAGCTGCAGACG
TTCTCCGTGCAGCAGGGCTCCGCCATGGACACCCGCATCGGCGGCGGCGGCGGCGCCGCC
GGCTTCCACATCCCGCCGGCGTCGCTGCAGGCCATCCCCTACCTCGTCCTCATCGCGCTC
GTGCCGGCGTACGAGGCGTGCTTCGTGCCGGCCATGCGCCGCGCCACGGGCGTGGACACC
GGCATCACCCCGCTCCAGCGGATCGGGGTCGGCCTCTTCGCCGTCACCTTCTCCATGGTC
GCCGCCGCGCTCGTCGAGGCGCACCGCCGCCGCCACGCCGG------GCTCCTCTCCATC
TTCTGGATCGCGCCGCAGTTCCTGGTGTTCGGCGTGTCCGAGATGTTCACCGCCGTGGGG
CTCATCGAATTCTTCTACAAGCAGTCGCTCTCCGGCATGCAGGCCTTCCTCACCTCCATG
ACCTACTGCTCCTACTCCTTCGGCTTCTACCTCAGCTCCCTCCTCGTCTCGCTCGTCAAC
AAGGTCACCTCCGGCGATGTCGCCGGCG------GCGGCGGCTGGCTCAGCGACAACGAC
CTCAACAAGGACAGGCTCGACCTCTTCTACTGGCTCCTCGCCGGGCTCAGCCTCCTCAAC
TTCTTCAACTACCTCTTCTGGTCGAGGTGGTACTCCAAGAGTGTGGAGACGACCGTGCAG
GTCGCCGGAGTTGGAGGAGAAGGCGGCGGCGGCGAGCAGCAGGAGGAGAAGGGTGTTGAC
GAGGTCAATATGCGTCACTGA
>SP1_Cibogo
ATGGATGTTGAGTCAAGGCAAGGCCCCAAGGGTGGTGACACCATGGCTGCCTCCGAGGTC
TCCGTGGACTGGAGGGGCAGGCCTTGCGGCTCTCGCAAGCATGGCGGCATGAAAGCGGCC
GTCTTTGTGCTAGGGATCCAGGCGTTCGAGATGATGGCGATCGCGGCGGTGGGGAACAAC
CTGATCACCTACGTCTTCAACGAGATGCACTACCCGCTGTCAAAGTCGGCCAACATCGTG
ACCAACTTCATTGGCACCGTCTTCCTCCTCTCCCTCCTCGGTGGCTTCCTCTCCGACTCC
TACCTCGGAAGCTTCTGGACCATGCTCATCTTCGGCTTCGTCGAGCTCTCCGGATTCATA
CTGCTGGCCGTGCAGGCGCACCTGCCGCAGCTGCGGCCGCCGGCGTGCGACATGATGGCG
GCGGCGGCGGCGGAGGGGGGATGCGAGGAGGCGAGCGGGGTGAAGGCGGGGATCTTCTTC
GCGGCGCTGTACCTGGTGGCGCTGGGGAGCGGGTGCCTCAAGCCCAACATCATCGCGCAC
GGCGCCGACCAGTTCCGGCGCGGCGGCGGCGGCGGCGGCGACGGCGATGGCGACGATGGC
GGCGACGGGAAGCGGCTGTCGAGCTACTTCAACGCGGCCTACTTCAGCTTCTGCGTGGGG
GAGCTGGTGGCGCTGACGGTGCTGGTGTGGGTGCAGACGAGGTCGGGGATGGACGTGGGG
TTCGGGGTGTCGGCGGCCGCCATGGCCGTGGGGCTGGTCAGCCTCGTCGCCGGCGTCTTC
TTCTACCGGAACAAGCCGCCGCAGGGCAGCATCTTCATGCCCATCGCCAAGGTTTTCGTC
GCGGCGGTAACCAAGAGGAAACAAGTGTGCCCATCATCATCGTCGACGACAGCCGCCTC-
-----------------CACCAGTGCCGCCCCTGTCCACCGCATCAACAAATTCAGGTTC
TTGGACAAGGCGTGCGTGAAGGCTCAGGACGGCCATGGCGGCGGCGGCGACGGGGGGAAG
GAGAGCGTGTGGCCGCCGTGCACGCCGGCGGAGGTGGAGCAGGTGAAGGTGCTACTGTGC
GTGGTGCCCATCTTCGCGTGCACCATCGTCTTCAACACCATCCTGGCGCAGCTGCAGACG
TTCTCCGTGCAGCAGGGCTCCGCCATGGACACCCGCATCGGCGGCGGCGGCGGCGCCGCC
GGCTTCCACATCCCGCCGGCGTCGCTGCAGGCCATCCCCTACCTCGTCCTCATCGCGCTC
GTGCCGGCGTACGAGGCGTGCTTCGTGCCGGCCATGCGCCGCGCCACGGGCGTGGACACC
GGCATCACCCCGCTCCAGCGGATCGGGGTCGGCCTCTTCGCCGTCACCTTCTCCATGGTC
GCCGCCGCGCTCGTCGAGGCGCACCGCCGCCGCCACGCCGG------GCTCCTCTCCATC
TTCTGGATCGCGCCGCAGTTCCTGGTGTTCGGCGTGTCCGAGATGTTCACCGCCGTGGGG
CTCATCGAATTCTTCTACAAGCAGTCGCTCTCCGGCATGCAGGCCTTCCTCACCTCCATG
ACCTACTGCTCCTACTCCTTCGGCTTCTACCTCAGCTCCCTCCTCGTCTCGCTCGTCAAC
AAGGTCACCTCCGGCGATGTCGCCGGCG------GCGGCGGCTGGCTCAGCGACAACGAC
CTCAACAAGGACAGGCTCGACCTCTTCTACTGGCTCCTCGCCGGGCTCAGCCTCCTCAAC
TTCTTCAACTACCTCTTCTGGTCGAGGTGGTACTCCAAGAGTGTGGAGACGACCGTGCAG
GTCGCCGGAGTTGGAGGAGAAGGCGGCGGCGGCGAGCAGCAGGAGGAGAAGGGTGTTGAC
GAGGTCAATATGCGTCACTGA
>SP1_Calotoc
ATGGATGTTGAGTCAAGGCAAGGCCCCAAGGGTGGTGACACCATGGCTGCCTCCGAGGTC
TCCGTGGACTGGAGGGGCAGGCCTTGCGGCTCTCGCAAGCATGGCGGCATGAAAGCGGCC
GTCTTTGTGCTAGGGATCCAGGCGTTCGAGATGATGGCGATCGCGGCGGTGGGGAACAAC
CTGATCACCTACGTCTTCAACGAGATGCACTACCCGCTGTCAAAGTCGGCCAACATCGTG
ACCAACTTCATTGGCACCGTCTTCCTCCTCTCCCTCCTCGGTGGCTTCCTCTCCGACTCC
TACCTCGGAAGCTTCTGGACCATGCTCATCTTCGGCTTCGTCGAGCTCTCCGGGTTCATA
CTGCTGGCCGTGCAGGCGCACCTGCCGCAGCTGCGGCCGCCGGCGTGCGACATGATGGCG
GCGGCGGCGGCGGAGGGGGGATGCGAGGAGGCGAGCGGGGTGAAGGCGGGGATCTTCTTC
GCGGCGCTGTACCTGGTGGCGCTGGGGAGCGGGTGCCTCAAGCCCAACATCATCGCGCAC
GGCGCCGACCAGTTCCGGCGCGGCGGCGGCGGCGGCGGCGACGGCGATGGCGACGATGGC
GGCGACGGGAAGCGGCTGTCGAGCTACTTCAACGCGGCCTACTTCAGCTTCTGCGTGGGG
GAGCTGGTGGCGCTGACGGTGCTGGTGTGGGTGCAGACGAGGTCGGGGATGGACGTGGGG
TTCGGGGTGTCGGCGGCCGCCATGGCCGTGGGGCTGGTCAGCCTCGTCGCCGGCGTCTTC
TTCTACCGGAACAAGCCGCCGCAGGGCAGCATCTTCATGCCCATCGCCAAGGTTTTCGTC
GCGGCGGTAACCAAGAGGAAACAAGTGTGCCCATCATCATCGTCGACGACAGCCGCCTC-
-----------------CACCGGTGCCGCCCCTGTCCACCGCATCAACAAATTCAGGTTC
TTGGACAAGGCGTGCGTGAAGGTTCAGGACGGCCATGGCGGCGGCGGCGACGGGGGGAAG
GAGAGCGTGTGGCCGCCGTGCACGCCGGCGGAGGTGGAGCAGGTGAAGGTGCTACTGTGC
GTGGTGCCCATCTTCGCGTGCACCATCGTCTTCAACACCATCCTGGCGCAGCTGCAGACG
TTCTCCGTGCAGCAGGGCTCCGCCATGGACACCCGCATCGGCGGCGGCGGCGGCGCCGCC
GGCTTCCACATCCCGCCGGCGTCGCTGCAGGCCATCCCCTACCTCGTCCTCATCGCGCTC
GTGCCGGCGTACGAGGCGTGCTTCGTGCCGGCCATGCGCCGCGCCACGGGCGTGGACACC
GGCATCACCCCGCTCCAGCGGATCGGGGTCGGCCTCTTCGCCGTCACCTTCTCCATGGTC
GCCGCCGCGCTCGTCGAGGCGCACCGCCGCCGCCACGCCGG------GCTCCTCTCCATC
TTCTGGATCGCGCCGCAGTTCCTGGTGTTCGGCGTGTCCGAGATGTTCACCGCCGTGGGG
CTCATCGAATTCTTCTACAAGCAGTCGCTCTCCGGCATGCAGGCCTTCCTCACCTCCATG
ACCTACTGCTCCTACTCCTTCGGCTTCTACCTCAGCTCCCTCCTCGTCTCGCTCGTCAAC
AAGGTCACCTCCGGCGATGTCGCCGGCG------GCGGCGGCTGGCTCAGCGACAACGAC
CTCAACAAGGACAGGCTCGACCTCTTCTACTGGCTCCTCGCCGGGCTCAGCCTCCTCAAC
TTCTTCAACTACCTCTTCTGGTCGAGGTGGTACTCCAAGAGTGTGGAGACGACCGTGCAG
GTCGCCGGAGTTGGAGGAGAAGGCGGCGGCGGCGAGCAGCAGGAGGAGAAGGGTGTTGAC
GAGGTCAATATGCGTCACTGA
>SP1_Cpslo17
ATGGATGTTGAGTCAAGGCAAGGCCCCAAGGGTGGTGACACCATGGCTGCCTCCGAGGTC
TCCGTGGACTGGAGGGGCAGGCCTTGCGGCTCTCGCAAGCATGGCGGCATGAAAGCGGCC
GTCTTTGTGCTAGGGATCCAGGCGTTCGAGATGATGGCGATCGCGGCGGTGGGGAACAAC
CTGATCACCTACGTCTTCAACGAGATGCACTACCCGCTGTCAAAGTCGGCCAACATCGTG
ACCAACTTCATTGGCACCGTCTTCCTCCTCTCCCTCCTCGGTGGCTTCCTCTCCGACTCC
TACCTCGGAAGCTTCTGGACCATGCTCATCTTCGGCTTCGTCGAGCTCTCCGGGTTCATA
CTGCTGGCCGTGCAGGCGCACCTGCCGCAGCTGCGGCCGCCGGCGTGCGACATGATGGCG
GCGGCGGCGGCGGAGGGGGGATGCGAGGAGGCGAGCGGGGTGAAGGCGGGGATCTTCTTC
GCGGCGCTGTACCTGGTGGCGCTGGGGAGCGGGTGCCTCAAGCCCAACATCATCGCGCAC
GGCGCCGACCAGTTCCGGCGCGGCGGCGGCGGCGGCGGCGACGGCGATGGCGACGATGGC
GGCGACGGGAAGCGGCTGTCGAGCTACTTCAACGCGGCCTACTTCAGCTTCTGCGTGGGG
GAGCTGGTGGCGCTGACGGTGCTGGTGTGGGTGCAGACGAGGTCGGGGATGGACGTGGGG
TTCGGGGTGTCGGCGGCCGCCATGGCCGTGGGGCTGGTCAGCCTCGTCGCCGGCGTCTTC
TTCTACCGGAACAAGCCGCCGCAGGGCAGCATCTTCATGCCCATCGCCAAGGTTTTCGTC
GCGGCGGTAACCAAGAGGAAACAAGTGTGCCCATCATCATCGTCGACGACAGCCGCCTC-
-----------------CACCGGTGCCGCCCCTGTCCACCGCATCAACAAATTCAGGTTC
TTGGACAAGGCGTGCGTGAAGGTTCAGGACGGCCATGGCGGCGGCGGCGACGGGGGGAAG
GAGAGCGTGTGGCCGCCGTGCACGCCGGCGGAGGTGGAGCAGGTGAAGGTGCTACTGTGC
GTGGTGCCCATCTTCGCGTGCACCATCGTCTTCAACACCATCCTGGCGCAGCTGCAGACG
TTCTCCGTGCAGCAGGGCTCCGCCATGGACACCCGCATCGGCGGCGGCGGCGGCGCCGCC
GGCTTCCACATCCCGCCGGCGTCGCTGCAGGCCATCCCCTACCTCGTCCTCATCGCGCTC
GTGCCGGCGTACGAGGCGTGCTTCGTGCCGGCCATGCGCCGCGCCACGGGCGTGGACACC
GGCATCACCCCGCTCCAGCGGATCGGGGTCGGCCTCTTCGCCGTCACCTTCTCCATGGTC
GCCGCCGCGCTCGTCGAGGCGCACCGCCGCCGCCACGCCGG------GCTCCTCTCCATC
TTCTGGATCGCGCCGCAGTTCCTGGTGTTCGGCGTGTCCGAGATGTTCACCGCCGTGGGG
CTCATCGAATTCTTCTACAAGCAGTCGCTCTCCGGCATGCAGGCCTTCCTCACCTCCATG
ACCTACTGCTCCTACTCCTTCGGCTTCTACCTCAGCTCCCTCCTCGTCTCGCTCGTCAAC
AAGGTCACCTCCGGCGATGTCGCCGGCG------GCGGCGGCTGGCTCAGCGACAACGAC
CTCAACAAGGACAGGCTCGACCTCTTCTACTGGCTCCTCGCCGGGCTCAGCCTCCTCAAC
TTCTTCAACTACCTCTTCTGGTCGAGGTGGTACTCCAAGAGTGTGGAGACGACCGTGCAG
GTCGCCGGAGTTGGAGGAGAAGGCGGCGGCGGCGAGCAGCAGGAGGAGAAGGGTGTTGAC
GAGGTCAATATGCGTCACTGA
>SP1_TN1
ATGGATGTTGAGTCAAGGCAAGGCCCCAAGGGTGGTGACACCATGGCTGCCTCCGAGGTC
TCCGTGGACTGGAGGGGCAGGCCTTGCGGCTCTCGCAAGCATGGCGGCATGAAAGCGGCC
GTCTTTGTGCTAGGGATCCAGGCGTTCGAGATGATGGCGATCGCGGCGGTGGGGAACAAC
CTGATCACCTACGTCTTCAACGAGATGCACTACCCGCTGTCAAAGTCGGCCAACATCGTG
ACCAACTTCATTGGCACCGTCTTCCTCCTCTCCCTCCTCGGTGGCTTCCTCTCCGACTCC
TACCTCGGAAGCTTCTGGACCATGCTCATCTTCGGCTTCGTCGAGCTCTCCGGGTTCATA
CTGCTGGCCGTGCAGGCGCACCTGCCGCAGCTGCGGCCGCCGGCGTGCGACATGATGGCG
GCGGCGGCGGCGGAGGGGGGATGCGAGGAGGCGAGCGGGGTGAAGGCGGGGATCTTCTTC
GCGGCGCTGTACCTGGTGGCGCTGGGGAGCGGGTGCCTCAAGCCCAACATCATCGCGCAC
GGCGCCGACCAGTTCCGGCGCGGCGGCGGCGGCGGCGGCGACGGCGATGGCGACGATGGC
GGCGACGGGAAGCGGCTGTCGAGCTACTTCAACGCGGCCTACTTCAGCTTCTGCGTGGGG
GAGCTGGTGGCGCTGACGGTGCTGGTGTGGGTGCAGACGAGGTCGGGGATGGACGTGGGG
TTCGGGGTGTCGGCGGCCGCCATGGCCGTGGGGTTGGTCAGCCTCGTCGCCGGCGTCTTC
TTCTACCGGAACAAGCCGCCGCAGGGCAGCATCTTCATGCCCATCGCCAAGGTTTTCGTC
GCGGCGGTAACCAAGAGGAAACAAGTGTGCCCATCATCATCGTCGACGACAGCCGCCTC-
-----------------CACCGGTGCCGCCCCTGTCCACCGCATCAACAAATTCAGGTTC
TTGGACAAGGCGTGCGTGAAGGTTCAGGACGGCCATGGCGGCGGCGGCGACGGGGGGAAG
GAGAGCGTGTGGCCGCCGTGCACGCCGGCGGAGGTGGAGCAGGTGAAGGTGCTACTGTGC
GTGGTGCCCATCTTCGCGTGCACCATCGTCTTCAACACCATCCTGGCGCAGCTGCAGACG
TTCTCCGTGCAGCAGGGCTCCGCCATGGACACCCGCATCGGCGGCGGCGGCGGCGCCGCC
GGCTTCCACATCCCGCCGGCGTCGCTGCAGGCCATCCCCTACCTCGTCCTCATCGCGCTT
GTGCCGGCGTACGAGGCGTGCTTCGTGCCGGCCATGCGCCGCGCCACGGGCGTGGACACC
GGCATCACCCCGCTCCAGCGGATCGGGGTCGGCCTCTTCGCCGTCACCTTCTCCATGGTC
GCCGCCGCGCTCGTCGAGGCGCACCGCCGCCGCCACGCCGG------GCTCCTCTCCATC
TTCTGGATCGCGCCGCAGTTCCTGGTGTTCGGCGTGTCCGAGATGTTCACCGCCGTGGGG
CTCATCGAATTCTTCTACAAGCAGTCGCTCTCCGGCATGCAGGCCTTCCTCACCTCCATG
ACCTACTGCTCCTACTCCTTCGGCTTCTACCTCAGCTCCCTCCTCGTCTCGCTCGTCAAC
AAGGTCACCTCCGGCGATGTCGCCGGCG------GCGGCGGCTGGCTCAGCGACAACGAC
CTCAACAAGGACAGGCTCGACCTCTTCTACTGGCTCCTCGCCGGGCTCAGCCTCCTCAAC
TTCTTCAACTACCTCTTCTGGTCGAGGTGGTACTCCAAGAGTGTGGAGACGACCGTGCAG
GTCGCCGGAGTTGGAGGAGAACACGGCGGCGGCGAGCAGCAGGAGGAGAAGGGTGTTGAC
GAGGTCAATATGCGTCACTGA
>SP1_Dasan
ATGGATGTTGAGTCAAGGCAAGGCCCCAAGGGTGGTGACACCATGGCTGCCTCCGAGGTC
TCCGTGGACTGGAGGGGCAGGCCTTGCGGCTCTCGCAAGCATGGCGGCATGAAAGCGGCC
GTCTTTGTGCTAGGGATCCAGGCGTTCGAGATGATGGCGATCGCGGCGGTGGGGAACAAC
CTGATCACCTACGTCTTCAACGAGATGCACTACCCGCTGTCAAAGTCGGCCAACATCGTG
ACCAACTTCATTGGCACCGTCTTCCTCCTCTCCCTCCTCGGTGGCTTCCTCTCCGACTCC
TACCTCGGAAGCTTCTGGACCATGCTCATCTTCGGCTTCGTCGAGCTCTCCGGATTCATA
CTGCTGGCCGTGCAGGCGCACCTGCCGCAGCTGCGGCCGCCGGCGTGCGACATGATGGCG
GCGGCGGCGGCGGAGGGGGGATGCGAGGAGGCGAGCGGGGTGAAGGCGGGGATCTTCTTC
GCGGCGCTGTACCTGGTGGCGCTGGGGAGCGGGTGCCTCAAGCCCAACATCATCGCGCAC
GGCGCCGACCAGTTCCGGCGCGGCGGCGGCGGCGGCGGCGACGGCGATGGCGACGATGGC
GGCGACGGGAAGCGGCTGTCGAGCTACTTCAACGCGGCCTACTTCAGCTTCTGCGTGGGG
GAGCTGGTGGCGCTGACGGTGCTGGTGTGGGTGCAGACGAGGTCGGGGATGGACGTGGGG
TTCGGGGTGTCGGCGGCCGCCATGGCCGTGGGGCTGGTCAGCCTCGTCGCCGGCGTCTTC
TTCTACCGGAACAAGCCGCCGCAGGGCAGCATCTTCATGCCCATCGCCAAGGTTTTCGTC
GCGGCGGTAACCAAGAGGAAACAAGTGTGCCCATCATCATCGTCGACGACAGCCGCCTC-
-----------------CACCAGTGCCGCCCCTGTCCACCGCATCAACAAATTCAGGTTC
TTGGACAAGGCGTGCGTGAAGGCTCAGGACGGCCATGGCGGCGGCGGCGACGGGGGGAAG
GAGAGCGTGTGGCCGCCGTGCACGCCGGCGGAGGTGGAGCAGGTGAAGGTGCTACTGTGC
GTGGTGCCCATCTTCGCGTGCACCATCGTCTTCAACACCATCCTGGCGCAGCTGCAGACG
TTCTCCGTGCAGCAGGGCTCCGCCATGGACACCCGCATCGGCGGCGGCGGCGGCGCCGCC
GGCTTCCACATCCCGCCGGCGTCGCTGCAGGCCATCCCCTACCTCGTCCTCATCGCGCTC
GTGCCGGCGTACGAGGCGTGCTTCGTGCCGGCCATGCGCCGCGCCACGGGCGTGGACACC
GGCATCACCCCGCTCCAGCGGATCGGGGTCGGCCTCTTCGCCGTCACCTTCTCCATGGTC
GCCGCCGCGCTCGTCGAGGCGCACCGCCGCCGCCACGCCGG------GCTCCTCTCCATC
TTCTGGATCGCGCCGCAGTTCCTGGTGTTCGGCGTGTCCGAGATGTTCACCGCCGTGGGG
CTCATCGAATTCTTCTACAAGCAGTCGCTCTCCGGCATGCAGGCCTTCCTCACCTCCATG
ACCTACTGCTCCTACTCCTTCGGCTTCTACCTCAGCTCCCTCCTCGTCTCGCTCGTCAAC
AAGGTCACCTCCGGCGATGTCGCCGGCG------GCGGCGGCTGGCTCAGCGACAACGAC
CTCAACAAGGACAGGCTCGACCTCTTCTACTGGCTCCTCGCCGGGCTCAGCCTCCTCAAC
TTCTTCAACTACCTCTTCTGGTCGAGGTGGTACTCCAAGAGTGTGGAGACGACCGTGCAG
GTCGCCGGAGTTGGAGGAGAAGGCGGCGGCGGCGAGCAGCAGGAGGAGAAGGGTGTTGAC
GAGGTCAATATGCGTCACTGA
>SP1_Milyang23
ATGGATGTTGAGTCAAGGCAAGGCCCCAAGGGTGGTGACACCATGGCTGCCTCCGAGGTC
TCCGTGGACTGGAGGGGCAGGCCTTGCGGCTCTCGCAAGCATGGCGGCATGAAAGCGGCC
GTCTTTGTGCTAGGGATCCAGGCGTTCGAGATGATGGCGATCGCGGCGGTGGGGAACAAC
CTGATCACCTACGTCTTCAACGAGATGCACTACCCGCTGTCAAAGTCGGCCAACATCGTG
ACCAACTTCATTGGCACCGTCTTCCTCCTCTCCCTCCTCGGTGGCTTCCTCTCCGACTCC
TACCTCGGAAGCTTCTGGACCATGCTCATCTTCGGCTTCGTCGAGCTCTCCGGATTCATA
CTGCTGGCCGTGCAGGCGCACCTGCCGCAGCTGCGGCCGCCGGCGTGCGACATGATGGCG
GCGGCGGCGGCGGAGGGGGGATGCGAGGAGGCGAGCGGGGTGAAGGCGGGGATCTTCTTC
GCGGCGCTGTACCTGGTGGCGCTGGGGAGCGGGTGCCTCAAGCCCAACATCATCGCGCAC
GGCGCCGACCAGTTCCGGCGCGGCGGCGGCGGCGGCGGCGACGGCGATGGCGACGATGGC
GGCGACGGGAAGCGGCTGTCGAGCTACTTCAACGCGGCCTACTTCAGCTTCTGCGTGGGG
GAGCTGGTGGCGCTGACGGTGCTGGTGTGGGTGCAGACGAGGTCGGGGATGGACGTGGGG
TTCGGGGTGTCGGCGGCCGCCATGGCCGTGGGGCTGGTCAGCCTCGTCGCCGGCGTCTTC
TTCTACCGGAACAAGCCGCCGCAGGGCAGCATCTTCATGCCCATCGCCAAGGTTTTCGTC
GCGGCGGTAACCAAGAGGAAACAAGTGTGCCCATCATCATCGTCGACGACAGCCGCCTC-
-----------------CACCAGTGCCGCCCCTGTCCACCGCATCAACAAATTCAGGTTC
TTGGACAAGGCGTGCGTGAAGGCTCAGGACGGCCATGGCGGCGGCGGCGACGGGGGGAAG
GAGAGCGTGTGGCCGCCGTGCACGCCGGCGGAGGTGGAGCAGGTGAAGGTGCTACTGTGC
GTGGTGCCCATCTTCGCGTGCACCATCGTCTTCAACACCATCCTGGCGCAGCTGCAGACG
TTCTCCGTGCAGCAGGGCTCCGCCATGGACACCCGCATCGGCGGCGGCGGCGGCGCCGCC
GGCTTCCACATCCCGCCGGCGTCGCTGCAGGCCATCCCCTACCTCGTCCTCATCGCGCTC
GTGCCGGCGTACGAGGCGTGCTTCGTGCCGGCCATGCGCCGCGCCACGGGCGTGGACACC
GGCATCACCCCGCTCCAGCGGATCGGGGTCGGCCTCTTCGCCGTCACCTTCTCCATGGTC
GCCGCCGCGCTCGTCGAGGCGCACCGCCGCCGCCACGCCGG------GCTCCTCTCCATC
TTCTGGATCGCGCCGCAGTTCCTGGTGTTCGGCGTGTCCGAGATGTTCACCGCCGTGGGG
CTCATCGAATTCTTCTACAAGCAGTCGCTCTCCGGCATGCAGGCCTTCCTCACCTCCATG
ACCTACTGCTCCTACTCCTTCGGCTTCTACCTCAGCTCCCTCCTCGTCTCGCTCGTCAAC
AAGGTCACCTCCGGCGATGTCGCCGGCG------GCGGCGGCTGGCTCAGCGACAACGAC
CTCAACAAGGACAGGCTCGACCTCTTCTACTGGCTCCTCGCCGGGCTCAGCCTCCTCAAC
TTCTTCAACTACCTCTTCTGGTCGAGGTGGTACTCCAAGAGTGTGGAGACGACCGTGCAG
GTCGCCGGAGTTGGAGGAGAAGGCGGCGGCGGCGAGCAGCAGGAGGAGAAGGGTGTTGAC
GAGGTCAATATGCGTCACTGA
>SP1_IR64
ATGGATGTTGAGTCAAGGCAAGGCCCCAAGGGTGGTGACACCATGGCTGCCTCCGAGGTC
TCCGTGGACTGGAGGGGCAGGCCTTGCGGCTCTCGCAAGCATGGCGGCATGAAAGCGGCC
GTCTTTGTGCTAGGGATCCAGGCGTTCGAGATGATGGCGATCGCGGCGGTGGGGAACAAC
CTGATCACCTACGTCTTCAACGAGATGCACTACCCGCTGTCAAAGTCGGCCAACATCGTG
ACCAACTTCATTGGCACCGTCTTCCTCCTCTCCCTCCTCGGTGGCTTCCTCTCCGACTCC
TACCTCGGAAGCTTCTGGACCATGCTCATCTTCGGCTTCGTCGAGCTCTCCGGATTCATA
CTGCTGGCCGTGCAGGCGCACCTGCCGCAGCTGCGGCCGCCGGCGTGCGACATGATGGCG
GCGGCGGCGGCGGAGGGGGGATGCGAGGAGGCGAGCGGGGTGAAGGCGGGGATCTTCTTC
GCGGCGCTGTACCTGGTGGCGCTGGGGAGCGGGTGCCTCAAGCCCAACATCATCGCGCAC
GGCGCCGACCAGTTCCGGCGCGGCGGCGGCGGCGGCGGCGACGGCGATGGCGACGATGGC
GGCGACGGGAAGCGGCTGTCGAGCTACTTCAACGCGGCCTACTTCAGCTTCTGCGTGGGG
GAGCTGGTGGCGCTGACGGTGCTGGTGTGGGTGCAGACGAGGTCGGGGATGGACGTGGGG
TTCGGGGTGTCGGCGGCCGCCATGGCCGTGGGGCTGGTCAGCCTCGTCGCCGGCGTCTTC
TTCTACCGGAACAAGCCGCCGCAGGGCAGCATCTTCATGCCCATCGCCAAGGTTTTCGTC
GCGGCGGTAACCAAGAGGAAACAAGTGTGCCCATCATCATCGTCGACGACAGCCGCCTC-
-----------------CACCAGTGCCGCCCCTGTCCACCGCATCAACAAATTCAGGTTC
TTGGACAAGGCGTGCGTGAAGGCTCAGGACGGCCATGGCGGCGGCGGCGACGGGGGGAAG
GAGAGCGTGTGGCCGCCGTGCACGCCGGCGGAGGTGGAGCAGGTGAAGGTGCTACTGTGC
GTGGTGCCCATCTTCGCGTGCACCATCGTCTTCAACACCATCCTGGCGCAGCTGCAGACG
TTCTCCGTGCAGCAGGGCTCCGCCATGGACACCCGCATCGGCGGCGGCGGCGGCGCCGCC
GGCTTCCACATCCCGCCGGCGTCGCTGCAGGCCATCCCCTACCTCGTCCTCATCGCGCTC
GTGCCGGCGTACGAGGCGTGCTTCGTGCCGGCCATGCGCCGCGCCACGGGCGTGGACACC
GGCATCACCCCGCTCCAGCGGATCGGGGTCGGCCTCTTCGCCGTCACCTTCTCCATGGTC
GCCGCCGCGCTCGTCGAGGCGCACCGCCGCCGCCACGCCGG------GCTCCTCTCCATC
TTCTGGATCGCGCCGCAGTTCCTGGTGTTCGGCGTGTCCGAGATGTTCACCGCCGTGGGG
CTCATCGAATTCTTCTACAAGCAGTCGCTCTCCGGCATGCAGGCCTTCCTCACCTCCATG
ACCTACTGCTCCTACTCCTTCGGCTTCTACCTCAGCTCCCTCCTCGTCTCGCTCGTCAAC
AAGGTCACCTCCGGCGATGTCGCCGGCG------GCGGCGGCTGGCTCAGCGACAACGAC
CTCAACAAGGACAGGCTCGACCTCTTCTACTGGCTCCTCGCCGGGCTCAGCCTCCTCAAC
TTCTTCAACTACCTCTTCTGGTCGAGGTGGTACTCCAAGAGTGTGGAGACGACCGTGCAG
GTCGCCGGAGTTGGAGGAGAAGGCGGCGGCGGCGAGCAGCAGGAGGAGAAGGGTGTTGAC
GAGGTCAATATGCGTCACTGA
>SP1_Tongil
ATGGATGTTGAGTCAAGGCAAGGCCCCAAGGGTGGTGACACCATGGCTGCCTCCGAGGTC
TCCGTGGACTGGAGGGGCAGGCCTTGCGGCTCTCGCAAGCATGGCGGCATGAAAGCGGCC
GTCTTTGTGCTAGGGATCCAGGCGTTCGAGATGATGGCGATCGCGGCGGTGGGGAACAAC
CTGATCACCTACGTCTTCAACGAGATGCACTACCCGCTGTCAAAGTCGGCCAACATCGTG
ACCAACTTCATTGGCACCGTCTTCCTCCTCTCCCTCCTCGGTGGCTTCCTCTCCGACTCC
TACCTCGGAAGCTTCTGGACCATGCTCATCTTCGGCTTCGTCGAGCTCTCCGGATTCATA
CTGCTGGCCGTGCAGGCGCACCTGCCGCAGCTGCGGCCGCCGGCGTGCGACATGATGGCG
GCGGCGGCGGCGGAGGGGGGATGCGAGGAGGCGAGCGGGGTGAAGGCGGGGATCTTCTTC
GCGGCGCTGTACCTGGTGGCGCTGGGGAGCGGGTGCCTCAAGCCCAACATCATCGCGCAC
GGCGCCGACCAGTTCCGGCGCGGCGGCGGCGGCGGCGGCGACGGCGATGGCGACGATGGC
GGCGACGGGAAGCGGCTGTCGAGCTACTTCAACGCGGCCTACTTCAGCTTCTGCGTGGGG
GAGCTGGTGGCGCTGACGGTGCTGGTGTGGGTGCAGACGAGGTCGGGGATGGACGTGGGG
TTCGGGGTGTCGGCGGCCGCCATGGCCGTGGGGCTGGTCAGCCTCGTCGCCGGCGTCTTC
TTCTACCGGAACAAGCCGCCGCAGGGCAGCATCTTCATGCCCATCGCCAAGGTTTTCGTC
GCGGCGGTAACCAAGAGGAAACAAGTGTGCCCATCATCATCGTCGACGACAGCCGCCTC-
-----------------CACCAGTGCCGCCCCTGTCCACCGCATCAACAAATTCAGGTTC
TTGGACAAGGCGTGCGTGAAGGCTCAGGACGGCCATGGCGGCGGCGGCGACGGGGGGAAG
GAGAGCGTGTGGCCGCCGTGCACGCCGGCGGAGGTGGAGCAGGTGAAGGTGCTACTGTGC
GTGGTGCCCATCTTCGCGTGCACCATCGTCTTCAACACCATCCTGGCGCAGCTGCAGACG
TTCTCCGTGCAGCAGGGCTCCGCCATGGACACCCGCATCGGCGGCGGCGGCGGCGCCGCC
GGCTTCCACATCCCGCCGGCGTCGCTGCAGGCCATCCCCTACCTCGTCCTCATCGCGCTC
GTGCCGGCGTACGAGGCGTGCTTCGTGCCGGCCATGCGCCGCGCCACGGGCGTGGACACC
GGCATCACCCCGCTCCAGCGGATCGGGGTCGGCCTCTTCGCCGTCACCTTCTCCATGGTC
GCCGCCGCGCTCGTCGAGGCGCACCGCCGCCGCCACGCCGG------GCTCCTCTCCATC
TTCTGGATCGCGCCGCAGTTCCTGGTGTTCGGCGTGTCCGAGATGTTCACCGCCGTGGGG
CTCATCGAATTCTTCTACAAGCAGTCGCTCTCCGGCATGCAGGCCTTCCTCACCTCCATG
ACCTACTGCTCCTACTCCTTCGGCTTCTACCTCAGCTCCCTCCTCGTCTCGCTCGTCAAC
AAGGTCACCTCCGGCGATGTCGCCGGCG------GCGGCGGCTGGCTCAGCGACAACGAC
CTCAACAAGGACAGGCTCGACCTCTTCTACTGGCTCCTCGCCGGGCTCAGCCTCCTCAAC
TTCTTCAACTACCTCTTCTGGTCGAGGTGGTACTCCAAGAGTGTGGAGACGACCGTGCAG
GTCGCCGGAGTTGGAGGAGAAGGCGGCGGCGGCGAGCAGCAGGAGGAGAAGGGTGTTGAC
GAGGTCAATATGCGTCACTGA
>SP1_Hwachung
ATGGATGTTGAGTCAAGGCAAGGCCCCAAGGGTGGTGACACCATGGCTGCCTCCGAGGTC
TCCGTGGACTGGAGGGGCAGGCCTTGCGGCTCTCGCAAGCATGGCGGCATGAAAGCGGCC
GTCTTTGTGCTAGGGATCCAGGCGTTCGAGATGATGGCGATCGCGGCGGTGGGGAACAAC
CTGATCACCTACGTCTTCAACGAGATGCACTACCCGCTGTCAAAGTCGGCCAACATCGTG
ACCAACTTCATTGGCACCGTCTTCCTCCTCTCCCTCCTCGGTGGCTTCCTCTCCGACTCC
TACCTCGGAAGCTTCTGGACCATGCTCATCTTCGGCTTCGTCGAGCTCTCCGGGTTCATA
CTGCTGGCCGTGCAGGCGCACCTGCCGCAGCTGCGGCCGCCGGCGTGCGACATGATGGCG
GCGGCGGCGGCGGAGGGGGGATGCGAGGAGGCGAGCGGGGTGAAGGCGGGGATCTTCTTC
GCGGCGCTGTACCTGGTGGCGCTGGGGAGCGGGTGCCTCAAGCCCAACATCATCGCGCAC
GGCGCCGACCAGTTCCGGCGCGGCGGCGGCGGCGGCGGCGACGGCGATGGCGACGATGGC
GGCGACGGGAAGCGGCTGTCGAGCTACTTCAACGCGGCCTACTTCAGCTTCTGCGTGGGG
GAGCTGGTGGCGCTGACGGTGCTGGTGTGGGTGCAGACGAGGTCGGGGATGGACGTGGGG
TTCGGGGTGTCGGCGGCCGCCATGGCCGTGGGGCTGGTCAGCCTCGTCGCCGGCGTCTTC
TTCTACCGGAACAAGCCGCCGCAGGGCAGCATCTTCATGCCCATCGCCAAGGTTTTCGTC
GCGGCGGTAACCAAGAGGAAACAAGTGTGCCCATCATCATCGTCGACGACAGCCGCCTC-
-----------------CACCGGTGCCGCCCCTGTCCACCGCATCAACAAATTCAGGTTC
TTGGACAAGGCGTGCGTGAAGGTTCAGGACGGCCATGGCGGCGGCGGCGACGGGGGGAAG
GAGAGCGTGTGGCCGCCGTGCACGCCGGCGGAGGTGGAGCAGGTGAAGGTGCTACTGTGC
GTGGTGCCCATCTTCGCGTGCACCATCGTCTTCAACACCATCCTGGCGCAGCTGCAGACG
TTCTCCGTGCAGCAGGGCTCCGCCATGGACACCCGCATCGGCGGCGGCGGCGGCGCCGCC
GGCTTCCACATCCCGCCGGCGTCGCTGCAGGCCATCCCCTACCTCGTCCTCATCGCGCTC
GTGCCGGCGTACGAGGCGTGCTTCGTGCCGGCCATGCGCCGCGCCACGGGCGTGGACACC
GGCATCACCCCGCTCCAGCGGATCGGGGTCGGCCTCTTCGCCGTCACCTTCTCCATGGTC
GCCGCCGCGCTCGTCGAGGCGCACCGCCGCCGCCACGCCGG------GCTCCTCTCCATC
TTCTGGATCGCGCCGCAGTTCCTGGTGTTCGGCGTGTCCGAGATGTTCACCGCCGTGGGG
CTCATCGAATTCTTCTACAAGCAGTCGCTCTCCGGCATGCAGGCCTTCCTCACCTCCATG
ACCTACTGCTCCTACTCCTTCGGCTTCTACCTCAGCTCCCTCCTCGTCTCGCTCGTCAAC
AAGGTCACCTCCGGCGATGTCGCCGGCG------GCGGCGGCTGGCTCAGCGACAACGAC
CTCAACAAGGACAGGCTCGACCTCTTCTACTGGCTCCTCGCCGGGCTCAGCCTCCTCAAC
TTCTTCAACTACCTCTTCTGGTCGAGGTGGTACTCCAAGAGTGTGGAGACGACCGTGCAG
GTCGCCGGAGTTGGAGGAGAAGGCGGCGGCGGCGAGCAGCAGGAGGAGAAGGGTGTTGAC
GAGGTCAATATGCGTCACTGA
>SP1_Koshihikari
ATGGATGTTGAGTCAAGGCAAGGCCCCAAGGGTGGTGACACCATGGCTGCCTCCGAGGTC
TCCGTGGACTGGAGGGGCAGGCCTTGCGGCTCTCGCAAGCATGGCGGCATGAAAGCGGCC
GTCTTTGTGCTAGGGATCCAGGCGTTCGAGATGATGGCGATCGCGGCGGTGGGGAACAAC
CTGATCACCTACGTCTTCAACGAGATGCACTACCCGCTGTCAAAGTCGGCCAACATCGTG
ACCAACTTCATTGGCACCGTCTTCCTCCTCTCCCTCCTCGGTGGCTTCCTCTCCGACTCC
TACCTCGGAAGCTTCTGGACCATGCTCATCTTCGGCTTCGTCGAGCTCTCCGGGTTCATA
CTGCTGGCCGTGCAGGCGCACCTGCCGCAGCTGCGGCCGCCGGCGTGCGACATGATGGCG
GCGGCGGCGGCGGAGGGGGGATGCGAGGAGGCGAGCGGGGTGAAGGCGGGGATCTTCTTC
GCGGCGCTGTACCTGGTGGCGCTGGGGAGCGGGTGCCTCAAGCCCAACATCATCGCGCAC
GGCGCCGACCAGTTCCGGCGCGGCGGCGGCGGCGGCGGCGACGGCGATGGCGACGATGGC
GGCGACGGGAAGCGGCTGTCGAGCTACTTCAACGCGGCCTACTTCAGCTTCTGCGTGGGG
GAGCTGGTGGCGCTGACGGTGCTGGTGTGGGTGCAGACGAGGTCGGGGATGGACGTGGGG
TTCGGGGTGTCGGCGGCCGCCATGGCCGTGGGGCTGGTCAGCCTCGTCGCCGGCGTCTTC
TTCTACCGGAACAAGCCGCCGCAGGGCAGCATCTTCATGCCCATCGCCAAGGTTTTCGTC
GCGGCGGTAACCAAGAGGAAACAAGTGTGCCCATCATCATCGTCGACGACAGCCGCCTC-
-----------------CACCGGTGCCGCCCCTGTCCACCGCATCAACAAATTCAGGTTC
TTGGACAAGGCGTGCGTGAAGGTTCAGGACGGCCATGGCGGCGGCGGCGACGGGGGGAAG
GAGAGCGTGTGGCCGCCGTGCACGCCGGCGGAGGTGGAGCAGGTGAAGGTGCTACTGTGC
GTGGTGCCCATCTTCGCGTGCACCATCGTCTTCAACACCATCCTGGCGCAGCTGCAGACG
TTCTCCGTGCAGCAGGGCTCCGCCATGGACACCCGCATCGGCGGCGGCGGCGGCGCCGCC
GGCTTCCACATCCCGCCGGCGTCGCTGCAGGCCATCCCCTACCTCGTCCTCATCGCGCTC
GTGCCGGCGTACGAGGCGTGCTTCGTGCCGGCCATGCGCCGCGCCACGGGCGTGGACACC
GGCATCACCCCGCTCCAGCGGATCGGGGTCGGCCTCTTCGCCGTCACCTTCTCCATGGTC
GCCGCCGCGCTCGTCGAGGCGCACCGCCGCCGCCACGCCGG------GCTCCTCTCCATC
TTCTGGATCGCGCCGCAGTTCCTGGTGTTCGGCGTGTCCGAGATGTTCACCGCCGTGGGG
CTCATCGAATTCTTCTACAAGCAGTCGCTCTCCGGCATGCAGGCCTTCCTCACCTCCATG
ACCTACTGCTCCTACTCCTTCGGCTTCTACCTCAGCTCCCTCCTCGTCTCGCTCGTCAAC
AAGGTCACCTCCGGCGATGTCGCCGGCG------GCGGCGGCTGGCTCAGCGACAACGAC
CTCAACAAGGACAGGCTCGACCTCTTCTACTGGCTCCTCGCCGGGCTCAGCCTCCTCAAC
TTCTTCAACTACCTCTTCTGGTCGAGGTGGTACTCCAAGAGTGTGGAGACGACCGTGCAG
GTCGCCGGAGTTGGAGGAGAAGGCGGCGGCGGCGAGCAGCAGGAGGAGAAGGGTGTTGAC
GAGGTCAATATGCGTCACTGA
>SP1_Dobong
ATGGATGTTGAGTCAAGGCAAGGCCCCAAGGGTGGTGACACCATGGCTGCCTCCGAGGTC
TCCGTGGACTGGAGGGGCAGGCCTTGCGGCTCTCGCAAGCATGGCGGCATGAAAGCGGCC
GTCTTTGTGCTAGGGATCCAGGCGTTCGAGATGATGGCGATCGCGGCGGTGGGGAACAAC
CTGATCACCTACGTCTTCAACGAGATGCACTACCCGCTGTCAAAGTCGGCCAACATCGTG
ACCAACTTCATTGGCACCGTCTTCCTCCTCTCCCTCCTCGGTGGCTTCCTCTCCGACTCC
TACCTCGGAAGCTTCTGGACCATGCTCATCTTCGGCTTCGTCGAGCTCTCCGGATTCATA
CTGCTGGCCGTGCAGGCGCACCTGCCGCAGCTGCGGCCGCCGGCGTGCGACATGATGGCG
GCGGCGGCGGCGGAGGGGGGATGCGAGGAGGCGAGCGGGGTGAAGGCGGGGATCTTCTTC
GCGGCGCTGTACCTGGTGGCGCTGGGGAGCGGGTGCCTCAAGCCCAACATCATCGCGCAC
GGCGCCGACCAGTTCCGGCGCGGCGGCGGCGGCGGCGGCGACGGCGATGGCGACGATGGC
GGCGACGGGAAGCGGCTGTCGAGCTACTTCAACGCGGCCTACTTCAGCTTCTGCGTGGGG
GAGCTGGTGGCGCTGACGGTGCTGGTGTGGGTGCAGACGAGGTCGGGGATGGACGTGGGG
TTCGGGGTGTCGGCGGCCGCCATGGCCGTGGGGCTGGTCAGCCTCGTCGCCGGCGTCTTC
TTCTACCGGAACAAGCCGCCGCAGGGCAGCATCTTCATGCCCATCGCCAAGGTTTTCGTC
GCGGCGGTAACCAAGAGGAAACAAGTGTGCCCATCATCATCGTCGACGACAGCCGCCTC-
-----------------CACCAGTGCCGCCCCTGTCCACCGCATCAACAAATTCAGGTTC
TTGGACAAGGCGTGCGTGAAGGCTCAGGACGGCCATGGCGGCGGCGGCGACGGGGGGAAG
GAGAGCGTGTGGCCGCCGTGCACGCCGGCGGAGGTGGAGCAGGTGAAGGTGCTACTGTGC
GTGGTGCCCATCTTCGCGTGCACCATCGTCTTCAACACCATCCTGGCGCAGCTGCAGACG
TTCTCCGTGCAGCAGGGCTCCGCCATGGACACCCGCATCGGCGGCGGCGGCGGCGCCGCC
GGCTTCCACATCCCGCCGGCGTCGCTGCAGGCCATCCCCTACCTCGTCCTCATCGCGCTC
GTGCCGGCGTACGAGGCGTGCTTCGTGCCGGCCATGCGCCGCGCCACGGGCGTGGACACC
GGCATCACCCCGCTCCAGCGGATCGGGGTCGGCCTCTTCGCCGTCACCTTCTCCATGGTC
GCCGCCGCGCTCGTCGAGGCGCACCGCCGCCGCCACGCCGG------GCTCCTCTCCATC
TTCTGGATCGCGCCGCAGTTCCTGGTGTTCGGCGTGTCCGAGATGTTCACCGCCGTGGGG
CTCATCGAATTCTTCTACAAGCAGTCGCTCTCCGGCATGCAGGCCTTCCTCACCTCCATG
ACCTACTGCTCCTACTCCTTCGGCTTCTACCTCAGCTCCCTCCTCGTCTCGCTCGTCAAC
AAGGTCACCTCCGGCGATGTCGCCGGCG------GCGGCGGCTGGCTCAGCGACAACGAC
CTCAACAAGGACAGGCTCGACCTCTTCTACTGGCTCCTCGCCGGGCTCAGCCTCCTCAAC
TTCTTCAACTACCTCTTCTGGTCGAGGTGGTACTCCAAGAGTGTGGAGACGACCGTGCAG
GTCGCCGGAGTTGGAGGAGAAGGCGGCGGCGGCGAGCAGCAGGAGGAGAAGGGTGTTGAC
GAGGTCAATATGCGTCACTGA
