# Supplementary material for: Association between sequence variants in panicle development genes and the number of spikelets per panicle in rice
Source: BMC Genet. 2018 Jan 15;19:5. doi: 10.1186/s12863-017-0591-6 (PMC5769279; doi:10.1186/s12863-017-0591-6)
Supplement: Supplementary file 6 — Summary of statistics for four traits of 45 varieties. (XLSX 10 kb) [file 12863_2017_591_MOESM6_ESM.xlsx]

## Sheet: Additional file 2
Additional file 6 Summary of statistics for four traits of 45 varieties
	PL	PB	SB	SPP
Descriptive statistics
2013
Minimum	14.6	9	16.3	104
Maximum	39.5	17.7	55	305.3
Mean ± SD	24.7 ± 5.6	12.3 ± 2.3	29.1 ± 8.9	168.2 ± 43.5
2014
Minimum	14.8	6.2	12.4	72.6
Maximum	38.7	18	44.8	245.4
Mean ± SD	24 ± 5	12.3 ± 2.3	27.4 ± 7.8	159.9 ± 35
Correlation coefficients
2013
PB	0.571**
SB	0.545**	0.258
SPP	0.689**	0.503**	0.945**
2014
PB	0.552**
SB	0.505**	0.117
SPP	0.670**	0.417**	0.927**
PL, panicle length; PB, the number of primary branches per panicle; SB, the number of secondary branches per panicle; SPP, the number of spikelets per panicle; N, the number of varieties; and SD, standard deviation.
**, Correlation is significant at the 0.01 level (2-tailed).
